# Supplementary material for: Transcriptome alterations are enriched for synapse-associated genes in the striatum of subjects with obsessive-compulsive disorder
Source: Transl Psychiatry. 2021 Mar 15;11:171. doi: 10.1038/s41398-021-01290-1 (PMC7961029; doi:10.1038/s41398-021-01290-1)
Supplement: Supplementary file 8 — Supplemental Table 1 [file 41398_2021_1290_MOESM8_ESM.xlsx]

## Sheet: Supplemental Table 1
Covariate	Model 1	Model 2	Model 3
	Diagnosis + Sex	Diagnosis + Sex + Region	Diagnosis + Sex + Region + pH
Genes remaining	14211	9621	1690
Age	2	6	4
pH	587	1548	0
PMI	0	3	2
Region	8991	0	0
RIN	41	133	274
No improvement	4590	7931	1410
