# Supplementary material for: Transcriptome alterations are enriched for synapse-associated genes in the striatum of subjects with obsessive-compulsive disorder
Source: Transl Psychiatry. 2021 Mar 15;11:171. doi: 10.1038/s41398-021-01290-1 (PMC7961029; doi:10.1038/s41398-021-01290-1)
Supplement: Supplementary file 9 — Supplemental Table 2 [file 41398_2021_1290_MOESM9_ESM.xlsx]

## Sheet: Global
Gene Symbol	log2(FC)	mean expression (CPM)	t	P-value	FDR q-value	beta
COL4A2	1.07537	4.19738	5.47822	2.37751e-06	0.0142407	4.70528
C1QL1	0.905509	4.12998	5.43376	2.74809e-06	0.0142407	4.56872
ROBO2	-0.8967	6.0913	-5.39356	3.13228e-06	0.0142407	4.47083
NRP1	0.749012	4.76411	5.31711	4.01599e-06	0.0142407	4.23698
ECH1	0.484282	6.22694	5.20546	5.76883e-06	0.0159548	3.90493
COL4A1	1.3291	3.67625	5.15697	6.74905e-06	0.0159548	3.72964
KIAA1147	-0.430026	6.98625	-5.05615	9.34665e-06	0.0168615	3.45609
PHYHD1	1.02494	3.57202	5.04869	9.57422e-06	0.0168615	3.40004
CTTNBP2	-0.625741	5.28184	-4.9856	1.17309e-05	0.0168615	3.24527
ERV3-1	-1.09773	3.5	-4.97606	1.2096e-05	0.0168615	3.16292
PDLIM4	1.29764	2.68674	4.95181	1.30765e-05	0.0168615	3.05528
IGFBP4	0.9273	4.82297	4.90431	1.52304e-05	0.0180024	3.00379
EIF3C	0.604228	8.36586	4.8742	1.67732e-05	0.0183008	2.91473
ANKRD34B	-1.11282	2.9794	-4.78259	2.24799e-05	0.0206215	2.62229
DOCK4	-0.755209	7.14509	-4.70854	2.84582e-05	0.0206215	2.42281
LMOD1	1.17099	3.55121	4.704	2.88725e-05	0.0206215	2.40557
RNF145	-0.408723	6.80427	-4.68916	3.02665e-05	0.0206215	2.36453
TEAD3	1.09168	1.29855	4.78956	2.19849e-05	0.0206215	2.328
ZNF274	0.437112	3.64225	4.67444	3.17146e-05	0.0206215	2.32105
RNF6	-0.454943	6.11033	-4.65232	3.402e-05	0.0206215	2.2558
CFDP1	0.292839	6.08191	4.64715	3.4582e-05	0.0206215	2.23934
THRB	-0.787499	6.47927	-4.62197	3.74532e-05	0.0206215	2.17037
GLIS2	0.675173	3.57121	4.61171	3.86885e-05	0.0206215	2.13962
SLC36A1	-0.69559	4.1265	-4.59244	4.11193e-05	0.0206215	2.0889
MIDN	0.83966	5.06285	4.58229	4.24597e-05	0.0206215	2.05449
NXPH2	-1.21729	0.929498	-4.71593	2.77976e-05	0.0206215	1.98578
ANKRD65	0.755452	4.03696	4.54536	4.77074e-05	0.0206215	1.95504
KIAA0040	1.21798	2.77822	4.53987	4.8541e-05	0.0206215	1.91059
LPCAT3	0.556636	3.3462	4.52162	5.14136e-05	0.0206215	1.87612
TBRG1	-0.59383	6.72555	-4.50244	5.46121e-05	0.0206215	1.81816
IVNS1ABP	-0.53738	6.89488	-4.49352	5.61655e-05	0.0206215	1.793
SLMAP	-0.729565	6.30792	-4.48108	5.84033e-05	0.0206215	1.75537
AKR7A3	1.17892	1.40884	4.55071	4.69102e-05	0.0206215	1.75224
MED29	0.255299	7.11702	4.47287	5.9929e-05	0.0206215	1.73365
PIM1	0.9063	2.95825	4.47039	6.03971e-05	0.0206215	1.71911
CCDC24	0.571515	3.1522	4.45722	6.29458e-05	0.0206215	1.68734
TUBB6	1.27787	3.16476	4.44592	6.52158e-05	0.0206215	1.66136
SLC27A3	0.857999	2.30093	4.46979	6.05118e-05	0.0206215	1.6565
RGS7BP	-1.37859	6.27669	-4.44456	6.54929e-05	0.0206215	1.65529
RBPMS	0.819413	2.62063	4.4551	6.3366e-05	0.0206215	1.65193
SELENOI	-0.494654	6.82035	-4.43789	6.68775e-05	0.0206215	1.62995
TSPAN18	0.96862	2.08753	4.45393	6.35973e-05	0.0206215	1.59608
A4GALT	0.964736	1.91234	4.45234	6.3915e-05	0.0206215	1.55916
GLP1R	-1.75783	0.0110104	-4.54705	4.74547e-05	0.0206215	1.40829
C6orf52	0.990174	-0.0496467	4.53807	4.88172e-05	0.0206215	1.18381
SULT1A2	1.13694	0.142028	4.45187	6.40095e-05	0.0206215	1.011
CYB5R3	0.487181	7.36796	4.43034	6.84776e-05	0.0206657	1.61223
PYGB	0.366817	7.81361	4.39187	7.72329e-05	0.0207602	1.5039
LDLRAD4	-0.553993	6.86758	-4.38855	7.80376e-05	0.0207602	1.48832
SEPT9	0.53106	6.33525	4.38696	7.84271e-05	0.0207602	1.48245
KCNA2	-0.902459	7.3659	-4.38057	8.00055e-05	0.0207602	1.46835
PPP2R2C	-0.488868	8.74783	-4.37168	8.2256e-05	0.0207602	1.45016
FAM168B	-0.432823	8.56196	-4.37201	8.21729e-05	0.0207602	1.45007
BTBD10	-0.490657	6.75875	-4.36897	8.29561e-05	0.0207602	1.43036
HSD17B14	0.750165	4.04926	4.3619	8.48046e-05	0.0207602	1.43007
WDR1	0.561532	6.83455	4.35724	8.60459e-05	0.0207602	1.39772
CDKL5	-0.830893	7.41932	-4.35529	8.65706e-05	0.0207602	1.39499
NPRL3	0.433129	5.31049	4.3507	8.78183e-05	0.0207602	1.37909
EMILIN2	0.83291	1.57227	4.40956	7.30773e-05	0.0207602	1.37758
GCK	0.885646	1.93503	4.38588	7.86903e-05	0.0207602	1.37093
ITGB1BP1	-0.387525	7.33934	-4.33916	9.10317e-05	0.0211671	1.34769
IGFBP3	1.61108	2.87161	4.33116	9.33252e-05	0.021303	1.33707
ATP2A2	-0.420795	9.62715	-4.32673	9.46197e-05	0.021303	1.32614
ARID5A	1.25922	3.28245	4.30707	0.000100582	0.0215177	1.27652
AGPAT2	0.648948	3.14212	4.30075	0.000102579	0.0215177	1.25292
CARD19	0.605879	3.36448	4.2897	0.000106156	0.0215177	1.22733
ADRA2A	1.02291	2.10926	4.29888	0.000103174	0.0215177	1.22303
MOB3B	-0.475723	5.92078	-4.28519	0.000107652	0.0215177	1.1942
FAM49B	-0.61953	7.32791	-4.28166	0.000108836	0.0215177	1.18262
KIT	-0.798741	5.91067	-4.27789	0.000110117	0.0215177	1.17513
NETO1	-0.899111	5.58701	-4.27185	0.000112197	0.0215177	1.15823
NFKB2	0.754018	1.92691	4.29783	0.000103513	0.0215177	1.1539
TCAF1	-0.521671	8.3865	-4.26824	0.00011346	0.0215177	1.15226
KLHL13	-0.675997	5.2199	-4.26053	0.000116202	0.0215177	1.13507
CACNB4	-0.770825	6.93153	-4.26546	0.00011444	0.0215177	1.13408
ATXN1	-0.467412	6.8147	-4.25884	0.000116812	0.0215177	1.11523
FAM181A	0.84823	2.17607	4.26076	0.00011612	0.0215177	1.07341
CBWD2	-0.365983	5.08408	-4.25125	0.000119586	0.0215584	1.10143
DHRS13	0.623148	3.51817	4.24082	0.000123508	0.0215584	1.09256
NETO2	-0.78182	6.03275	-4.24626	0.000121447	0.0215584	1.07886
WBP2	0.297822	8.76166	4.23397	0.000126153	0.0215584	1.05864
PRKAG2	-0.510979	6.30768	-4.23738	0.000124829	0.0215584	1.05114
PPIL1	-0.393767	5.55409	-4.2355	0.000125555	0.0215584	1.04887
CNTN4	-0.668644	4.39451	-4.22076	0.000131408	0.0216731	1.03169
SNX19	-0.230679	6.7863	-4.22709	0.000128862	0.0216731	1.02287
PLCL2	-0.722634	5.73392	-4.22323	0.000130408	0.0216731	1.0164
UBTD1	0.480891	3.64215	4.20134	0.000139522	0.0218488	0.982542
JAK3	0.560786	2.67632	4.20029	0.000139973	0.0218488	0.96042
SLC25A12	-0.477025	6.42766	-4.20336	0.000138655	0.0218488	0.955752
TIMP1	1.07816	3.6466	4.18487	0.000146785	0.0218488	0.936003
GCC2	-0.522367	6.62185	-4.18919	0.000144844	0.0218488	0.915527
NECTIN2	0.573489	4.21955	4.18029	0.000148868	0.0218488	0.914504
ZSCAN29	-0.352072	4.17152	-4.17734	0.000150224	0.0218488	0.911436
SEC14L6	0.618917	2.43594	4.18934	0.000144776	0.0218488	0.909626
SPRY3	-0.5566	3.3473	-4.1744	0.00015159	0.0218488	0.902963
ANKS1B	-0.513647	7.66135	-4.17832	0.000149771	0.0218488	0.890986
CCDC9	0.435733	3.36826	4.15981	0.000158547	0.0218488	0.868052
GPR158	-0.853391	7.32864	-4.16962	0.000153839	0.0218488	0.863781
VASN	1.21476	3.32359	4.15794	0.000159461	0.0218488	0.862947
SH3PXD2B	0.647925	4.24774	4.16118	0.000157881	0.0218488	0.861025
RMND5A	-0.32248	6.68891	-4.16883	0.000154212	0.0218488	0.857062
ADIRF	0.745792	4.7716	4.16018	0.000158367	0.0218488	0.844385
CD99	0.686004	5.35715	4.16091	0.000158012	0.0218488	0.841157
STRN	-0.55753	6.11371	-4.15332	0.00016174	0.0218488	0.815648
VSIG2	-0.932948	0.0547263	-4.15415	0.000161331	0.0218488	0.320153
CSPG4	0.605124	4.76535	4.146	0.000165416	0.0221345	0.805177
DGKB	-1.15244	7.55763	-4.12641	0.000175667	0.0225939	0.742821
CHST3	1.01076	3.96957	4.11499	0.000181922	0.0225939	0.736257
LDLR	1.15278	3.55844	4.11232	0.000183416	0.0225939	0.735842
IFI27L2	0.570435	4.68194	4.12056	0.00017884	0.0225939	0.735071
COCH	-1.20918	5.9931	-4.1109	0.000184214	0.0225939	0.720666
ZMAT4	-0.490326	4.96678	-4.11065	0.000184356	0.0225939	0.708
DDHD2	-0.46489	7.39683	-4.10847	0.000185589	0.0225939	0.691226
SNRNP25	0.371756	5.8343	4.10723	0.000186293	0.0225939	0.680455
HS3ST5	-0.831305	4.37061	-4.09062	0.000196005	0.0225939	0.672916
CYLD	-0.433381	7.18004	-4.10206	0.000189265	0.0225939	0.671116
ZNF605	-0.443457	3.87238	-4.08838	0.000197353	0.0225939	0.670158
KCNQ3	-0.647953	7.92464	-4.09486	0.00019348	0.0225939	0.657577
PXDN	0.919898	1.44071	4.12956	0.000173978	0.0225939	0.651148
IFFO2	0.422691	4.69574	4.08628	0.000198623	0.0225939	0.638658
MAPKAPK2	0.662141	4.95632	4.08714	0.000198103	0.0225939	0.636871
ATP2B1	-0.981229	9.31721	-4.08117	0.000201746	0.0225939	0.630112
PIK3C3	-0.338925	6.06364	-4.08781	0.000197696	0.0225939	0.626595
RGMA	0.568991	6.36652	4.0867	0.000198369	0.0225939	0.623079
TOMM70	-0.799041	8.07029	-4.08028	0.0002023	0.0225939	0.617373
OGT	-0.538092	6.58507	-4.08218	0.000201125	0.0225939	0.612455
RDH5	1.13343	-0.209789	4.13412	0.000171558	0.0225939	0.231804
BCL3	1.06464	1.33625	4.07496	0.000205608	0.0227839	0.484843
CCNY	-0.273174	7.2861	-4.07165	0.000207696	0.0228369	0.586736
FAM57A	0.495158	3.11095	4.06467	0.000212171	0.0229369	0.606173
DGKE	-0.469269	5.49651	-4.06578	0.00021145	0.0229369	0.571104
COL19A1	-1.26655	0.708671	-4.06269	0.000213457	0.0229369	0.253402
FAH	0.574913	3.23353	4.05461	0.00021878	0.0231581	0.57996
MAP3K6	0.843604	2.57113	4.05616	0.000217747	0.0231581	0.570682
IL12RB2	-0.761555	0.280365	-4.04752	0.000223556	0.0234883	0.447091
KLB	-1.12178	1.13006	-4.04363	0.000226222	0.0235937	0.347247
ENTPD3	-0.877874	5.57978	-4.02681	0.000238101	0.0243224	0.470871
RNF150	-0.951374	6.32404	-4.03067	0.000235319	0.0243224	0.468113
GNPTAB	-0.443812	6.99339	-4.02646	0.000238354	0.0243224	0.457376
BLVRA	0.363419	4.94801	4.019	0.000243821	0.0246526	0.445158
GNAI2	0.36151	7.61806	4.01732	0.000245066	0.0246526	0.439215
SYT2	-1.34493	5.00779	-4.01467	0.000247048	0.0246769	0.458533
STYK1	-0.982382	3.85205	-4.00092	0.000257581	0.0254844	0.432492
CALB1	-0.822551	7.28188	-3.99946	0.000258725	0.0254844	0.386021
CNR1	-0.758521	6.61295	-3.99482	0.000262395	0.0256676	0.373326
RAB13	0.654185	4.39947	3.98497	0.000270341	0.0262639	0.365964
EFHB	1.30256	0.747169	3.98239	0.000272462	0.0262898	0.136153
RPL10A	0.362821	7.96019	3.97804	0.00027608	0.0264589	0.333459
TRIP10	1.08305	2.37154	3.96791	0.000284672	0.0264816	0.331358
DGKI	-0.993841	6.43672	-3.97352	0.00027988	0.0264816	0.310411
CLCN4	-0.488375	7.87256	-3.96894	0.000283788	0.0264816	0.305464
SUSD6	0.392955	5.00202	3.96463	0.000287518	0.0264816	0.292712
FZD9	0.539215	1.96177	3.96542	0.000286832	0.0264816	0.276197
PODNL1	0.993965	0.0565159	3.96537	0.000286874	0.0264816	-0.0567896
C6orf106	-0.321634	7.63789	-3.95548	0.000295581	0.0268751	0.265913
HNRNPUL1	0.260211	6.90122	3.95577	0.000295323	0.0268751	0.260035
ADCY1	-0.756337	7.78628	-3.94859	0.0003018	0.0270449	0.250573
PIK3CB	-0.449748	6.56493	-3.94679	0.000303444	0.0270449	0.232886
AKR7A2	0.549643	5.27664	3.94501	0.000305076	0.0270449	0.23242
IL1RAPL2	-1.17789	0.667502	-3.94882	0.000301584	0.0270449	0.0257692
ZIC1	1.05191	4.53099	3.94083	0.000308947	0.0272181	0.239381
ZNF385B	-0.999642	4.87915	-3.93412	0.000315269	0.0272669	0.230419
C11orf87	-0.815234	6.46417	-3.93638	0.000313124	0.0272669	0.21102
LOXL1	0.810469	1.23392	3.93417	0.000315225	0.0272669	0.137364
RGS16	0.745577	2.93948	3.93147	0.0003178	0.0272749	0.247671
LDHD	0.751413	4.338	3.92801	0.00032113	0.0272749	0.209691
PEAK1	-0.566081	6.27775	-3.92886	0.000320308	0.0272749	0.183478
CSRNP1	0.984265	3.90151	3.91621	0.000332758	0.0276139	0.191465
CKAP4	0.584077	4.71549	3.91412	0.000334856	0.0276139	0.162548
ATP6V1G1	0.491033	6.03958	3.92191	0.000327091	0.0276139	0.16194
CEP126	-0.708137	5.29935	-3.91515	0.000333816	0.0276139	0.160906
LARGE1	-0.674426	6.83454	-3.9162	0.000332769	0.0276139	0.152897
ACADS	0.627115	3.86599	3.90969	0.000339346	0.0276923	0.175537
DCAF6	-0.469659	6.85909	-3.90934	0.000339711	0.0276923	0.133351
VCL	0.430494	5.20096	3.90473	0.000344454	0.0279185	0.122883
GJA4	0.838882	2.35726	3.90059	0.00034877	0.0281077	0.151514
RIPK1	0.596437	3.34712	3.89816	0.000351328	0.0281539	0.157199
IL17RC	0.512666	3.71818	3.88444	0.000366117	0.0284273	0.112774
FSTL1	0.7775	5.50415	3.89261	0.00035724	0.0284273	0.0867171
QRSL1	-0.31957	4.27951	-3.87782	0.000373462	0.0284273	0.0821181
GNL1	-0.381741	7.74387	-3.88623	0.000364151	0.0284273	0.0758077
USP48	-0.362966	6.1323	-3.88887	0.000361276	0.0284273	0.0704125
RPH3AL	0.840927	1.75675	3.88477	0.000365754	0.0284273	0.0572231
MBD2	-0.270608	5.37724	-3.87889	0.000372258	0.0284273	0.0529543
HIVEP2	-0.617717	7.3663	-3.87842	0.000372787	0.0284273	0.0506669
TRIP6	0.624566	4.22285	3.8627	0.000390778	0.0284273	0.0370156
PPIL4	0.32041	4.30741	3.86217	0.000391409	0.0284273	0.0317104
ZRANB1	-0.32043	6.06618	-3.87347	0.000378364	0.0284273	0.030167
SV2C	-0.641423	6.53992	-3.86265	0.000390839	0.0284273	0.02569
RALY	0.398677	6.01012	3.87262	0.000379335	0.0284273	0.0250238
B4GALT7	0.363681	4.30795	3.85794	0.000396397	0.0284273	0.0205289
AQP1	1.18521	6.28915	3.86394	0.000389336	0.0284273	0.0163359
NANS	0.356799	4.62218	3.86065	0.000393187	0.0284273	0.0161171
S100A6	0.675615	6.11704	3.8627	0.000390787	0.0284273	-0.0017167
EML1	-0.738927	5.86333	-3.85758	0.000396828	0.0284273	-0.0064776
HSPB1	0.786446	5.98049	3.86013	0.000393801	0.0284273	-0.00719741
ADAMTS19	-1.05236	1.23336	-3.8786	0.00037259	0.0284273	-0.0725914
PON3	0.897196	0.485904	3.87405	0.000377708	0.0284273	-0.15824
C15orf39	0.529291	2.97335	3.8504	0.000405441	0.0287453	0.0329806
TBC1D31	-0.605837	2.67133	-3.84884	0.000407347	0.0287453	0.0153589
TSEN34	0.37447	4.3573	3.85166	0.000403923	0.0287453	0.00138351
OSBPL3	-0.509981	3.26685	-3.83629	0.000422923	0.0287661	-0.00536269
EMILIN1	0.502663	3.30569	3.83693	0.000422109	0.0287661	-0.00541094
DDAH2	0.489314	4.85377	3.84449	0.000412678	0.0287661	-0.0343298
RPS6KA3	-0.53807	5.8569	-3.84478	0.000412326	0.0287661	-0.0458521
GAD2	-0.653401	8.13419	-3.83571	0.000423659	0.0287661	-0.0589615
CHMP3	-0.462903	7.77275	-3.83675	0.000422342	0.0287661	-0.0600282
METAP1	-0.398894	5.22965	-3.83562	0.000423774	0.0287661	-0.0623481
CIB1	0.601907	4.9873	3.83554	0.000423866	0.0287661	-0.0636687
ATPAF2	0.366141	3.25499	3.82511	0.000437285	0.0288396	-0.0350982
EVA1C	0.528364	3.14027	3.8249	0.000437565	0.0288396	-0.0351892
TNFRSF1A	1.08651	4.33299	3.82534	0.000436985	0.0288396	-0.0706384
FABP5	0.591697	5.7565	3.83278	0.000427376	0.0288396	-0.0826503
SAMD4B	0.302445	6.4111	3.8304	0.000430427	0.0288396	-0.0900574
C21orf59	0.423476	4.81661	3.82211	0.000441216	0.0288396	-0.0949968
RRAD	1.06598	0.968733	3.82463	0.000437907	0.0288396	-0.168185
TEAD4	1.05218	0.0689365	3.82246	0.000440763	0.0288396	-0.352628
CLVS1	-0.478761	4.95443	-3.82014	0.000443824	0.0288624	-0.0976155
TMEM52B	-1.51667	1.41964	-3.81877	0.000445633	0.0288624	-0.158806
KLF11	0.502598	2.56043	3.79818	0.00047384	0.029175	-0.110061
C5orf49	0.772725	3.33923	3.79726	0.000475142	0.029175	-0.112262
EEF1G	0.335714	9.16277	3.81052	0.00045674	0.029175	-0.11393
METTL6	-0.299591	4.29999	-3.80498	0.000464344	0.029175	-0.116912
SHC1	0.744266	4.50787	3.79995	0.00047135	0.029175	-0.146007
ACO1	0.484597	5.05325	3.80398	0.000465727	0.029175	-0.150394
TTL	-0.392735	6.97147	-3.80415	0.000465493	0.029175	-0.157559
TMEM222	0.330896	6.02389	3.80543	0.00046373	0.029175	-0.160642
CRAT	0.395098	5.78084	3.80473	0.000464691	0.029175	-0.16146
CWC15	0.268845	5.73245	3.80231	0.000468058	0.029175	-0.167554
ASAP2	-0.634194	5.7302	-3.79925	0.000472343	0.029175	-0.168987
RELL1	0.748199	1.20922	3.80261	0.00046764	0.029175	-0.202233
MYT1L	-0.795217	7.75173	-3.79545	0.000477712	0.0292063	-0.173344
SPON2	-1.03023	2.70769	-3.79243	0.000482022	0.0292191	-0.123246
GYS1	0.476319	4.53314	3.79242	0.000482041	0.0292191	-0.166313
PI16	0.798915	2.56989	3.77262	0.000511276	0.0296123	-0.173136
BMP2	0.846532	2.01266	3.78201	0.000497196	0.0296123	-0.176276
NDST3	-0.869427	4.48003	-3.78151	0.000497948	0.0296123	-0.176503
SUV39H1	0.406816	3.26814	3.76476	0.000523342	0.0296123	-0.195524
NARS2	0.487101	3.73241	3.76673	0.000520286	0.0296123	-0.203218
PRKCB	-1.03584	9.62106	-3.77593	0.000506266	0.0296123	-0.206388
TMEM176A	0.825703	3.66706	3.76432	0.00052402	0.0296123	-0.210247
TPST1	0.650562	4.91929	3.77376	0.000509549	0.0296123	-0.231927
EHD2	0.473962	4.59437	3.76705	0.000519794	0.0296123	-0.236005
GSG1L	-0.572429	5.52999	-3.77327	0.000510293	0.0296123	-0.236563
KCNMA1	-0.491627	7.40385	-3.77116	0.00051349	0.0296123	-0.242834
DOCK3	-0.495868	7.40767	-3.77098	0.000513761	0.0296123	-0.243316
CALN1	-0.793062	7.26066	-3.77054	0.000514439	0.0296123	-0.247362
TPP2	-0.271022	5.04816	-3.76564	0.000521974	0.0296123	-0.248518
G6PC3	0.499139	5.44616	3.76986	0.000515485	0.0296123	-0.2524
STX6	-0.314516	5.99672	-3.76724	0.000519507	0.0296123	-0.261973
TNNI3K	0.862109	0.882397	3.76445	0.000523827	0.0296123	-0.28142
SMO	0.723809	2.88554	3.74721	0.000551301	0.0297483	-0.23694
CAV2	0.702073	3.36845	3.74655	0.000552374	0.0297483	-0.246024
ZNF577	0.458728	2.13713	3.74835	0.000549437	0.0297483	-0.255293
MAP2K3	0.538592	3.94649	3.74892	0.000548515	0.0297483	-0.26116
PPP3CB	-0.539406	8.00296	-3.75905	0.000532289	0.0297483	-0.269023
DDX46	-0.262514	5.38512	-3.76066	0.000529756	0.0297483	-0.27173
BLVRB	0.344821	4.75688	3.7553	0.000538236	0.0297483	-0.275173
ZMAT2	-0.426908	7.40547	-3.75765	0.000534506	0.0297483	-0.280094
ADAM23	-0.608668	7.27158	-3.75563	0.000537705	0.0297483	-0.286955
FAM49A	-0.544561	7.9346	-3.75078	0.000545491	0.0297483	-0.292159
LPGAT1	-0.498897	7.19312	-3.74916	0.000548119	0.0297483	-0.305596
RELA	0.458937	4.85289	3.74447	0.000555789	0.0297483	-0.306708
TUBB4B	0.698401	7.63206	3.74522	0.000554561	0.0297483	-0.307782
ODC1	0.41497	5.57953	3.74992	0.000546889	0.0297483	-0.308901
ALKBH8	-0.43618	3.47325	-3.74225	0.000559461	0.0298323	-0.254206
DOCK11	-0.887984	3.93205	-3.73444	0.000572534	0.029883	-0.283951
BCO2	-0.546094	2.63769	-3.7262	0.000586657	0.029883	-0.293948
SBNO2	0.688168	3.29003	3.72193	0.00059412	0.029883	-0.310772
UNG	0.522532	4.94127	3.73975	0.000563617	0.029883	-0.323279
FAM129B	0.52576	5.12871	3.73895	0.000564944	0.029883	-0.328769
LMNA	0.656912	4.95823	3.73124	0.000577986	0.029883	-0.342785
SCIN	-1.47148	1.97065	-3.72401	0.000590477	0.029883	-0.351503
YPEL2	-0.448004	6.1947	-3.73001	0.000580087	0.029883	-0.361823
KIAA1549L	-0.654117	7.70084	-3.72491	0.000588907	0.029883	-0.364538
IPCEF1	-0.649236	6.40935	-3.72517	0.000588453	0.029883	-0.365532
NBEA	-0.793565	7.05647	-3.72619	0.000586679	0.029883	-0.367874
GNB5	-0.365501	7.21783	-3.72502	0.000588716	0.029883	-0.370003
TMEM214	0.319386	5.13616	3.72322	0.00059186	0.029883	-0.372469
ZNF365	-0.466875	7.01084	-3.72222	0.000593597	0.029883	-0.376964
SOHLH2	1.21991	0.290069	3.72963	0.000580746	0.029883	-0.546811
HPGDS	-1.07618	0.0942716	-3.73344	0.000574228	0.029883	-0.729895
ZNF559	-0.370382	3.26868	-3.71377	0.0006086	0.029978	-0.324891
CD93	1.25879	2.58451	3.70905	0.000617144	0.029978	-0.335624
FAM181B	0.593868	4.63944	3.71856	0.000600056	0.029978	-0.370686
ZDHHC23	-0.864171	4.73088	-3.71258	0.000610748	0.029978	-0.372809
SPOCK3	-0.423372	7.45913	-3.71811	0.000600856	0.029978	-0.386482
KLHL2	-0.55794	7.3866	-3.7163	0.000604073	0.029978	-0.392414
HDDC2	0.436972	6.29573	3.71557	0.000605372	0.029978	-0.404205
SCN8A	-0.675496	7.21885	-3.70992	0.000615556	0.029978	-0.409391
TRAPPC6B	-0.515808	6.30351	-3.70981	0.000615756	0.029978	-0.41661
ABL1	0.37417	5.9183	3.70942	0.000616475	0.029978	-0.419149
PXDC1	0.72523	3.95727	3.70427	0.000625905	0.0299819	-0.380311
OTUB2	-0.758753	2.11349	-3.69789	0.000637792	0.0299819	-0.3848
ALG9	-0.298345	5.02556	-3.70313	0.000628009	0.0299819	-0.419114
DYRK3	0.517086	1.51616	3.70346	0.000627408	0.0299819	-0.419246
TUFM	0.35792	7.15672	3.70579	0.000623108	0.0299819	-0.421689
SGPP2	-0.538432	4.9321	-3.69705	0.000639382	0.0299819	-0.428788
GABARAP	0.32726	8.02816	3.6988	0.00063609	0.0299819	-0.428987
FBXO9	-0.466999	6.54479	-3.70401	0.000626387	0.0299819	-0.4302
ARHGAP32	-0.64654	7.37191	-3.69646	0.000640477	0.0299819	-0.444779
PDXDC1	-0.242762	6.46021	-3.70009	0.000633671	0.0299819	-0.445278
CDH8	-0.552246	6.72168	-3.6967	0.00064003	0.0299819	-0.450879
ARPP19	-0.697253	10.0068	-3.69299	0.000647061	0.0301905	-0.423933
SLC22A18	0.916181	0.762107	3.69098	0.000650908	0.0302704	-0.464326
FAR2	-0.598297	5.3102	-3.68915	0.000654421	0.0303344	-0.458179
SMTN	0.664463	3.11701	3.68632	0.00065991	0.0304014	-0.398916
DYRK4	0.313286	3.6107	3.68149	0.000669344	0.0304014	-0.424816
CEP19	-0.417821	3.95346	-3.67732	0.000677613	0.0304014	-0.441462
ITPKC	0.882076	3.54609	3.67485	0.000682559	0.0304014	-0.444055
MAF	-0.494265	4.37349	-3.68118	0.000669965	0.0304014	-0.444228
THSD7A	-0.623424	4.68501	-3.68325	0.000665893	0.0304014	-0.454463
BAG3	1.08804	5.17243	3.68115	0.000670016	0.0304014	-0.476782
NPTN	-0.386237	8.66274	-3.67585	0.000680547	0.0304014	-0.484316
SACS	-0.688958	6.81527	-3.68128	0.000669754	0.0304014	-0.49146
ITPR1	-0.913292	7.90832	-3.6758	0.000680654	0.0304014	-0.495119
TUBGCP4	-0.43592	5.4515	-3.67695	0.00067834	0.0304014	-0.495139
FGFR1	0.554756	5.99533	3.67843	0.000675407	0.0304014	-0.50418
LY6H	0.567991	6.64807	3.67396	0.000684341	0.0304014	-0.511477
MTX3	-0.589969	5.65544	-3.67229	0.000687705	0.0304014	-0.512494
PPP1R9A	-0.592405	6.92072	-3.67214	0.000688018	0.0304014	-0.516555
DLGAP1	-0.614128	7.182	-3.66916	0.000694065	0.0304867	-0.51691
CLIP4	-0.408795	5.94253	-3.66907	0.000694246	0.0304867	-0.527007
FBXL12	0.451944	2.4841	3.66507	0.000702457	0.0305662	-0.451469
ABI2	-0.55742	8.5698	-3.66402	0.000704609	0.0305662	-0.517491
FAXC	-0.548281	6.09798	-3.66521	0.000702151	0.0305662	-0.534111
CACNA2D3	-0.849041	6.27012	-3.66399	0.000704677	0.0305662	-0.538565
HLF	-0.588993	7.29685	-3.6623	0.000708176	0.0306243	-0.536601
ZC3H8	-0.413592	3.8676	-3.65825	0.000716665	0.0306302	-0.490355
KCNV1	-0.693868	5.05746	-3.65846	0.000716211	0.0306302	-0.506407
PDE10A	-1.31934	6.40158	-3.65811	0.00071695	0.0306302	-0.520402
MAGED2	0.339342	7.48318	3.66078	0.000711343	0.0306302	-0.538127
ROBO3	0.639148	2.90154	3.65673	0.000719866	0.0306624	-0.470742
MYO5A	-0.72242	8.43056	-3.65463	0.000724312	0.0307594	-0.544961
HSPH1	-0.550205	8.77893	-3.6519	0.000730126	0.0309137	-0.546955
KCNK2	-0.685378	4.80245	-3.6482	0.000738089	0.0311579	-0.545349
NR2F2	0.683707	3.87097	3.64343	0.000748493	0.031285	-0.535485
OGFOD3	0.41038	3.89446	3.64194	0.000751764	0.031285	-0.541153
REPS2	-0.570837	7.20663	-3.64284	0.000749782	0.031285	-0.591267
SEC14L2	0.422895	5.93256	3.64476	0.000745582	0.031285	-0.594402
ARMCX3	-0.427611	7.13204	-3.64177	0.000752129	0.031285	-0.595424
STXBP5L	-0.732039	6.11717	-3.63943	0.000757317	0.0313455	-0.595081
MED16	0.31959	5.39224	3.63912	0.000758002	0.0313455	-0.604168
VAV2	0.49404	4.23534	3.63765	0.000761266	0.0313889	-0.568789
CDK2	0.980769	1.1352	3.63199	0.000773991	0.0318211	-0.60841
NT5DC2	0.571517	3.92334	3.63083	0.000776609	0.0318365	-0.571373
PAM	-0.503545	8.30914	-3.62875	0.000781344	0.0319383	-0.614686
PDPN	0.757581	3.51752	3.62615	0.000787319	0.03209	-0.568196
HNRNPAB	0.242357	5.64045	3.6246	0.000790907	0.0321439	-0.646637
SLC25A4	-0.312463	8.00336	-3.62346	0.000793536	0.0321586	-0.632393
IRX1	1.08137	-1.26022	3.62106	0.000799112	0.0322923	-1.01845
NFATC4	0.534379	3.42405	3.61901	0.00080392	0.0323943	-0.581769
RPL6	0.280374	8.84107	3.61781	0.000806744	0.032416	-0.634884
VCPKMT	-0.567859	3.63306	-3.61354	0.00081688	0.032456	-0.592775
GPR68	0.950771	1.22031	3.61092	0.000823149	0.032456	-0.609035
MGMT	0.453839	3.67057	3.61171	0.000821259	0.032456	-0.61008
NID1	0.716338	3.86806	3.6103	0.000824638	0.032456	-0.62458
POLR1E	0.251959	4.12017	3.60972	0.000826043	0.032456	-0.637253
RPS6	0.396955	8.89509	3.61145	0.000821876	0.032456	-0.650706
BRI3BP	-0.3886	6.15196	-3.61311	0.000817903	0.032456	-0.677711
PHF14	-0.312716	5.73224	-3.61053	0.00082408	0.032456	-0.682869
RCN3	0.678202	1.42739	3.60785	0.000830564	0.0324689	-0.648457
EXTL2	-0.540149	5.57645	-3.60769	0.000830952	0.0324689	-0.677759
ITPRIP	0.957744	2.43074	3.60635	0.000834195	0.0325061	-0.597771
LSM6	0.447115	3.14895	3.59875	0.000852888	0.0325383	-0.625269
IGF1	-0.721179	2.59865	-3.58715	0.000882211	0.0325383	-0.646665
TGIF1	0.733704	2.14965	3.58834	0.000879158	0.0325383	-0.649388
RASL12	0.946365	4.09216	3.60481	0.000837964	0.0325383	-0.651322
SOX13	0.453677	3.66311	3.59362	0.000865741	0.0325383	-0.65672
SMCO4	0.817059	1.503	3.5949	0.000862529	0.0325383	-0.666885
TRAF3IP2	0.620907	3.60742	3.58774	0.000880712	0.0325383	-0.673449
FBLIM1	1.1569	1.45658	3.59249	0.000868602	0.0325383	-0.67377
INTS7	-0.379247	4.3745	-3.59585	0.000860139	0.0325383	-0.674596
HEBP2	0.554595	4.01264	3.58895	0.000877594	0.0325383	-0.684739
PANX1	-0.504569	4.5112	-3.59312	0.000867005	0.0325383	-0.685984
ERBB2	0.684581	4.47058	3.58851	0.000878733	0.0325383	-0.709047
CDH5	0.695942	4.52313	3.58851	0.000878726	0.0325383	-0.710786
NXPE3	-0.336759	5.9021	-3.60016	0.00084941	0.0325383	-0.71111
PCSK4	0.516122	1.44712	3.58051	0.000899442	0.0325383	-0.724778
RASGRP1	-0.810704	6.34172	-3.59173	0.000870522	0.0325383	-0.732288
TXN2	0.296073	6.27629	3.59309	0.000867092	0.0325383	-0.733682
PPIB	0.392719	6.58519	3.59102	0.000872333	0.0325383	-0.735941
KCNB1	-0.658627	7.2851	-3.58731	0.000881803	0.0325383	-0.736657
GRIA2	-0.787647	8.18452	-3.5834	0.000891886	0.0325383	-0.737359
FRRS1L	-0.687131	7.85923	-3.58243	0.000894429	0.0325383	-0.744386
CIAO1	-0.227137	6.58346	-3.58745	0.000881456	0.0325383	-0.745942
HOMER1	-0.754417	6.17476	-3.5838	0.000890861	0.0325383	-0.749489
KDELR1	0.274972	5.79667	3.58524	0.000887122	0.0325383	-0.753745
PTPMT1	0.329828	5.4934	3.5811	0.000897888	0.0325383	-0.760529
HOPX	0.487162	6.83605	3.57933	0.000902536	0.0325383	-0.760949
SLC8A1	-0.601798	6.90022	-3.5802	0.000900238	0.0325383	-0.762387
AK1	0.539821	6.18483	3.58172	0.000896262	0.0325383	-0.763259
TMCC1	-0.30321	5.5475	-3.57883	0.000903842	0.0325383	-0.763376
NFKBIZ	0.946515	0.771482	3.59029	0.000874185	0.0325383	-0.774953
PLEKHA5	-0.507385	5.16148	-3.57728	0.00090792	0.0326024	-0.753529
ANKRD28	-0.375311	5.96335	-3.57393	0.000916795	0.0328379	-0.780423
DHRS12	0.3666	2.8641	3.57059	0.000925744	0.0329092	-0.689391
ELMOD1	-0.741685	7.50896	-3.57089	0.000924936	0.0329092	-0.780001
SAP30L	-0.216517	6.11768	-3.57069	0.00092547	0.0329092	-0.790036
MYOZ3	-0.691879	3.23177	-3.56266	0.000947332	0.032961	-0.713725
SERTAD3	0.514422	2.19591	3.56141	0.000950765	0.032961	-0.715991
KLF8	-0.813171	2.81131	-3.5576	0.000961343	0.032961	-0.720346
GCHFR	0.600135	2.43168	3.55521	0.00096802	0.032961	-0.726562
ADAMTS2	0.911111	1.50443	3.56184	0.000949579	0.032961	-0.743745
PEMT	0.388671	4.00064	3.55488	0.000968951	0.032961	-0.774148
PXN	0.722771	4.15658	3.55458	0.000969798	0.032961	-0.782708
GNAL	-0.80849	7.94841	-3.56734	0.000934529	0.032961	-0.783203
HMGB3	0.40189	4.80045	3.56544	0.000939711	0.032961	-0.783654
SUOX	0.280073	4.87936	3.5646	0.000942006	0.032961	-0.788454
SERINC3	-0.263987	8.34259	-3.56182	0.000949639	0.032961	-0.79111
KCTD21	0.344909	4.80438	3.55964	0.00095566	0.032961	-0.798553
SLC25A27	-0.498422	5.76873	-3.55975	0.000955372	0.032961	-0.813041
UNC119	0.404084	5.09594	3.55693	0.000963208	0.032961	-0.816018
SORBS1	-0.48582	7.97174	-3.55238	0.000976003	0.032961	-0.821838
PAAF1	0.324202	5.55474	3.55752	0.000961566	0.032961	-0.824326
RABEP1	-0.304648	7.54993	-3.55241	0.000975911	0.032961	-0.827491
PCDH8	-0.517339	6.09372	-3.55635	0.000964824	0.032961	-0.82752
CHPF	0.329948	6.43017	3.55414	0.000971028	0.032961	-0.835569
HAPLN3	0.914379	0.541611	3.55688	0.000963341	0.032961	-0.870911
RGPD2	1.40256	0.0210919	3.55318	0.000973742	0.032961	-0.929529
TIMP3	0.545901	7.64648	3.55013	0.00098239	0.0330195	-0.830042
RIMKLA	-0.479475	6.20676	-3.55076	0.000980592	0.0330195	-0.83972
MED26	0.285505	3.17582	3.54616	0.000993753	0.0330551	-0.758097
MDK	0.80647	3.22001	3.54518	0.000996576	0.0330551	-0.767785
ETV5	-0.515504	6.36075	-3.54787	0.000988843	0.0330551	-0.847658
HSF1	0.34529	5.66459	3.54593	0.000994422	0.0330551	-0.856796
HIST1H3E	-1.4072	0.361562	-3.54489	0.000997434	0.0330551	-0.996404
MFAP5	1.30498	-0.792512	3.54804	0.000988358	0.0330551	-1.14284
UBC	0.254096	10.852	3.54269	0.00100381	0.033098	-0.808109
OSBPL8	-0.679698	6.88898	-3.5425	0.00100435	0.033098	-0.862014
ITGB3	1.20855	-0.612836	3.54203	0.00100573	0.033098	-1.06707
SKIDA1	-0.455175	2.3262	-3.54006	0.00101149	0.0331339	-0.770395
NUCB1	0.302531	7.07203	3.54027	0.00101085	0.0331339	-0.864085
KIAA0368	-0.430558	7.79239	-3.53746	0.00101911	0.0332184	-0.863542
CNPY3	0.282948	5.08685	3.53664	0.00102154	0.0332184	-0.86852
ITPKB	0.760973	7.17455	3.536	0.00102344	0.0332184	-0.872559
PFDN2	0.410475	5.8257	3.53748	0.00101907	0.0332184	-0.879896
TTC12	-0.865136	2.71301	-3.53388	0.00102972	0.0332702	-0.779569
PLCB1	-0.747018	7.66284	-3.53403	0.00102928	0.0332702	-0.87467
CNTNAP5	-1.10907	3.24033	-3.53158	0.0010366	0.0333917	-0.792494
MYOM1	0.404495	3.92073	3.53012	0.00104099	0.0333917	-0.834105
GALNT2	0.256425	6.2718	3.53004	0.00104124	0.0333917	-0.900517
PHF1	0.241687	6.05506	3.52949	0.0010429	0.0333917	-0.902662
MXRA8	0.460834	4.11049	3.52839	0.00104622	0.0334226	-0.849562
VAMP5	0.640001	3.59717	3.52612	0.0010531	0.0335412	-0.829973
POFUT2	0.394876	3.65018	3.5225	0.00106417	0.0335412	-0.840725
F11R	0.744549	3.7541	3.52379	0.00106021	0.0335412	-0.84612
PDP1	-0.755692	7.37958	-3.5225	0.00106419	0.0335412	-0.9075
RNF115	-0.25534	5.87659	-3.5234	0.00106142	0.0335412	-0.91474
MKKS	-0.259764	6.50722	-3.52246	0.00106432	0.0335412	-0.91799
SGTA	0.294212	6.48408	3.52175	0.00106649	0.0335412	-0.920366
CAMK4	-1.0077	7.84182	-3.51914	0.00107456	0.0337204	-0.912817
IFITM2	1.09681	4.42458	3.51806	0.00107793	0.0337513	-0.890572
TRIM44	-0.430171	7.88941	-3.51327	0.00109293	0.0341455	-0.925704
SLC30A4	-0.577182	4.93792	-3.50992	0.00110356	0.0343586	-0.917911
UNC80	-0.722841	6.62325	-3.50898	0.00110655	0.0343586	-0.950697
PRR13	0.354737	6.08503	3.50883	0.00110701	0.0343586	-0.956178
MASP1	0.748503	3.59386	3.50612	0.00111572	0.0344093	-0.882722
HOOK1	-0.630427	4.57807	-3.50624	0.00111532	0.0344093	-0.914087
S100A16	0.551575	5.08472	3.50539	0.00111807	0.0344093	-0.9505
LNX1	-0.548179	6.04419	-3.5053	0.00111835	0.0344093	-0.955895
GNA14	0.986466	2.71331	3.50412	0.00112216	0.0344516	-0.856922
RAMP3	0.84818	2.76328	3.4943	0.00115438	0.0345105	-0.88164
TMEM45A	-0.63765	2.73169	-3.48986	0.00116922	0.0345105	-0.893186
SERTAD4	-0.870515	4.36489	-3.50028	0.00113464	0.0345105	-0.911673
SLC22A4	0.64937	1.6301	3.48764	0.00117671	0.0345105	-0.923787
SESN2	0.369609	4.10373	3.49126	0.00116453	0.0345105	-0.945303
RTN4	-0.447381	10.3023	-3.4928	0.00115938	0.0345105	-0.946556
RPL17	0.451857	7.87707	3.50131	0.00113131	0.0345105	-0.954406
METTL8	-0.414268	4.42154	-3.48786	0.00117597	0.0345105	-0.957869
DHX32	0.290568	4.22798	3.48666	0.00118003	0.0345105	-0.960712
RPLP0	0.418728	8.33181	3.49415	0.00115487	0.0345105	-0.966726
RAB11FIP2	-0.495788	5.88192	-3.50089	0.00113268	0.0345105	-0.971346
KCNAB1	-1.01105	7.81073	-3.49411	0.001155	0.0345105	-0.978865
RIC8B	-0.544358	6.05704	-3.49497	0.00115215	0.0345105	-0.982696
COL4A3BP	-0.434811	6.65166	-3.49747	0.00114388	0.0345105	-0.982993
AREL1	-0.32616	6.19801	-3.49733	0.00114434	0.0345105	-0.984529
ATRNL1	-0.623724	6.83705	-3.493	0.00115871	0.0345105	-0.985085
SLITRK3	-0.47391	5.28032	-3.49132	0.00116432	0.0345105	-0.985318
LHFPL5	-0.546931	0.860214	-3.49943	0.00113746	0.0345105	-0.986779
ARHGAP20	-0.883591	5.58468	-3.48671	0.00117987	0.0345105	-0.999028
SLK	-0.560247	6.85083	-3.48967	0.00116987	0.0345105	-1.00189
RYR2	-0.96976	7.10905	-3.48688	0.00117928	0.0345105	-1.00479
BECN1	-0.226617	6.17993	-3.48779	0.00117622	0.0345105	-1.01038
IL18	-1.00255	0.190083	-3.49513	0.00115161	0.0345105	-1.17713
PCDHB2	-0.499715	2.32826	-3.48419	0.00118845	0.0345449	-0.906552
PIGX	-0.272449	5.60803	-3.48417	0.00118852	0.0345449	-1.01476
SELENOM	0.461866	6.19923	3.48511	0.00118532	0.0345449	-1.01875
ZNF687	0.258808	4.82855	3.48069	0.00120048	0.0348214	-1.0059
RPS4X	0.339755	8.79851	3.47866	0.00120749	0.0349532	-1.00053
USP25	-0.433352	5.93776	-3.47675	0.00121416	0.0350747	-1.03615
RBFOX1	-0.781764	8.27387	-3.47378	0.00122455	0.035303	-1.02431
LRRN1	-0.733857	5.95545	-3.47113	0.0012339	0.0354283	-1.04379
YTHDF1	0.446355	5.61976	3.47161	0.00123222	0.0354283	-1.05154
SERTAD1	0.793876	2.81291	3.46648	0.0012505	0.0356213	-0.95188
PLP2	0.89843	1.80628	3.46643	0.00125066	0.0356213	-0.958679
SLC25A15	-0.466646	1.86225	-3.46787	0.00124553	0.0356213	-0.96915
BCAM	0.553179	4.45466	3.46773	0.001246	0.0356213	-1.0233
GAPDH	0.287363	11.5286	3.46406	0.00125921	0.0356753	-1.00413
GAS7	-0.612032	9.70704	-3.46445	0.00125779	0.0356753	-1.02717
TENM3	-0.476208	6.2694	-3.46375	0.00126035	0.0356753	-1.07157
TNFRSF10D	1.29542	-0.107491	3.46312	0.00126262	0.0356753	-1.16092
RHBDF1	0.461357	2.67617	3.46214	0.00126616	0.0357042	-0.959378
NUDT3	-0.382914	8.72877	-3.45855	0.00127928	0.0360026	-1.05631
TRIB3	0.698232	1.66538	3.45603	0.00128854	0.0361137	-0.982775
EFNA1	0.72915	3.66156	3.45676	0.00128585	0.0361137	-1.01492
MAEL	0.711422	0.595586	3.4554	0.00129087	0.0361137	-1.04295
APAF1	-0.354045	4.80504	-3.45061	0.00130871	0.0361846	-1.07455
GLS	-0.549567	8.08273	-3.45356	0.00129772	0.0361846	-1.07909
HERC3	-0.390325	7.17784	-3.45198	0.0013036	0.0361846	-1.09618
NLK	-0.361861	6.53668	-3.45102	0.00130717	0.0361846	-1.09706
CDYL2	-0.550053	5.75447	-3.45144	0.0013056	0.0361846	-1.09812
TMEM268	-0.360853	6.24563	-3.45133	0.00130602	0.0361846	-1.10211
SLC2A4RG	0.519748	3.85348	3.44927	0.00131374	0.0362141	-1.03913
NSMCE1	0.304679	5.18718	3.44897	0.00131488	0.0362141	-1.10142
CEBPD	1.27144	3.60955	3.44692	0.0013226	0.0362857	-1.03963
ZFYVE9	-0.405245	6.80717	-3.447	0.00132231	0.0362857	-1.11274
ZMYND12	0.581127	2.27126	3.44554	0.00132783	0.036289	-0.999181
ULK2	-0.276164	6.42073	-3.44573	0.00132714	0.036289	-1.11943
METTL13	-0.246212	5.14033	-3.44423	0.00133283	0.0363556	-1.10684
TNIP2	0.597252	2.87584	3.44254	0.0013393	0.0364618	-1.01243
FAM135B	-0.598981	4.92358	-3.43906	0.00135269	0.036632	-1.10287
LANCL1	-0.534163	8.53716	-3.43941	0.00135136	0.036632	-1.10918
ROCK2	-0.513084	6.95308	-3.43891	0.0013533	0.036632	-1.13176
SLC39A1	0.477593	5.11219	3.43804	0.00135665	0.0366528	-1.12616
RANBP17	0.808242	0.192334	3.43664	0.00136209	0.0367297	-1.21938
UBALD2	0.401354	4.41844	3.43558	0.00136622	0.0367714	-1.10613
CIDEA	-1.32317	1.1635	-3.43474	0.00136953	0.0367906	-1.06681
TUBB	0.425432	8.76683	3.43095	0.00138442	0.0371203	-1.12423
PHAX	-0.194489	5.89069	-3.4277	0.00139733	0.0373958	-1.16627
ENPEP	0.708104	1.15852	3.42348	0.00141428	0.0375113	-1.10758
NAPRT	0.558165	3.95307	3.42393	0.00141247	0.0375113	-1.11029
TAGLN2	0.719522	5.4096	3.4253	0.00140696	0.0375113	-1.16489
SENP2	-0.281085	6.45839	-3.42587	0.00140466	0.0375113	-1.1711
PHC2	0.397224	6.59827	3.42274	0.00141726	0.0375113	-1.17772
RHOC	0.57126	5.97906	3.42268	0.00141752	0.0375113	-1.17888
SLC32A1	-0.816542	6.50712	-3.42094	0.00142458	0.0376279	-1.17675
C8orf58	0.445526	1.9536	3.41606	0.00144455	0.0376568	-1.07729
OSMR	1.17612	3.3384	3.41742	0.00143896	0.0376568	-1.10027
TMEM176B	0.725545	4.07734	3.41549	0.00144691	0.0376568	-1.1405
ZNF510	-0.326811	4.73601	-3.41627	0.0014437	0.0376568	-1.16069
HACE1	-0.442139	5.07917	-3.41944	0.00143067	0.0376568	-1.16547
SHC3	-0.554038	7.72252	-3.41751	0.00143857	0.0376568	-1.17774
GUCY1A2	-0.823982	6.11898	-3.41648	0.00144282	0.0376568	-1.18554
PCNX2	-0.510747	6.05467	-3.41772	0.00143772	0.0376568	-1.18674
MYL3	0.71671	0.900872	3.41036	0.0014682	0.0376581	-1.16222
ITFG1	-0.482069	7.96332	-3.41257	0.00145898	0.0376581	-1.18664
STK4	-0.318546	5.20924	-3.41193	0.00146164	0.0376581	-1.19123
FBXO34	-0.397058	6.17768	-3.41295	0.00145742	0.0376581	-1.20181
DLG1	-0.349578	7.13176	-3.4113	0.00146427	0.0376581	-1.20208
GABRA4	-0.911099	6.62483	-3.41145	0.00146367	0.0376581	-1.20502
INPP4A	-0.487613	6.93529	-3.41078	0.00146648	0.0376581	-1.20536
TMED4	0.233313	6.23044	3.41278	0.00145812	0.0376581	-1.20758
PLIN5	0.650921	2.2807	3.40783	0.00147884	0.0376606	-1.0897
MACROD1	0.471555	2.82992	3.40902	0.00147382	0.0376606	-1.09319
NFKBIE	0.423804	3.1646	3.40718	0.00148157	0.0376606	-1.11213
CCNL1	0.29972	3.89134	3.40767	0.0014795	0.0376606	-1.14622
CDC40	-0.624476	6.05078	-3.40905	0.00147372	0.0376606	-1.21129
CARNMT1	-0.707298	4.19384	-3.4043	0.00149376	0.0377076	-1.15279
SGSH	0.55254	3.92611	3.40361	0.00149671	0.0377076	-1.16208
TLE3	0.369294	4.3131	3.40386	0.00149564	0.0377076	-1.17993
GPR12	-0.721892	5.49822	-3.40592	0.00148689	0.0377076	-1.20609
FOXG1	-0.375242	5.96689	-3.4042	0.00149421	0.0377076	-1.22606
ZYX	0.554129	4.97595	3.40244	0.00150172	0.0377666	-1.21169
THAP7	0.342763	4.59859	3.40045	0.00151023	0.0378464	-1.20387
EAF1	-0.304201	6.0612	-3.40089	0.00150833	0.0378464	-1.23753
DRP2	-0.776259	5.6161	-3.39968	0.00151356	0.0378631	-1.22797
GPR4	1.03621	1.84699	3.3961	0.00152906	0.0378776	-1.1194
RPS24	0.378095	8.47305	3.39823	0.00151983	0.0378776	-1.21321
UNC13A	-0.845891	8.32629	-3.39641	0.0015277	0.0378776	-1.22373
HABP4	-0.386053	7.98322	-3.39646	0.00152748	0.0378776	-1.22745
KCTD16	-0.628201	5.98635	-3.39584	0.00153016	0.0378776	-1.23555
SORBS2	-0.600356	6.9936	-3.39783	0.00152154	0.0378776	-1.23925
OXCT1	-0.377297	7.60653	-3.39379	0.00153913	0.037967	-1.24035
ATAT1	0.247609	5.6762	3.39426	0.00153705	0.037967	-1.25361
CENPBD1	-0.302942	4.08445	-3.39312	0.00154208	0.0379737	-1.18726
TSPAN33	0.555332	4.45876	3.39212	0.00154644	0.0380151	-1.21863
SFRP2	0.71585	2.06089	3.38913	0.00155964	0.0380756	-1.13724
RAPGEF5	-0.352514	7.69258	-3.39031	0.00155445	0.0380756	-1.24818
ST5	0.438827	5.05938	3.39002	0.00155574	0.0380756	-1.2512
GRAMD1A	0.369605	5.18545	3.38962	0.00155751	0.0380756	-1.25564
DYNLT1	0.49711	4.01884	3.38852	0.00156235	0.0380763	-1.20227
GNPTG	0.363679	6.3535	3.38705	0.0015689	0.0381702	-1.27237
MAL2	-0.839631	6.25918	-3.38517	0.00157729	0.0383087	-1.26386
SLC12A6	-0.419329	5.89522	-3.38434	0.00158104	0.0383342	-1.27694
FLOT2	0.259302	6.76092	3.38361	0.00158432	0.038348	-1.27733
LRRC8A	0.456479	7.11614	3.38118	0.00159529	0.0385479	-1.27793
PCDH18	0.61172	2.86583	3.38033	0.00159913	0.038575	-1.16549
LFNG	0.573481	3.89485	3.37853	0.00160734	0.0386414	-1.22325
NACA	0.233837	8.43203	3.37901	0.00160514	0.0386414	-1.26352
BCAN	0.417034	7.87726	3.37713	0.00161374	0.0387298	-1.27715
FEZF1	1.08898	-1.26667	3.37606	0.00161862	0.0387812	-1.33684
TCEA3	0.699235	2.08891	3.37066	0.0016436	0.03879	-1.18108
HES1	0.660048	3.13665	3.3739	0.00162858	0.03879	-1.19456
SAPCD2	0.438512	3.62712	3.37199	0.00163742	0.03879	-1.22396
PTPN4	-0.493793	5.5134	-3.3745	0.00162581	0.03879	-1.28504
PPP2R2B	-0.306068	8.26642	-3.37161	0.00163917	0.03879	-1.28694
LGALS3	0.557599	4.82305	3.37091	0.00164243	0.03879	-1.29142
WDR47	-0.390208	7.52624	-3.37286	0.00163337	0.03879	-1.29552
CCSAP	-0.461595	6.67482	-3.37278	0.00163378	0.03879	-1.30495
FRMPD4	-0.758178	6.27586	-3.3713	0.00164062	0.03879	-1.30583
C10orf105	1.02108	2.14824	3.36985	0.00164738	0.0388	-1.18274
HADHA	0.375541	7.03594	3.3694	0.00164949	0.0388	-1.30976
EPS15L1	0.200101	5.52588	3.367	0.00166076	0.038936	-1.32057
WBP1L	0.270172	5.67957	3.3671	0.00166028	0.038936	-1.32319
TMEM221	0.409808	1.47788	3.366	0.00166545	0.0389766	-1.19804
EPHA7	-0.758759	5.26158	-3.36547	0.00166799	0.0389766	-1.30124
NKX1-2	-0.681179	-0.0408075	-3.36363	0.00167668	0.0391152	-1.45514
PGAM2	1.14397	1.42894	3.3614	0.00168732	0.0392648	-1.21417
SRPK1	-0.378756	5.15517	-3.36055	0.0016914	0.0392648	-1.31508
RPL18	0.45938	7.92664	3.36109	0.00168881	0.0392648	-1.31685
SYT16	-0.884291	6.74202	-3.3599	0.00169452	0.0392729	-1.33426
NOD1	0.617274	1.60303	3.35885	0.00169952	0.0393247	-1.21921
PDZRN3	0.509414	4.27868	3.35633	0.00171169	0.0395418	-1.29299
MCHR2	-0.905225	1.70512	-3.35255	0.00173008	0.039686	-1.22334
SLC43A3	0.471781	2.49598	3.3504	0.00174064	0.039686	-1.22971
MARCH3	0.801095	2.20129	3.3466	0.00175945	0.039686	-1.23743
NAGA	0.450848	3.73373	3.35121	0.00173665	0.039686	-1.28002
S1PR3	0.837307	3.70479	3.34888	0.00174814	0.039686	-1.28966
UHRF1BP1	-0.363052	4.62594	-3.35412	0.00172246	0.039686	-1.31406
GCAT	0.375999	4.37795	3.34651	0.0017599	0.039686	-1.33243
SHROOM2	-0.324552	5.08947	-3.352	0.0017328	0.039686	-1.33495
TUBB2B	0.606127	8.33569	3.3483	0.00175102	0.039686	-1.34192
DDR1	0.527659	7.40414	3.35117	0.00173686	0.039686	-1.35038
TBCB	0.376526	7.23413	3.35028	0.00174126	0.039686	-1.35555
RASAL2	-0.412345	5.53354	-3.3468	0.00175845	0.039686	-1.36114
CHURC1	-0.298574	6.13021	-3.35053	0.00174	0.039686	-1.36607
INPP5A	-0.784881	7.18283	-3.34659	0.0017595	0.039686	-1.36714
MRPL35	-0.280746	6.36906	-3.34978	0.0017437	0.039686	-1.36819
ZNF219	0.4823	4.5029	3.34506	0.00176714	0.0397229	-1.34123
SLC2A1	0.589094	7.1545	3.34515	0.00176668	0.0397229	-1.36971
CPAMD8	1.0403	1.45344	3.34249	0.00177999	0.0397596	-1.25755
PPP3R1	-0.538601	9.01645	-3.34258	0.00177958	0.0397596	-1.35026
PDZD2	-0.589	7.61869	-3.34319	0.0017765	0.0397596	-1.37072
CD63	0.518998	7.34594	3.34272	0.00177888	0.0397596	-1.37311
SLC2A4	0.827178	1.87672	3.33999	0.00179262	0.0398997	-1.25588
PIGBOS1	0.320698	2.35423	3.33886	0.00179837	0.0398997	-1.25595
ICAM3	0.344903	2.76219	3.33937	0.00179577	0.0398997	-1.26063
EIF1AD	0.221456	3.95196	3.33847	0.00180032	0.0398997	-1.32514
ATP9A	-0.344086	9.3786	-3.3398	0.00179357	0.0398997	-1.351
SNAP25	-0.419602	10.8777	-3.33686	0.00180855	0.0400194	-1.33846
MME	-1.29537	3.60135	-3.33562	0.00181488	0.040097	-1.2964
KCNA1	-1.01616	6.36499	-3.33385	0.00182395	0.0402347	-1.39882
FZD5	0.612309	2.31086	3.33096	0.00183888	0.0402565	-1.27471
CCDC74B	0.644324	2.14533	3.32801	0.00185427	0.0402565	-1.28162
IZUMO4	0.553663	2.16382	3.32694	0.00185985	0.0402565	-1.28441
PLEKHH3	0.517927	2.90811	3.32978	0.001845	0.0402565	-1.29083
MPV17L2	0.437369	3.45668	3.32611	0.00186422	0.0402565	-1.32809
NFIL3	0.672965	3.76085	3.32922	0.00184795	0.0402565	-1.34342
ADAMTS8	-0.765099	4.66709	-3.32736	0.00185765	0.0402565	-1.37666
ZNF91	-0.508854	4.93024	-3.33218	0.00183258	0.0402565	-1.38074
ST8SIA3	-0.720905	8.75293	-3.32832	0.00185261	0.0402565	-1.39139
GPRIN3	-0.654702	5.17695	-3.32588	0.00186542	0.0402565	-1.39331
KLHL3	-0.491664	4.87517	-3.32548	0.00186751	0.0402565	-1.39779
PSMG2	0.250609	4.9029	3.32568	0.00186646	0.0402565	-1.4071
EPAS1	0.539674	7.65977	3.32689	0.00186012	0.0402565	-1.40787
EPHA4	-0.573667	6.7657	-3.32798	0.0018544	0.0402565	-1.4127
MCTP1	-0.867334	6.58609	-3.3284	0.00185223	0.0402565	-1.41713
ALKBH2	0.421007	3.13547	3.3237	0.0018769	0.0403491	-1.31698
MAOA	0.471143	5.89508	3.32359	0.00187749	0.0403491	-1.43772
WIPI1	0.430395	3.07381	3.32181	0.00188695	0.0404793	-1.31837
LAMA4	0.381409	4.3354	3.32137	0.00188926	0.0404793	-1.39188
PAQR9	-0.765548	2.16065	-3.31713	0.00191196	0.0407809	-1.31224
APOO	0.286803	5.32304	3.31762	0.00190932	0.0407809	-1.44161
PFKFB3	0.465167	6.97643	3.31754	0.00190973	0.0407809	-1.44238
TGFB3	0.652468	3.5849	3.31621	0.00191694	0.040796	-1.36067
ATP2B2	-0.539132	8.95992	-3.31593	0.00191843	0.040796	-1.41893
GRIN2B	-0.987338	7.71031	-3.31497	0.00192361	0.040845	-1.44154
SLC29A1	-0.349245	4.68546	-3.31365	0.00193076	0.0409355	-1.42164
CHRNA2	0.855734	-0.0248675	3.30948	0.00195359	0.0412859	-1.33302
EFEMP2	0.50749	4.56879	3.30822	0.0019605	0.0412859	-1.43707
SCN2A	-0.78192	8.03953	-3.30813	0.00196101	0.0412859	-1.45417
WDR17	-0.682044	5.50477	-3.30852	0.00195882	0.0412859	-1.45737
MPP6	-0.54305	5.61217	-3.30756	0.00196414	0.0412859	-1.46686
MGAT4A	-0.510379	6.08323	-3.30745	0.00196475	0.0412859	-1.47522
TP53I13	0.551009	3.13283	3.30259	0.00199179	0.0413222	-1.36909
NXN	0.494204	3.74186	3.30307	0.00198907	0.0413222	-1.4024
CELF2	-0.497518	7.73445	-3.30253	0.00199211	0.0413222	-1.47234
DNAJB1	0.563072	6.79261	3.30616	0.00197189	0.0413222	-1.4742
SAMD12	-0.501943	5.91277	-3.30416	0.001983	0.0413222	-1.47756
PECAM1	0.699801	5.59986	3.30279	0.00199062	0.0413222	-1.48284
ERICH3	-0.718754	6.42075	-3.30242	0.0019927	0.0413222	-1.48577
ACTR3B	-0.682266	6.67088	-3.30272	0.00199102	0.0413222	-1.48647
LMBR1	-0.369904	6.49214	-3.3031	0.00198891	0.0413222	-1.48701
HNRNPF	0.419756	5.63472	3.30111	0.00200004	0.0414141	-1.48929
RGS7	-0.307834	6.52978	-3.29799	0.00201769	0.0417185	-1.49859
C1QTNF3	0.724644	3.25847	3.29578	0.00203024	0.0419168	-1.40062
NCEH1	-0.450934	7.04543	-3.29392	0.00204082	0.0420742	-1.50349
MYCBP	0.59729	1.89121	3.29046	0.00206077	0.0424238	-1.37458
DCAKD	0.26504	5.78296	3.28926	0.00206772	0.0425051	-1.52422
RPL8	0.378673	8.3197	3.28873	0.00207081	0.0425069	-1.49493
PIM3	0.375349	5.31049	3.28816	0.00207411	0.0425132	-1.5151
LMTK2	-0.559893	7.04629	-3.28712	0.00208015	0.0425756	-1.51969
TTC32	0.568526	1.82177	3.2844	0.0020961	0.0425795	-1.38969
CCDC71	0.290486	2.94895	3.28334	0.00210233	0.0425795	-1.40455
ZNF615	-0.362112	4.14247	-3.27922	0.00212673	0.0425795	-1.47304
ANXA2	1.01434	4.21468	3.28414	0.00209762	0.0425795	-1.47884
PAFAH1B1	-0.391816	8.83607	-3.28525	0.00209108	0.0425795	-1.49771
B3GNT2	-0.638199	5.33198	-3.28061	0.00211843	0.0425795	-1.52167
DGKH	-0.944572	5.92893	-3.28081	0.00211728	0.0425795	-1.52516
ITGA7	0.453275	5.07807	3.27954	0.0021248	0.0425795	-1.53045
WDR12	-0.367007	5.32306	-3.28077	0.00211751	0.0425795	-1.53056
JUNB	0.678332	5.79848	3.28466	0.00209453	0.0425795	-1.53393
SORBS3	0.459949	5.17624	3.27985	0.00212298	0.0425795	-1.53497
ASH1L	-0.433703	7.33173	-3.27944	0.00212538	0.0425795	-1.53697
KPNA2	0.308474	5.47553	3.28102	0.00211604	0.0425795	-1.53763
TMEM132B	-0.523425	7.08939	-3.27947	0.00212524	0.0425795	-1.53984
CTBP2	0.427619	5.33534	3.27894	0.00212837	0.0425795	-1.54158
TMEM52	0.87522	-0.263958	3.28272	0.00210593	0.0425795	-1.59578
FAAP20	0.424243	4.4697	3.27684	0.00214091	0.0426499	-1.51162
PBXIP1	0.659203	7.72319	3.27706	0.00213958	0.0426499	-1.53311
COL6A1	0.420198	5.23566	3.27762	0.00213627	0.0426499	-1.54121
KCTD5	0.336974	4.16115	3.27328	0.00216235	0.0429356	-1.50204
ECI1	0.485011	4.54488	3.2723	0.00216828	0.0429356	-1.52591
SLC29A4	0.744594	4.58055	3.26947	0.00218552	0.0429356	-1.53803
ATP8A1	-0.64008	8.2554	-3.27186	0.00217099	0.0429356	-1.54211
HPCAL1	0.768235	6.29767	3.27276	0.0021655	0.0429356	-1.55229
BCKDK	0.238043	5.12143	3.27031	0.00218041	0.0429356	-1.556
STS	-0.41793	5.8609	-3.26956	0.00218499	0.0429356	-1.56605
HSPE1	0.314483	6.457	3.27155	0.00217284	0.0429356	-1.56777
ESYT2	-0.223187	6.75213	-3.26996	0.00218253	0.0429356	-1.56861
STAT3	0.403614	6.51235	3.26948	0.0021855	0.0429356	-1.57172
LMLN	-0.376742	4.2781	-3.26564	0.00220908	0.043044	-1.51723
IGSF21	0.523149	4.67899	3.26658	0.00220328	0.043044	-1.52583
DCTN5	-0.31155	7.6222	-3.26661	0.0022031	0.043044	-1.56438
PIK3R1	-0.309354	7.80473	-3.26525	0.00221145	0.043044	-1.56489
G6PD	0.24792	5.14942	3.26512	0.00221229	0.043044	-1.57149
YKT6	0.188068	6.68732	3.26546	0.00221016	0.043044	-1.58063
ZFP36L1	0.625973	6.23364	3.26552	0.00220979	0.043044	-1.58164
ZNF433	0.279163	1.91889	3.2617	0.00223352	0.0431045	-1.44077
DHRSX	0.397636	3.04794	3.26289	0.00222609	0.0431045	-1.45981
TMCO3	0.434892	5.15006	3.26319	0.00222422	0.0431045	-1.57506
TECR	0.366228	6.85713	3.26403	0.00221903	0.0431045	-1.58129
SEC61A1	0.292306	6.71168	3.26168	0.00223363	0.0431045	-1.58986
CRYL1	0.44216	5.95641	3.2624	0.00222918	0.0431045	-1.59129
TMOD2	-0.413693	8.95842	-3.26069	0.0022398	0.0431649	-1.55785
TPM2	0.832447	4.32782	3.2582	0.00225548	0.0432423	-1.54998
RPL34	0.392203	8.10741	3.25851	0.00225351	0.0432423	-1.57436
MAN1A1	-0.92578	5.71312	-3.25945	0.00224761	0.0432423	-1.58285
C17orf49	0.305796	5.08905	3.25811	0.00225601	0.0432423	-1.58644
ITGA5	0.88254	2.59629	3.25749	0.00225994	0.0432591	-1.45928
FGGY	0.383201	3.18736	3.25614	0.00226849	0.0433058	-1.48232
SPTSSA	0.548026	4.11923	3.25654	0.00226596	0.0433058	-1.54396
CCNI2	1.06025	3.19311	3.25252	0.0022915	0.0433515	-1.50195
FBXO27	0.293529	4.05069	3.25248	0.00229173	0.0433515	-1.54287
ST3GAL1	0.416497	4.29394	3.25345	0.00228555	0.0433515	-1.55897
SERPINB6	0.420522	5.57712	3.25467	0.00227782	0.0433515	-1.60464
GPX1	0.521866	6.54538	3.25489	0.00227641	0.0433515	-1.60813
KLHL42	-0.357092	6.53583	-3.25325	0.00228686	0.0433515	-1.61195
UBP1	-0.377632	6.23791	-3.25192	0.00229533	0.0433515	-1.61664
TSG101	0.204954	5.93193	3.25229	0.00229296	0.0433515	-1.61845
GPR52	-1.37316	1.93418	-3.24946	0.00231113	0.0435518	-1.47307
VASP	0.463329	3.48839	3.24661	0.00232956	0.0435518	-1.52574
KLHL34	-0.914852	1.10503	-3.24832	0.00231851	0.0435518	-1.53494
ZBTB7B	0.513922	3.75893	3.24673	0.00232881	0.0435518	-1.54182
RPAP2	-0.460186	4.51234	-3.24791	0.00232118	0.0435518	-1.57399
UHRF1BP1L	-0.432357	6.25041	-3.24924	0.00231258	0.0435518	-1.62322
CHM	-0.519172	5.85429	-3.24678	0.00232845	0.0435518	-1.62484
CYP2C8	0.73967	0.0385354	3.24647	0.0023305	0.0435518	-1.6345
BAMBI	0.460239	3.2547	3.24153	0.00236277	0.0439234	-1.52212
MAPRE2	-0.242389	8.45676	-3.24228	0.00235789	0.0439234	-1.61134
NEDD4L	-0.440859	7.37987	-3.24164	0.00236204	0.0439234	-1.63179
JUN	0.685341	6.17027	3.24293	0.0023536	0.0439234	-1.633
GSG1	0.616448	0.372699	3.24103	0.00236607	0.0439271	-1.56915
TOPBP1	-0.330063	5.03506	-3.23951	0.00237615	0.0440566	-1.62321
EDF1	0.331933	7.11997	3.23879	0.00238087	0.0440865	-1.64034
GTF2H2C	-0.403496	2.81912	-3.23274	0.00242131	0.0446035	-1.51442
MOSPD3	0.351778	3.36971	3.23361	0.00241549	0.0446035	-1.54958
AK5	-0.566489	8.43757	-3.23101	0.00243303	0.0446035	-1.6406
LMO3	-0.63022	8.30241	-3.23197	0.0024265	0.0446035	-1.64159
NDRG3	-0.364848	7.99317	-3.23076	0.00243468	0.0446035	-1.64823
STRBP	-0.311302	5.32912	-3.23138	0.00243052	0.0446035	-1.64851
ARGLU1	-0.266659	5.3027	-3.23263	0.00242204	0.0446035	-1.65024
RGS8	-1.02634	6.39834	-3.22948	0.00244338	0.0446035	-1.65476
GSKIP	-0.523466	5.53049	-3.2305	0.0024365	0.0446035	-1.65967
ARHGEF7	-0.402379	7.39061	-3.23001	0.00243982	0.0446035	-1.66017
AKT3	-0.357041	7.26305	-3.22955	0.00244292	0.0446035	-1.66269
DLG2	-0.406715	8.17389	-3.22603	0.00246694	0.0448604	-1.65736
PCMT1	-0.371146	8.00371	-3.22694	0.00246069	0.0448604	-1.65774
ELOF1	0.312838	4.87395	3.22614	0.00246619	0.0448604	-1.65906
RAB27A	0.602042	1.93756	3.22468	0.00247621	0.044957	-1.52531
SYT11	-0.259246	10.1098	-3.22433	0.0024786	0.044957	-1.63005
TXN	0.299242	6.60442	3.22153	0.002498	0.0452512	-1.69146
RHCG	0.53183	1.78276	3.22017	0.00250746	0.0452991	-1.53811
KCNH7	-1.15205	0.875982	-3.21854	0.0025188	0.0452991	-1.56272
IL11RA	0.453912	2.98365	3.21703	0.00252939	0.0452991	-1.56853
TRAF4	0.476018	3.49944	3.2178	0.00252398	0.0452991	-1.5976
KHDRBS2	-0.589176	3.9096	-3.21793	0.00252306	0.0452991	-1.61076
ST7	0.224796	4.50155	3.2178	0.00252395	0.0452991	-1.65843
CAPNS1	0.260547	8.25514	3.21799	0.00252266	0.0452991	-1.67354
KXD1	0.285565	5.73242	3.22027	0.00250674	0.0452991	-1.69738
AFTPH	-0.310381	5.99486	-3.21724	0.0025279	0.0452991	-1.70245
PLPP4	0.520638	2.46437	3.21636	0.0025341	0.0453262	-1.55175
EDRF1	-0.351098	3.68823	-3.214	0.00255072	0.0453562	-1.60554
IGSF1	0.815214	4.11585	3.21387	0.00255167	0.0453562	-1.64937
NSF	-0.548482	9.59946	-3.21431	0.00254857	0.0453562	-1.66336
MYH10	-0.400056	7.66637	-3.21469	0.00254586	0.0453562	-1.69412
ARHGEF2	-0.411492	7.17407	-3.21386	0.00255176	0.0453562	-1.70321
SLC50A1	0.527367	2.17325	3.20943	0.00258326	0.0456532	-1.56095
NPY5R	-0.634147	2.70221	-3.20893	0.00258686	0.0456532	-1.56629
ZNF135	-0.376428	2.96015	-3.20797	0.00259378	0.0456532	-1.58004
LRRC75B	0.422788	3.06667	3.20746	0.00259745	0.0456532	-1.59534
ACVR1C	-0.916865	4.84728	-3.20934	0.00258392	0.0456532	-1.66606
NPEPPS	-0.29586	7.44324	-3.21068	0.00257434	0.0456532	-1.70805
PLPPR4	-0.662513	7.52481	-3.21026	0.00257735	0.0456532	-1.70825
NRP2	0.599841	5.22178	3.20764	0.0025961	0.0456532	-1.71947
MAP7D2	-0.447745	7.02188	-3.20791	0.00259422	0.0456532	-1.721
GPR146	0.66626	2.47109	3.20583	0.00260916	0.0456686	-1.57718
SNX33	0.44045	4.2868	3.20659	0.0026037	0.0456686	-1.67563
AKAP11	-0.674126	8.19932	-3.20555	0.0026112	0.0456686	-1.70924
BRAF	-0.416788	6.24378	-3.20591	0.0026086	0.0456686	-1.73067
KIF3C	-0.467486	8.55473	-3.20488	0.0026161	0.045698	-1.70371
MAP1LC3B2	0.731627	2.5652	3.2029	0.00263047	0.0457799	-1.59048
FRMD3	0.531433	3.42834	3.20334	0.00262725	0.0457799	-1.6304
UPF2	-0.263653	5.73926	-3.20375	0.00262431	0.0457799	-1.73507
CALM1	-0.345531	11.9851	-3.19983	0.00265291	0.0459564	-1.66649
CCL28	0.617326	0.116878	3.19996	0.00265196	0.0459564	-1.67456
POLR2J	0.389293	4.86127	3.19974	0.00265357	0.0459564	-1.72292
P4HB	0.251523	7.1286	3.20012	0.00265081	0.0459564	-1.73759
B3GALT5	-0.782774	3.35595	-3.19845	0.00266306	0.0460645	-1.63598
EIF3I	0.211317	6.85825	3.19799	0.00266645	0.0460669	-1.74739
SOX15	0.428722	2.7394	3.19655	0.00267715	0.0461888	-1.60399
PEA15	0.284129	10.335	3.19616	0.00268002	0.0461888	-1.69435
ZNF239	-0.395904	2.59902	-3.19425	0.00269423	0.0463774	-1.59933
RARA	0.488792	3.69352	3.19218	0.00270972	0.0465875	-1.67511
RIPPLY3	-1.2661	-2.18291	-3.19078	0.00272021	0.0467112	-2.00876
ZMAT5	0.400402	3.60397	3.18914	0.00273256	0.0468204	-1.67297
MKNK2	0.389552	5.33158	3.18906	0.00273317	0.0468204	-1.76578
AGTRAP	0.661478	2.9135	3.18817	0.00273994	0.0468797	-1.63541
ZNF391	-0.464045	3.17628	-3.18533	0.00276145	0.0470447	-1.64272
PTP4A3	0.328156	4.06055	3.18515	0.00276285	0.0470447	-1.71472
PRUNE2	-0.359079	7.81359	-3.18565	0.00275902	0.0470447	-1.76416
NICN1	-0.388915	5.6108	-3.18569	0.00275877	0.0470447	-1.77355
PGF	0.751757	1.98392	3.18457	0.00276726	0.0470634	-1.61796
AP1AR	-0.485599	5.23313	-3.18369	0.00277402	0.0470733	-1.76697
KIAA1324L	-0.314311	5.72975	-3.18363	0.00277448	0.0470733	-1.78378
DACH1	-0.772935	4.86903	-3.18184	0.00278822	0.0472499	-1.73444
WDR41	-0.277309	5.46252	-3.1811	0.00279393	0.0472902	-1.78481
IQCA1	0.563176	4.76044	3.1806	0.0027978	0.0472991	-1.76352
EFHD2	0.432976	5.44122	3.17985	0.00280363	0.0473165	-1.75951
GADD45A	0.766559	4.76531	3.17961	0.0028055	0.0473165	-1.77104
KCNE5	0.745936	1.83061	3.17694	0.00282621	0.0473282	-1.63938
DZANK1	-0.346856	2.97182	-3.17873	0.00281225	0.0473282	-1.65059
RPS18	0.364404	8.82397	3.17695	0.00282614	0.0473282	-1.76601
RPS11	0.38208	8.7804	3.1771	0.00282497	0.0473282	-1.76623
RPL35	0.451892	7.62246	3.17858	0.00281343	0.0473282	-1.782
GPD1L	-0.301846	6.56799	-3.17767	0.00282054	0.0473282	-1.80024
PPP1R18	0.573283	3.54709	3.17608	0.00283296	0.0473852	-1.70342
ZCCHC24	0.550425	6.94327	3.17384	0.00285046	0.0476218	-1.80485
FZD6	0.573354	2.54057	3.17117	0.00287157	0.0477257	-1.65944
RPL24	0.338243	8.24571	3.17092	0.0028735	0.0477257	-1.79062
MPPED2	-0.351994	5.30578	-3.17135	0.0028701	0.0477257	-1.8044
DIABLO	0.272943	5.36108	3.1711	0.00287215	0.0477257	-1.8131
ADGRA3	0.592754	5.77016	3.17099	0.00287298	0.0477257	-1.81796
MFSD9	-0.400859	2.27337	-3.16933	0.00288618	0.0477802	-1.65325
PLEKHG2	0.571325	1.57384	3.16839	0.00289362	0.0477802	-1.65959
DRC3	0.515758	2.39222	3.16854	0.00289249	0.0477802	-1.6598
ARSD	0.482952	3.53763	3.16871	0.00289106	0.0477802	-1.72026
CD81	0.367152	8.70933	3.16907	0.00288824	0.0477802	-1.78718
VPS36	-0.346088	5.38727	-3.16647	0.00290897	0.0479347	-1.81109
CTCF	-0.203339	5.77767	-3.16638	0.00290974	0.0479347	-1.82938
RSPH9	0.827924	0.931127	3.16486	0.00292197	0.0480246	-1.69122
CD59	0.357647	8.51318	3.16495	0.00292123	0.0480246	-1.80094
ZNF658	-0.404445	3.02246	-3.16406	0.0029284	0.0480745	-1.68694
PLB1	-0.599989	1.8556	-3.16096	0.00295347	0.0480941	-1.675
PLA2G7	-0.776906	1.77248	-3.16056	0.00295671	0.0480941	-1.67943
RPL14	0.26382	8.34987	3.16221	0.0029433	0.0480941	-1.81072
SV2B	-0.50163	7.65509	-3.16105	0.00295277	0.0480941	-1.82626
KIAA1191	0.187232	7.5415	3.16092	0.00295385	0.0480941	-1.82819
FRY	-0.393448	6.84913	-3.16328	0.00293464	0.0480941	-1.83521
CNST	-0.351202	6.41396	-3.16278	0.00293869	0.0480941	-1.83737
KCNQ5	-0.815928	6.80516	-3.16074	0.00295531	0.0480941	-1.83742
EIF4E3	-0.400905	6.64394	-3.15984	0.00296264	0.0481353	-1.84551
ARMC9	-0.440899	4.37363	-3.15935	0.00296662	0.0481447	-1.78908
ZNF442	0.741663	0.0248962	3.15838	0.00297455	0.0482184	-1.81098
SERPING1	0.69413	5.09614	3.15785	0.00297887	0.0482332	-1.83742
B3GLCT	-0.754846	5.14095	-3.15646	0.00299027	0.0483076	-1.82108
SBNO1	-0.288756	6.31102	-3.1568	0.00298752	0.0483076	-1.85275
DLGAP2	-0.536697	5.50655	-3.15576	0.00299608	0.0483463	-1.84335
TRIM37	-0.516247	7.35343	-3.15519	0.00300073	0.0483663	-1.84696
LMNB1	0.52226	1.9227	3.15289	0.00301977	0.0483697	-1.69034
BMPER	-0.547503	3.83307	-3.15258	0.00302235	0.0483697	-1.76517
FAM118A	-0.382476	3.8326	-3.15186	0.00302836	0.0483697	-1.77171
RAB34	0.591523	3.94418	3.15337	0.00301581	0.0483697	-1.78872
UXS1	-0.234026	5.22601	-3.15251	0.00302294	0.0483697	-1.85035
PATZ1	0.252404	5.06395	3.15065	0.00303845	0.0483697	-1.85319
FBXW11	-0.221501	7.46423	-3.15175	0.00302925	0.0483697	-1.85397
PDGFRB	0.44736	5.72641	3.15269	0.00302144	0.0483697	-1.86185
SGIP1	-0.51753	6.84555	-3.15135	0.00303262	0.0483697	-1.86457
SLITRK5	-0.410746	5.90277	-3.15108	0.00303487	0.0483697	-1.86549
HACD2	-0.422559	6.73713	-3.15103	0.00303526	0.0483697	-1.86596
BPNT1	-0.270603	4.52169	-3.14882	0.00305379	0.0485049	-1.82483
UBR3	-0.505867	6.88385	-3.14921	0.00305047	0.0485049	-1.8687
NTSR2	0.63779	5.71707	3.14645	0.00307374	0.0487673	-1.86987
ICAM2	0.716686	3.85754	3.14533	0.00308319	0.0488625	-1.80162
C8orf34	-0.452249	3.26064	-3.13832	0.00314313	0.0495908	-1.76114
METRNL	0.722944	3.06488	3.13918	0.0031357	0.0495908	-1.7622
RACGAP1	-0.426708	4.32734	-3.13844	0.00314208	0.0495908	-1.83345
DNAJC13	-0.32852	5.48463	-3.13876	0.00313936	0.0495908	-1.88746
GABRB3	-0.55697	8.01237	-3.13671	0.00315704	0.0496446	-1.88212
PRKCI	-0.41759	5.23358	-3.13684	0.00315588	0.0496446	-1.88345
SHISA9	-0.602489	6.2893	-3.13733	0.00315167	0.0496446	-1.90281
ZNF253	-0.365095	3.39465	-3.13592	0.00316383	0.0496841	-1.77488
P4HA2	0.681018	3.33052	3.13561	0.00316656	0.0496841	-1.79081
FHL3	0.503133	2.42449	3.13164	0.00320118	0.0501483	-1.74832
ZWILCH	-0.420832	3.21924	-3.13101	0.00320675	0.0501483	-1.77726
PLD2	0.455886	3.95967	3.13127	0.00320451	0.0501483	-1.84096
UBXN2B	-0.376671	5.62104	-3.13047	0.00321149	0.0501672	-1.91165
MKNK1	0.320547	3.46937	3.12373	0.00327134	0.0503753	-1.8237
PENK	-1.21148	7.22511	-3.12337	0.00327454	0.0503753	-1.8526
LONRF2	-0.456314	8.38611	-3.12826	0.00323104	0.0503753	-1.8956
MOCS1	0.349656	4.59183	3.12358	0.00327272	0.0503753	-1.89682
RPS14	0.310173	8.47124	3.12599	0.00325115	0.0503753	-1.8978
RPS8	0.341971	8.43158	3.12506	0.00325948	0.0503753	-1.90054
PPP1R16B	-0.654997	8.70638	-3.12351	0.00327332	0.0503753	-1.90309
SF3B4	0.297578	4.89938	3.12459	0.00326364	0.0503753	-1.91192
SLC24A2	-0.645256	7.79116	-3.12345	0.00327385	0.0503753	-1.91628
ATL2	-0.403495	5.58137	-3.12391	0.00326976	0.0503753	-1.92757
AUP1	0.284729	5.51606	3.12598	0.00325128	0.0503753	-1.92792
LRRTM2	-0.43826	6.10285	-3.12473	0.00326244	0.0503753	-1.93154
IARS	-0.331978	6.88559	-3.12338	0.00327448	0.0503753	-1.93283
C19orf12	-0.222228	5.98978	-3.12445	0.00326492	0.0503753	-1.93424
DRAM1	0.435057	2.23239	3.12281	0.00327956	0.050398	-1.76252
HSD17B10	0.392248	4.67556	3.12201	0.00328677	0.050454	-1.90647
EIF4A3	0.229717	5.42471	3.12062	0.00329932	0.050592	-1.93961
TPRA1	0.324647	4.2677	3.11995	0.00330534	0.0506283	-1.88813
NME4	0.407692	4.60476	3.11957	0.00330883	0.0506283	-1.90997
RER1	0.203359	6.49597	3.11832	0.00332015	0.0507468	-1.95053
THBD	0.856334	2.32776	3.11672	0.00333469	0.0508432	-1.78166
PPP1R3C	0.761928	5.80198	3.11657	0.0033361	0.0508432	-1.94979
LRRC41	0.175441	6.12455	3.11644	0.00333721	0.0508432	-1.9577
SYNPR	-0.59085	8.45272	-3.11439	0.00335599	0.0510743	-1.92968
VPS50	-0.40105	5.7372	-3.11369	0.00336242	0.0511175	-1.95486
SLC22A15	-0.368935	4.52	-3.11224	0.00337577	0.0511559	-1.90751
UTP11	0.185362	4.64593	3.11293	0.00336945	0.0511559	-1.926
SAMD4A	0.587035	5.46652	3.11237	0.00337455	0.0511559	-1.96124
PML	0.49407	4.61714	3.11124	0.00338499	0.0512408	-1.93343
SNTG2	0.981682	-0.351624	3.11084	0.00338873	0.0512429	-1.94317
CRISPLD1	0.842855	3.11391	3.1082	0.00341329	0.0512476	-1.84377
RYK	0.333476	3.99998	3.10978	0.00339858	0.0512476	-1.89102
PSD3	-0.626742	8.94677	-3.1096	0.00340023	0.0512476	-1.9323
MTPN	-0.457343	8.60886	-3.1085	0.00341046	0.0512476	-1.94093
SLC35F3	-0.445229	4.86013	-3.10785	0.00341655	0.0512476	-1.94145
MZT2A	0.344248	5.45807	3.11032	0.00339355	0.0512476	-1.96642
SSX2IP	-0.624088	6.889	-3.10879	0.00340774	0.0512476	-1.96689
GFOD1	-0.41977	6.70859	-3.1077	0.00341795	0.0512476	-1.97015
NCBP1	-0.252937	5.68597	-3.10712	0.0034233	0.0512735	-1.9742
INO80B	0.41947	3.15183	3.10586	0.00343509	0.0513418	-1.84457
TMBIM6	0.354634	9.42265	3.10625	0.00343152	0.0513418	-1.92984
CACNB2	-0.441773	5.74251	-3.10545	0.00343898	0.0513458	-1.97343
HSD3B7	0.595135	1.63808	3.10452	0.00344774	0.0513684	-1.80178
MEIS3	0.810812	4.21029	3.10464	0.00344656	0.0513684	-1.88902
MDFI	0.558563	1.71651	3.10167	0.00347462	0.0514984	-1.80652
SERPINB1	0.692762	3.62575	3.10194	0.00347207	0.0514984	-1.89119
H3F3B	0.370214	8.16787	3.1027	0.00346488	0.0514984	-1.95994
NINJ1	0.353088	4.82998	3.1024	0.00346775	0.0514984	-1.96028
PTPRT	-0.66435	6.77254	-3.10199	0.00347162	0.0514984	-1.97856
MN1	-0.469287	6.20304	-3.1011	0.00348006	0.0515252	-1.97235
HTR4	-1.18675	2.57807	-3.10006	0.00348995	0.05155	-1.81805
STARD10	0.348257	5.03515	3.09991	0.00349138	0.05155	-1.97568
EIF4E2	-0.187953	6.20761	-3.09978	0.00349264	0.05155	-1.99492
GJA5	0.740538	1.55703	3.09721	0.00351717	0.0516567	-1.81973
CTHRC1	0.77299	0.472436	3.09698	0.00351935	0.0516567	-1.87573
CSDC2	0.42648	5.49588	3.09757	0.00351375	0.0516567	-1.99527
ATP6V1F	0.280647	6.97191	3.09674	0.00352171	0.0516567	-1.9956
DGCR6	0.429782	5.62799	3.09852	0.00350459	0.0516567	-1.99648
TRMT112	0.345825	6.05427	3.09728	0.00351653	0.0516567	-2.00404
PSENEN	0.377424	5.07966	3.09587	0.00353006	0.0517256	-1.98851
IRAK2	0.655847	2.11754	3.09488	0.00353963	0.0517295	-1.82669
GCNT1	-0.590088	3.04007	-3.09482	0.00354016	0.0517295	-1.84862
RIPK2	0.385615	2.85751	3.09471	0.00354127	0.0517295	-1.85267
SDE2	0.434802	3.97018	3.09397	0.00354837	0.0517493	-1.92909
CACNA1E	-0.72563	7.40312	-3.09381	0.00354992	0.0517493	-1.99862
VPS72	0.235081	5.27617	3.09325	0.00355538	0.0517757	-2.00191
ABHD11	0.392495	3.33703	3.09285	0.00355919	0.0517781	-1.88687
PCP4L1	-0.799458	7.51318	-3.09205	0.00356694	0.0518139	-1.99803
ACAA1	0.319243	5.87137	3.09185	0.00356897	0.0518139	-2.01699
FYN	0.189471	7.40543	3.09133	0.00357398	0.0518337	-2.00157
EDN1	1.085	2.85374	3.0909	0.00357813	0.0518409	-1.87427
ATP5G2	0.3208	7.12255	3.09038	0.00358329	0.0518626	-2.00879
VSX1	0.646578	0.688062	3.08923	0.0035945	0.051913	-1.87639
TCF7L2	0.497347	3.49953	3.08882	0.00359852	0.051913	-1.90996
GNB1	-0.191652	9.7573	-3.08879	0.00359882	0.051913	-1.96812
CAP2	-0.411617	7.80501	-3.08852	0.00360141	0.051913	-2.00377
BHMT2	0.61395	1.93782	3.08559	0.00363025	0.0522608	-1.84439
PARM1	-0.476339	7.17057	-3.08533	0.0036329	0.0522608	-2.02069
SOD1	0.254757	8.73924	3.08464	0.00363971	0.0523056	-1.99387
LCTL	-0.683312	0.119399	-3.08306	0.00365539	0.0523718	-1.93231
PLEKHB2	-0.253198	8.71322	-3.08331	0.00365292	0.0523718	-1.99962
SECISBP2	-0.290352	5.68381	-3.08356	0.00365039	0.0523718	-2.03124
SLC9A7	-0.55619	7.75669	-3.08249	0.00366104	0.0523998	-2.01987
DHRS7B	0.266235	4.35248	3.08191	0.00366682	0.0524296	-1.98556
ETV1	-0.4822	5.9419	-3.07948	0.00369111	0.0527238	-2.04219
RBM38	0.398149	3.99656	3.07815	0.00370453	0.0528623	-1.96762
ZNF114	0.672363	-0.0300508	3.07677	0.00371843	0.0529214	-1.9854
CNKSR2	-0.616928	7.43256	-3.07665	0.00371965	0.0529214	-2.03928
BCL6	0.592912	5.2291	3.07663	0.00371987	0.0529214	-2.04216
SOX3	0.656564	0.254987	3.07522	0.00373414	0.0529333	-1.94118
GTF2H4	-0.355896	3.60784	-3.07324	0.00375429	0.0529333	-1.94286
IDS	-0.441886	11.0692	-3.07433	0.0037432	0.0529333	-1.98277
METTL3	-0.243647	4.35994	-3.07534	0.00373287	0.0529333	-1.99236
ZNF423	0.38338	4.24088	3.07405	0.00374598	0.0529333	-1.99754
CYFIP2	-0.345422	9.13537	-3.07409	0.00374556	0.0529333	-2.0149
PIAS3	0.265132	4.53089	3.07325	0.00375414	0.0529333	-2.01646
GRM5	-1.11861	6.13635	-3.07381	0.00374847	0.0529333	-2.04573
SEPHS1	0.201663	5.40632	3.07358	0.00375082	0.0529333	-2.05384
RARB	-0.843807	5.42699	-3.07212	0.00376575	0.0529894	-2.03922
NME1	0.345417	6.11175	3.07237	0.00376313	0.0529894	-2.06273
GLI2	0.802255	0.811707	3.07136	0.00377344	0.0529925	-1.89896
RPL15	0.210322	9.84655	3.07141	0.00377297	0.0529925	-2.00728
C19orf25	0.3284	4.80012	3.07071	0.00378018	0.0530347	-2.0388
GPATCH11	-0.267073	5.21083	-3.06992	0.00378823	0.0530951	-2.05173
CSMD1	-0.557744	4.94524	-3.06942	0.00379344	0.0531157	-2.03048
VLDLR	-0.38253	5.74519	-3.06891	0.00379868	0.0531365	-2.06256
NCR3LG1	-0.751245	3.39024	-3.06776	0.00381056	0.0531754	-1.9352
CCDC43	-0.220794	4.81999	-3.06722	0.00381613	0.0531754	-2.03961
JAG1	0.357041	4.83516	3.06719	0.00381645	0.0531754	-2.04904
WWP1	-0.322747	6.14247	-3.06817	0.00380632	0.0531754	-2.07101
ZNF672	0.250043	4.89287	3.06582	0.0038306	0.0533202	-2.05257
RRNAD1	0.347544	3.64703	3.06333	0.00385661	0.053545	-1.97866
GRIA3	-0.524266	6.99412	-3.06363	0.0038535	0.053545	-2.0755
SIN3A	0.164249	5.77743	3.06319	0.00385808	0.053545	-2.08707
PTBP1	0.405507	4.86202	3.06264	0.00386385	0.0535727	-2.05665
ALDOC	0.464557	9.73308	3.0605	0.00388632	0.0536802	-2.03466
ETS1	0.379114	4.6165	3.0609	0.00388209	0.0536802	-2.04908
ACTR2	-0.323972	8.25278	-3.06145	0.00387629	0.0536802	-2.0611
GABRB2	-0.731953	7.32786	-3.06046	0.00388674	0.0536802	-2.07707
SDR16C5	-0.535639	2.00805	-3.05966	0.00389523	0.0536928	-1.91123
IRF1	0.772981	2.37127	3.05981	0.00389361	0.0536928	-1.91372
DCLK1	-0.600595	8.45097	-3.05898	0.00390233	0.0537385	-2.06426
SEMA3A	-0.593253	3.95907	-3.05835	0.00390909	0.0537793	-1.9963
SMOX	0.623431	5.40875	3.05775	0.00391536	0.0538134	-2.09081
FNBP1L	-0.345723	5.42348	-3.057	0.00392332	0.0538185	-2.08215
APMAP	0.213046	7.09778	3.05714	0.00392191	0.0538185	-2.09042
TRDN	0.943791	0.212318	3.0559	0.00393505	0.053905	-1.99285
GLCCI1	-0.562113	4.67745	-3.05515	0.00394308	0.053905	-2.04837
NQO2	0.432468	4.84792	3.05499	0.00394483	0.053905	-2.07668
SLC35B4	-0.353873	6.28581	-3.05537	0.00394074	0.053905	-2.10438
TBCA	0.282136	6.06878	3.05408	0.00395453	0.0539856	-2.1106
GRM2	0.538394	2.38568	3.05231	0.00397355	0.0541931	-1.95608
WWTR1	0.567267	4.77146	3.05095	0.00398817	0.0543403	-2.08108
MYC	0.870162	0.814295	3.04995	0.00399895	0.0544349	-1.94555
KCND2	-0.624201	5.61469	-3.04938	0.00400513	0.0544539	-2.10573
POU6F1	-0.36461	6.05544	-3.04911	0.00400803	0.0544539	-2.11613
MRPL39	0.216528	4.31161	3.04848	0.00401495	0.0544756	-2.06139
MYCBP2	-0.736163	7.95967	-3.04791	0.00402115	0.0544756	-2.10048
DIRAS1	-0.456094	7.3686	-3.04795	0.00402071	0.0544756	-2.10824
FBXW2	-0.277119	6.09603	-3.04526	0.00405004	0.0548147	-2.129
HOGA1	0.703305	1.79825	3.04149	0.00409153	0.0548384	-1.94143
AEN	0.500052	3.19331	3.04188	0.00408726	0.0548384	-1.99991
DNALI1	0.540802	3.7086	3.04132	0.00409337	0.0548384	-2.03473
HSPB6	0.656194	4.14011	3.04355	0.00406882	0.0548384	-2.06397
HECW1	-0.432681	5.17261	-3.0439	0.00406494	0.0548384	-2.08254
RPL19	0.334896	8.66186	3.04428	0.00406075	0.0548384	-2.09291
RASA3	0.394014	5.00878	3.04468	0.00405641	0.0548384	-2.10823
COX6B1	0.303298	7.3357	3.04141	0.00409241	0.0548384	-2.12391
MAT2A	-0.264844	7.35236	-3.04193	0.00408666	0.0548384	-2.12532
RNASEK	0.26874	7.01226	3.04163	0.00408999	0.0548384	-2.12938
SDC4	0.860709	6.47574	3.04089	0.00409819	0.0548384	-2.13297
C1QBP	0.261661	6.59652	3.04108	0.00409607	0.0548384	-2.13737
SORCS1	-0.696806	5.86716	-3.04001	0.00410798	0.0549176	-2.13699
CHST8	0.764677	2.38478	3.03773	0.00413329	0.0549612	-1.9755
ZNF394	0.281137	3.06064	3.03806	0.00412958	0.0549612	-1.99385
SYT6	-0.708588	3.99177	-3.03897	0.00411947	0.0549612	-2.04564
TIPARP	0.783588	4.69306	3.03807	0.00412952	0.0549612	-2.11378
CAMK1D	-0.614306	7.96531	-3.03857	0.00412399	0.0549612	-2.123
FAM13B	-0.592872	6.53281	-3.03762	0.00413449	0.0549612	-2.14498
VEGFB	0.409679	5.97591	3.03649	0.00414721	0.0550787	-2.15216
PPM1K	-0.305416	6.68744	-3.03444	0.00417014	0.0553315	-2.1522
LRRTM3	-0.628415	5.45785	-3.03351	0.00418068	0.0554194	-2.14115
FSTL3	0.57348	2.49948	3.03205	0.00419715	0.0555858	-1.9813
RTN2	-0.387831	5.98942	-3.03075	0.00421189	0.055729	-2.16044
TANC2	-0.434347	7.1804	-3.03025	0.0042176	0.0557525	-2.15606
CDKL2	-0.583872	4.27478	-3.02862	0.00423621	0.0559463	-2.09337
SELENON	0.348275	6.56071	3.02537	0.00427347	0.056386	-2.17592
INAFM1	0.600197	3.33426	3.02286	0.00430253	0.0566314	-2.05872
ANO6	0.473165	4.45556	3.02273	0.00430405	0.0566314	-2.13306
TBC1D2B	0.248432	4.74632	3.02329	0.00429756	0.0566314	-2.14811
ENTPD2	0.727718	2.4865	3.02219	0.0043103	0.056661	-2.00398
TBX2	0.510123	2.48529	3.02135	0.00432001	0.0566837	-2.00821
EFNB1	0.31017	3.19333	3.02156	0.00431761	0.0566837	-2.04198
HSPA1B	0.544823	7.35317	3.02057	0.00432912	0.0567253	-2.1728
ADAM22	-0.542579	6.89025	-3.02012	0.00433437	0.0567253	-2.18323
DAPK1	-0.511467	6.54638	-3.02005	0.00433518	0.0567253	-2.18916
FBLN7	-0.515252	2.3446	-3.01963	0.00434005	0.0567366	-2.01617
GLIS3	0.621916	3.0562	3.01887	0.00434902	0.0568016	-2.04375
ROM1	0.554253	3.81108	3.01783	0.00436123	0.0568083	-2.10081
C6orf47	0.279987	4.1819	3.01712	0.00436956	0.0568083	-2.13023
HLCS	-0.332911	4.83769	-3.01777	0.00436194	0.0568083	-2.15676
PDPK1	-0.389822	7.57746	-3.01813	0.00435769	0.0568083	-2.17838
DOK6	-0.61684	6.64393	-3.01734	0.00436691	0.0568083	-2.19031
ACKR1	0.532645	3.58419	3.0152	0.0043922	0.0568101	-2.09084
POLR2H	0.263916	4.18424	3.0167	0.00437442	0.0568101	-2.1295
KCNA4	-0.722821	4.84823	-3.0158	0.00438512	0.0568101	-2.15116
YTHDC2	-0.354403	4.78317	-3.01535	0.00439034	0.0568101	-2.1567
TMOD3	-0.259568	5.03476	-3.01473	0.00439774	0.0568101	-2.17389
PHLDA3	0.35685	5.49158	3.01574	0.00438582	0.0568101	-2.19707
TLE4	-0.417251	6.63118	-3.01484	0.00439638	0.0568101	-2.19918
KCTD8	-0.49956	4.358	-3.01419	0.00440411	0.0568173	-2.13188
DPYSL5	-0.487409	7.1978	-3.01401	0.0044063	0.0568173	-2.19472
IGFN1	0.796369	0.114513	3.012	0.00443018	0.0569771	-2.04713
RPL32	0.336539	8.54723	3.0117	0.00443371	0.0569771	-2.17304
RPL12	0.334695	7.69327	3.0115	0.00443612	0.0569771	-2.18943
ASPHD2	-0.591953	5.82295	-3.01128	0.00443878	0.0569771	-2.20571
LRP10	0.529805	5.97851	3.01225	0.00442713	0.0569771	-2.20612
GEM	0.676507	2.47692	3.01047	0.00444837	0.0570486	-2.03144
AGT	0.690076	7.72831	3.00857	0.0044712	0.0572895	-2.19525
TBX3	0.498611	1.96784	3.00573	0.00450543	0.0574685	-2.02258
LPIN3	0.693315	0.722715	3.00613	0.00450064	0.0574685	-2.05213
HDAC7	0.400824	4.19947	3.00583	0.00450428	0.0574685	-2.1566
KDM4A	-0.339333	5.42514	-3.00673	0.00449338	0.0574685	-2.21103
CALCOCO1	-0.309101	6.98511	-3.00576	0.00450508	0.0574685	-2.21819
LRRC7	-0.599148	5.34761	-3.00368	0.00453033	0.0577342	-2.21034
GABARAPL1	-0.35323	9.25721	-3.00311	0.00453731	0.0577712	-2.18297
C8orf33	0.208122	6.17173	3.00276	0.00454162	0.0577743	-2.23426
FNDC3B	0.460916	3.40284	3.00043	0.00457009	0.0579513	-2.10986
CLIC1	0.706716	3.94869	3.00036	0.00457087	0.0579513	-2.15433
JUND	0.343195	7.47242	3.00083	0.00456512	0.0579513	-2.2193
ANGEL1	-0.255224	5.35725	-3.00028	0.00457187	0.0579513	-2.22484
RPL4	0.28188	9.71289	2.9992	0.00458513	0.0580207	-2.18258
MAPK10	-0.26177	8.06896	-2.99917	0.00458553	0.0580207	-2.21455
HAPLN1	-0.569112	2.81577	-2.99769	0.00460381	0.0581012	-2.06138
CIT	-0.429548	7.27852	-2.9983	0.00459625	0.0581012	-2.23074
LMO7	-0.823132	6.55891	-2.99766	0.00460419	0.0581012	-2.23985
RGS4	-0.793479	8.08903	-2.9946	0.00464207	0.0583386	-2.21645
CDK9	0.2357	5.15616	2.99448	0.00464356	0.0583386	-2.23667
PLCD3	0.563123	5.57495	2.99488	0.00463869	0.0583386	-2.24112
THAP4	0.224755	5.62289	2.99465	0.0046415	0.0583386	-2.24979
KARS	0.149402	6.56202	2.99511	0.00463581	0.0583386	-2.2498
GNL2	0.226255	4.49954	2.99401	0.00464952	0.0583618	-2.20478
MDFIC	0.628131	2.72834	2.99308	0.00466103	0.058416	-2.07946
SEC24D	0.463704	3.1451	2.99103	0.00468679	0.058416	-2.1213
HMGCL	0.378718	4.42668	2.99137	0.00468254	0.058416	-2.20762
RASGEF1B	-0.454819	5.08669	-2.99148	0.0046811	0.058416	-2.22529
DPP6	-0.383178	8.35407	-2.99135	0.00468277	0.058416	-2.22754
DNM1L	-0.343107	7.58638	-2.99108	0.00468616	0.058416	-2.24333
ILF2	0.179037	6.67017	2.99262	0.0046668	0.058416	-2.25386
PLRG1	-0.212602	5.89435	-2.99255	0.00466773	0.058416	-2.25612
SULT1A3	1.02889	1.38515	2.98989	0.00470111	0.0584405	-2.0578
OPA1	-0.369629	7.57448	-2.99008	0.00469878	0.0584405	-2.24598
CSTB	0.370751	6.057	2.99028	0.00469624	0.0584405	-2.26393
ABCC12	-0.683463	-0.980796	-2.98954	0.00470555	0.0584444	-2.05755
MAPK9	-0.307488	7.78657	-2.98847	0.00471907	0.058561	-2.24505
MTUS2	-0.566141	4.44897	-2.98713	0.00473605	0.0586691	-2.20624
SLC3A2	0.355726	6.86616	2.9874	0.00473256	0.0586691	-2.26305
RALGPS2	-0.577454	4.39675	-2.98639	0.00474541	0.0586825	-2.19959
ASMTL	0.193855	5.39466	2.98643	0.00474484	0.0586825	-2.26439
BSG	0.390153	9.04246	2.98555	0.00475604	0.0587628	-2.22656
OPN3	-0.45513	4.64113	-2.98455	0.0047689	0.0588704	-2.2076
SEMA4B	0.579051	4.74595	2.9842	0.00477326	0.058873	-2.24488
TNS2	0.52946	5.69717	2.98324	0.00478558	0.0589736	-2.27063
MLXIPL	0.583544	2.36069	2.9809	0.00481574	0.0592537	-2.0974
EIF5A	0.205713	7.61375	2.9805	0.00482083	0.0592537	-2.26569
AAK1	-0.380165	7.30449	-2.98067	0.00481864	0.0592537	-2.27166
CDON	-0.342742	2.90731	-2.98	0.00482728	0.0592816	-2.1085
SLC1A1	-0.226437	6.18611	-2.97958	0.00483267	0.0592964	-2.28832
NOTCH4	0.440413	3.98	2.97821	0.00485046	0.0594632	-2.20821
RPS9	0.357319	7.94419	2.97716	0.00486412	0.0595791	-2.26684
ASB6	0.197891	5.66742	2.9768	0.00486873	0.0595842	-2.29346
SLC25A39	0.346685	5.37505	2.9762	0.00487664	0.0596295	-2.28812
CYB5R4	-0.365826	3.89491	-2.97475	0.00489561	0.0598099	-2.19313
NDUFAF4	-0.329987	5.889	-2.97415	0.00490346	0.0598543	-2.29566
LDAH	-0.309744	4.20123	-2.97343	0.00491287	0.0598662	-2.2221
GLRB	-0.388215	6.50376	-2.97371	0.00490913	0.0598662	-2.29733
LSM12	0.22649	5.27853	2.97213	0.00492994	0.0600226	-2.29398
DPP8	-0.31679	6.54687	-2.97115	0.00494294	0.0601292	-2.30451
FAM89A	0.602313	3.32569	2.97049	0.00495155	0.0601336	-2.18244
UGGT1	-0.322022	5.52612	-2.97048	0.00495178	0.0601336	-2.30138
MYOZ1	0.574779	0.958497	2.96982	0.00496045	0.0601659	-2.11012
CD8A	-0.3668	2.86165	-2.96921	0.00496849	0.0601659	-2.13185
CHPF2	0.33874	4.59978	2.969	0.0049714	0.0601659	-2.27187
B4GALNT1	-0.367961	6.73126	-2.96949	0.00496488	0.0601659	-2.30821
STEAP3	1.0038	1.35824	2.96642	0.00500574	0.0602174	-2.10583
FAM110C	0.789931	2.1996	2.96628	0.00500754	0.0602174	-2.12941
RNASE6	-0.711004	0.798993	-2.9682	0.00498199	0.0602174	-2.15324
SHMT1	0.428892	2.9937	2.96593	0.00501233	0.0602174	-2.1609
ZNF236	-0.440097	4.1633	-2.9654	0.00501937	0.0602174	-2.23651
DRD2	-0.937124	4.63	-2.9657	0.00501531	0.0602174	-2.24
ATP1A1	-0.472237	10.0423	-2.96454	0.00503086	0.0602174	-2.26126
THOC3	-0.453835	4.97303	-2.96769	0.00498876	0.0602174	-2.28601
ZNF33A	-0.408709	5.14957	-2.96781	0.00498711	0.0602174	-2.28932
TMEM9	0.245082	7.07756	2.96682	0.00500042	0.0602174	-2.30829
SHISA5	0.326482	6.8703	2.96715	0.00499592	0.0602174	-2.31104
PSMB4	0.271637	7.10561	2.96471	0.0050286	0.0602174	-2.31278
CACNA1A	-0.397462	6.22208	-2.96503	0.00502437	0.0602174	-2.31935
MPHOSPH9	-0.36052	3.08903	-2.96264	0.00505648	0.0603804	-2.15966
GLB1L3	-0.426514	3.30283	-2.9623	0.00506099	0.0603804	-2.18021
WNT2B	-0.741117	4.08968	-2.96199	0.00506524	0.0603804	-2.23143
DIRAS2	-0.434233	7.71036	-2.963	0.00505165	0.0603804	-2.30677
NIN	-0.369819	5.29526	-2.96153	0.00507146	0.0603804	-2.30751
BCAR1	0.31047	5.87531	2.96132	0.00507427	0.0603804	-2.33112
DHX36	-0.298752	6.32851	-2.96159	0.0050707	0.0603804	-2.33114
AKAP9	-0.458703	6.06984	-2.96056	0.00508454	0.0604519	-2.33209
MCTP2	-0.858434	2.16252	-2.95852	0.00511237	0.0605313	-2.12439
UBA1	0.200049	8.04241	2.9585	0.00511256	0.0605313	-2.30993
DLG3	-0.462558	7.01726	-2.95898	0.00510604	0.0605313	-2.32932
HEATR5B	-0.314208	6.02951	-2.95908	0.00510468	0.0605313	-2.33571
SELENOK	0.322173	6.09556	2.95907	0.00510481	0.0605313	-2.33816
EIF5B	0.196409	7.18318	2.95736	0.00512821	0.060666	-2.32892
LGI4	0.478993	5.50545	2.9566	0.00513857	0.060738	-2.33863
CMTM3	0.388034	2.63856	2.95603	0.00514644	0.0607753	-2.1572
LRRC32	0.733463	3.96078	2.95574	0.0051503	0.0607753	-2.25935
NECAP2	0.392282	4.26073	2.95507	0.00515955	0.0608216	-2.27982
PFDN6	0.297899	5.23902	2.95483	0.0051628	0.0608216	-2.33554
PPARGC1B	-0.404574	3.88043	-2.95319	0.0051854	0.0609821	-2.24622
ZNF41	-0.28582	4.02941	-2.95284	0.00519026	0.0609821	-2.2587
CAMKK2	-0.755006	8.25381	-2.9532	0.00518529	0.0609821	-2.32223
RAB15	-0.499057	6.73126	-2.9526	0.00519362	0.0609821	-2.34246
BARD1	0.682828	1.51476	2.9483	0.00525346	0.0610391	-2.14446
HTRA3	0.616579	0.140957	2.94975	0.00523317	0.0610391	-2.20102
ACYP1	0.296049	3.23786	2.95192	0.00520303	0.0610391	-2.21007
SLCO4A1	1.09227	2.96968	2.94905	0.00524298	0.0610391	-2.21027
TMEM56-RWDD3	-1.31013	-0.17448	-2.94871	0.00524776	0.0610391	-2.28226
PLCD1	0.496434	4.19485	2.95041	0.00522403	0.0610391	-2.28845
EMP2	0.412257	4.43278	2.95007	0.00522878	0.0610391	-2.30335
PPP3CA	-0.688305	9.40474	-2.95075	0.00521932	0.0610391	-2.30709
GAN	0.408658	4.35752	2.94823	0.00525442	0.0610391	-2.3094
ARF1	0.18927	8.84886	2.94878	0.00524673	0.0610391	-2.31751
KRTCAP2	0.388684	4.87358	2.94826	0.00525402	0.0610391	-2.33471
PTPRO	-0.73667	5.81685	-2.94997	0.00523006	0.0610391	-2.35044
GSTP1	0.50745	6.62954	2.94916	0.00524135	0.0610391	-2.3571
TTLL1	0.201816	4.10401	2.94737	0.00526649	0.0611125	-2.28863
NPTX1	-0.834879	7.1108	-2.94716	0.00526936	0.0611125	-2.34324
CLU	0.431502	11.5525	2.94665	0.00527651	0.0611455	-2.27611
ZFAND4	0.416957	2.24092	2.94337	0.00532276	0.0611962	-2.16618
FBXL18	-0.662654	3.90342	-2.94485	0.00530183	0.0611962	-2.26062
OPRD1	-0.698405	3.83591	-2.94328	0.00532403	0.0611962	-2.26454
SUSD1	-0.357265	4.44581	-2.94438	0.00530844	0.0611962	-2.31243
RPS23	0.251303	8.66137	2.94331	0.00532367	0.0611962	-2.3343
NMT2	-0.27199	4.92363	-2.94491	0.00530097	0.0611962	-2.33812
STRIP2	-1.0226	6.20696	-2.94473	0.00530356	0.0611962	-2.33967
GUCY1B3	-0.481043	7.84942	-2.94555	0.00529197	0.0611962	-2.34658
BTF3	0.237372	7.38427	2.94353	0.00532049	0.0611962	-2.35796
SREBF1	0.476102	6.35233	2.94597	0.00528613	0.0611962	-2.36435
AIFM2	0.345812	3.07803	2.9428	0.00533083	0.0612246	-2.21917
ANXA7	0.16272	7.1076	2.94213	0.00534043	0.0612853	-2.36673
FAM114A1	0.400757	2.93875	2.93992	0.00537183	0.0615959	-2.21597
UPP1	0.470234	3.17526	2.9396	0.00537634	0.0615978	-2.23472
SSH3	0.488005	3.09707	2.93892	0.00538611	0.0616598	-2.23048
SLC10A3	0.348832	2.71872	2.93792	0.00540046	0.0616934	-2.20389
HMGN5	0.349662	3.78348	2.9375	0.00540643	0.0616934	-2.28662
TOR1AIP2	0.246881	5.22902	2.9377	0.00540366	0.0616934	-2.37539
CCNG2	-0.386269	5.95228	-2.93779	0.00540231	0.0616934	-2.38273
AKAP5	-0.958249	6.51696	-2.9366	0.00541945	0.0617922	-2.38446
CD40	0.614536	1.72067	2.93425	0.00545331	0.0619535	-2.17686
PROB1	0.393238	2.34954	2.93429	0.00545274	0.0619535	-2.19309
IGSF6	-0.785005	1.05549	-2.93411	0.00545543	0.0619535	-2.20046
PDGFA	0.420781	4.38812	2.93415	0.0054548	0.0619535	-2.3415
DCXR	0.396906	5.87307	2.93513	0.00544057	0.0619535	-2.3936
SCUBE2	0.39398	2.21216	2.93342	0.00546538	0.0619773	-2.18988
LCMT2	0.261984	3.66138	2.93336	0.00546627	0.0619773	-2.28338
DDX19B	0.193149	3.96521	2.93233	0.00548125	0.0620974	-2.313
KCNH1	-0.701483	5.78107	-2.9306	0.00550645	0.0622895	-2.38033
MACROD2	-0.657966	5.62245	-2.93036	0.00550998	0.0622895	-2.39293
GADD45GIP1	0.363899	6.05925	2.93026	0.00551137	0.0622895	-2.40685
KANK1	0.416778	5.59818	2.92951	0.00552239	0.0623643	-2.39879
ARHGAP39	0.312171	4.48614	2.92845	0.00553789	0.0624157	-2.35899
MCM6	0.240583	4.46785	2.9283	0.00554014	0.0624157	-2.36032
ANKRD33B	-0.764905	5.84531	-2.92841	0.00553858	0.0624157	-2.39214
MTIF2	-0.229622	4.95661	-2.92755	0.00555117	0.0624903	-2.38009
GALM	0.436926	2.13419	2.92716	0.00555698	0.0625061	-2.199
DYNLRB1	0.23613	7.60988	2.92635	0.00556893	0.0625909	-2.39409
RFPL1	-1.38882	0.0494491	-2.92516	0.00558642	0.0626829	-2.27446
PRKCSH	0.271227	6.82822	2.9249	0.00559038	0.0626829	-2.41229
MANBAL	0.206839	6.14373	2.92547	0.00558191	0.0626829	-2.41895
FOXM1	0.618162	0.472636	2.92423	0.0056002	0.0627435	-2.24029
ECHDC2	0.45974	3.39684	2.92304	0.00561796	0.0628928	-2.29437
DSCC1	-0.642137	0.921184	-2.92202	0.00563311	0.062963	-2.22498
TMEM178B	-0.625991	6.87907	-2.92212	0.00563163	0.062963	-2.41752
ZNF845	-0.424561	2.37964	-2.91926	0.00567453	0.0633761	-2.21715
PCDHB16	0.475927	1.80966	2.91825	0.00568971	0.0634456	-2.21016
TSC1	-0.357219	6.05783	-2.91854	0.00568524	0.0634456	-2.43183
RTBDN	0.617461	1.17804	2.91633	0.00571863	0.063718	-2.22276
FADS3	0.378485	4.64809	2.91584	0.00572613	0.0637515	-2.40237
RPL7A	0.280163	8.89071	2.91476	0.00574254	0.0638841	-2.3969
OTUD3	-0.371278	4.19681	-2.91357	0.00576063	0.063916	-2.36266
RAB8A	0.195651	4.16264	2.91409	0.0057527	0.063916	-2.36948
MFN2	-0.144501	7.80511	-2.91364	0.00575961	0.063916	-2.4219
DNAJB2	0.260013	7.59438	2.91338	0.00576343	0.063916	-2.42463
CCDC120	0.290337	2.65807	2.9116	0.00579065	0.0641676	-2.2589
ERCC6	-0.358105	4.11866	-2.90891	0.005832	0.0641869	-2.36649
NOL3	0.51505	3.971	2.90825	0.00584217	0.0641869	-2.37286
RNF215	0.287628	4.44454	2.91107	0.00579882	0.0641869	-2.39883
TPBG	-0.903636	5.37311	-2.90939	0.00582461	0.0641869	-2.41089
TMEM208	0.295488	4.88385	2.91034	0.0058101	0.0641869	-2.42599
RPS17	0.343641	7.77078	2.91035	0.00580995	0.0641869	-2.42832
SCN2B	-0.559589	8.11611	-2.90829	0.0058416	0.0641869	-2.4295
SEC14L5	-0.480358	5.87882	-2.90893	0.00583176	0.0641869	-2.44119
BCAS4	-0.402003	5.41298	-2.90861	0.00583669	0.0641869	-2.4449
RBM26	-0.254166	5.71289	-2.90949	0.00582318	0.0641869	-2.44944
PDZD11	0.299728	5.55273	2.9092	0.00582761	0.0641869	-2.45138
TEKT1	1.01876	0.899996	2.90444	0.00590127	0.0642806	-2.24368
IGFBPL1	-0.862656	0.918995	-2.90426	0.00590418	0.0642806	-2.25476
TTLL11	-0.421209	3.64057	-2.90304	0.00592321	0.0642806	-2.34371
GNAS	0.546753	10.2093	2.90447	0.00590084	0.0642806	-2.39568
KIAA1549	-0.463405	4.91818	-2.90473	0.00589675	0.0642806	-2.42285
RASGRP2	-0.825872	5.51399	-2.90309	0.00592244	0.0642806	-2.43536
LIMK2	0.652417	4.93767	2.9032	0.00592073	0.0642806	-2.44095
KRIT1	-0.231116	5.07177	-2.90343	0.00591711	0.0642806	-2.44329
ICA1	-0.378816	5.25248	-2.90582	0.00587993	0.0642806	-2.4436
SORCS3	-0.555852	5.33741	-2.90701	0.00586137	0.0642806	-2.44368
PFDN5	0.292985	7.73663	2.90375	0.00591217	0.0642806	-2.44492
NAP1L4	0.180964	7.57019	2.90459	0.005899	0.0642806	-2.4464
H3F3A	0.309932	7.24283	2.90599	0.00587721	0.0642806	-2.44926
H2AFX	0.360717	5.10585	2.90351	0.00591588	0.0642806	-2.45192
MAPRE1	0.310706	5.9639	2.90614	0.0058749	0.0642806	-2.46242
CSNK2B	0.257024	6.31256	2.90393	0.00590923	0.0642806	-2.46825
CTDSP1	0.428102	4.96428	2.90259	0.00593029	0.0643083	-2.44453
BTG1	0.416839	5.35659	2.90202	0.00593918	0.0643555	-2.46595
NOCT	0.380784	2.1971	2.90006	0.00597004	0.064423	-2.26546
SNRNP35	0.304354	3.87836	2.90008	0.00596964	0.064423	-2.38182
NDRG2	0.410334	10.4819	2.89989	0.00597264	0.064423	-2.40252
TCEAL9	0.423125	4.59855	2.89989	0.00597266	0.064423	-2.43448
MIF	0.353785	7.63457	2.90086	0.00595742	0.064423	-2.45331
LAMTOR1	0.249074	6.71628	2.90063	0.00596096	0.064423	-2.47178
ECE1	0.335951	5.793	2.89838	0.00599648	0.0646307	-2.47891
NSFL1C	0.235725	6.62368	2.89789	0.00600422	0.064665	-2.47907
NEU3	-0.394926	4.53056	-2.89714	0.00601619	0.0647448	-2.42436
TYW3	-0.256744	4.81182	-2.89562	0.00604031	0.0649551	-2.44721
STON1	0.725401	1.55793	2.89489	0.00605199	0.0649821	-2.25863
COX10	0.235195	3.60863	2.89509	0.00604877	0.0649821	-2.36985
CTNNAL1	0.522463	3.2143	2.8944	0.00605973	0.0650111	-2.33614
TRIM47	0.725244	4.31591	2.89415	0.00606385	0.0650111	-2.42978
NEUROD1	0.654902	-2.04772	2.8934	0.00607577	0.0650474	-2.2686
CASP8	0.642691	0.532313	2.89336	0.00607641	0.0650474	-2.2939
TMA7	0.281947	7.06203	2.89293	0.00608339	0.065073	-2.48287
TMEM42	0.249564	4.22301	2.89169	0.00610321	0.0652119	-2.42834
CTNNBIP1	0.356695	5.80774	2.89155	0.00610557	0.0652119	-2.49343
RPS25	0.299486	8.23374	2.88967	0.00613586	0.0654861	-2.46808
RANBP2	-0.345019	7.05313	-2.88901	0.00614644	0.0655497	-2.49358
NTRK3	-0.291066	7.31234	-2.88662	0.00618531	0.0659147	-2.49514
SSC4D	0.434489	0.976596	2.88622	0.00619182	0.0659345	-2.2875
C8orf48	-0.619672	0.816592	-2.88533	0.00620631	0.0660392	-2.30522
BCL10	0.333243	2.59846	2.88425	0.00622396	0.066041	-2.31328
EGR3	-0.758495	6.2275	-2.88464	0.00621758	0.066041	-2.50187
PDE7B	-0.59643	6.15726	-2.88419	0.0062251	0.066041	-2.50401
COPE	0.283715	6.87148	2.88463	0.00621781	0.066041	-2.50616
NELFA	0.254513	4.22522	2.88311	0.00624267	0.0661779	-2.44791
RPS20	0.337324	8.20768	2.88256	0.0062517	0.0662241	-2.48501
C2CD4C	0.584018	4.20591	2.88155	0.00626838	0.0663513	-2.43426
ERH	0.223677	6.36827	2.88111	0.00627561	0.0663783	-2.52216
EEF2	0.214006	10.2978	2.88043	0.00628697	0.0664177	-2.45143
SZRD1	0.285701	5.8893	2.88032	0.0062887	0.0664177	-2.52246
IL1R1	0.941944	2.76095	2.8799	0.00629568	0.0664419	-2.35154
PCBP1	0.192896	7.41733	2.87949	0.00630243	0.0664637	-2.50823
EMP3	0.444502	2.59265	2.87917	0.00630773	0.0664702	-2.32932
HERC1	-0.383078	7.23196	-2.87888	0.00631265	0.0664726	-2.5142
GPR63	-0.621937	3.30826	-2.87762	0.00633358	0.0665081	-2.36726
NCKAP1	-0.401421	8.7687	-2.87755	0.00633478	0.0665081	-2.48917
SCAMP4	0.265969	5.56399	2.87756	0.00633457	0.0665081	-2.52593
EIF2AK4	-0.273936	5.85298	-2.87827	0.00632277	0.0665081	-2.52711
CBWD1	-0.372245	4.59908	-2.87679	0.00634736	0.066591	-2.47668
DUSP19	-0.41	2.85632	-2.87636	0.00635448	0.0666164	-2.33565
TRIP13	0.757158	0.863762	2.87477	0.00638117	0.0666498	-2.30198
RAB20	0.975443	0.836382	2.87574	0.00636497	0.0666498	-2.30594
SH2B2	0.552442	2.01354	2.87515	0.00637488	0.0666498	-2.30978
ZNF718	-0.406433	2.31907	-2.87512	0.00637538	0.0666498	-2.31099
ADD2	-0.527902	7.91185	-2.87492	0.0063786	0.0666498	-2.51119
EXO5	-0.442373	2.63668	-2.87179	0.00643137	0.0667293	-2.3362
SLC26A2	0.657273	2.94764	2.87228	0.00642308	0.0667293	-2.37251
ST6GALNAC4	0.367653	3.49403	2.87325	0.00640675	0.0667293	-2.41096
CDH9	-0.510888	3.72819	-2.87315	0.00640838	0.0667293	-2.41429
DCX	-0.456585	4.14199	-2.87265	0.00641674	0.0667293	-2.45138
ZNF83	-0.287917	4.1427	-2.87199	0.00642801	0.0667293	-2.45466
TSPAN6	0.5936	4.06167	2.87334	0.00640514	0.0667293	-2.45523
PTPN5	-0.807925	8.47318	-2.87336	0.00640479	0.0667293	-2.50637
ALKBH5	0.163698	6.97293	2.87243	0.0064206	0.0667293	-2.53297
MYO9A	-0.36562	6.53554	-2.87152	0.00643582	0.0667293	-2.5417
LTBR	0.568794	2.99652	2.87092	0.00644606	0.0667866	-2.37898
VWA3B	1.07739	-0.167411	2.86968	0.00646713	0.066956	-2.36539
C19orf54	0.368786	2.14497	2.86907	0.00647736	0.0669858	-2.32634
ICAM1	0.754723	2.69956	2.86867	0.00648417	0.0669858	-2.36541
PPIF	0.329097	5.88353	2.86888	0.00648057	0.0669858	-2.54925
NXT1	0.408815	2.51998	2.86687	0.00651488	0.0671175	-2.34949
RGP1	-0.265405	5.53092	-2.86724	0.00650866	0.0671175	-2.54374
SAFB2	0.295386	5.50389	2.86748	0.0065045	0.0671175	-2.54915
TNS1	0.468623	6.55914	2.86682	0.00651585	0.0671175	-2.55103
BORCS5	-0.313064	4.44063	-2.86626	0.00652533	0.0671663	-2.49219
PRDM4	-0.213291	5.52883	-2.8658	0.00653323	0.0671989	-2.54921
MTERF1	-0.246136	3.30356	-2.86464	0.0065532	0.0673555	-2.40187
ISY1	0.193844	4.16624	2.8643	0.00655895	0.0673658	-2.48712
LMOD3	-0.674174	-0.625638	-2.86358	0.00657136	0.0674368	-2.48663
PHB2	0.220498	6.54775	2.86335	0.00657537	0.0674368	-2.56163
MEIS2	-0.642598	6.68881	-2.86224	0.00659446	0.0675837	-2.55416
FAM227B	0.422957	1.50074	2.86133	0.00661037	0.0676213	-2.32908
TREX1	0.574907	2.62387	2.86147	0.00660788	0.0676213	-2.36901
UBE3C	-0.208297	6.58642	-2.86121	0.00661243	0.0676213	-2.56596
PLEKHF1	0.649191	1.66086	2.85994	0.00663444	0.0676455	-2.33455
NPR1	0.665776	0.684399	2.85984	0.00663613	0.0676455	-2.34776
PYGL	0.60324	3.26192	2.85915	0.00664819	0.0676455	-2.43286
EYA1	-1.09223	3.95062	-2.85975	0.00663774	0.0676455	-2.44757
SH2D3C	0.401225	3.61977	2.8599	0.00663513	0.0676455	-2.45512
FRAS1	-0.759816	4.48461	-2.85967	0.00663909	0.0676455	-2.50005
TRIM25	-0.36002	4.85876	-2.8594	0.00664381	0.0676455	-2.53385
SLC35D3	-1.06884	1.91909	-2.85874	0.00665535	0.0676699	-2.39642
WASF1	-0.482203	7.92277	-2.85786	0.00667061	0.0677279	-2.55132
OST4	0.421325	5.86723	2.85813	0.00666591	0.0677279	-2.57603
JPH2	0.871064	0.49907	2.85644	0.00669562	0.0678846	-2.35828
TWIST2	0.919176	-1.80626	2.8565	0.00669458	0.0678846	-2.50208
GPR55	-1.09111	1.67816	-2.85604	0.00670263	0.0679072	-2.34104
LUZP1	-0.355843	6.37379	-2.85574	0.00670791	0.0679122	-2.57435
PIAS2	-0.199355	5.10968	-2.85377	0.00674245	0.0682132	-2.5625
ZNF180	-0.347461	3.14018	-2.85244	0.00676601	0.0684028	-2.41398
CYB561D1	-0.38838	4.35728	-2.85133	0.00678575	0.0685535	-2.51698
DTYMK	0.321525	3.02089	2.84991	0.00681102	0.0687173	-2.4186
TRIM23	-0.354103	6.20996	-2.84987	0.00681165	0.0687173	-2.59082
DPY30	0.322698	4.77711	2.8472	0.0068595	0.0691198	-2.56719
PACSIN2	0.340961	5.57379	2.8471	0.0068613	0.0691198	-2.59859
TRIM62	0.391582	3.6087	2.84339	0.00692803	0.069427	-2.48919
PRDM16	0.562144	3.80114	2.84508	0.00689764	0.069427	-2.50311
ZC3H12B	-0.378652	4.50888	-2.84422	0.00691316	0.069427	-2.54493
ADCY5	-0.614469	8.25111	-2.84443	0.00690923	0.069427	-2.57715
NBN	-0.332462	5.45466	-2.84395	0.00691798	0.069427	-2.5954
BTRC	-0.343865	7.15408	-2.84323	0.00693095	0.069427	-2.59938
RNPS1	0.209987	6.95451	2.84368	0.00692286	0.069427	-2.60024
SOCS7	-0.341475	6.39567	-2.8434	0.00692789	0.069427	-2.60741
WDR78	0.641596	1.631	2.84215	0.00695066	0.0694773	-2.37074
RGS11	0.391773	3.8034	2.84219	0.00694992	0.0694773	-2.51214
RSU1	0.172074	5.01801	2.84245	0.00694521	0.0694773	-2.58745
SDF4	0.277558	6.0774	2.84164	0.00695983	0.0695199	-2.61532
FURIN	0.227732	5.75713	2.84117	0.0069684	0.0695565	-2.61303
SNX25	-0.490813	5.25035	-2.84005	0.00698876	0.0696617	-2.59503
TIMM23	0.222955	5.75856	2.8401	0.00698798	0.0696617	-2.61546
OFD1	0.258063	3.09301	2.83675	0.00704925	0.0699282	-2.45995
TOX2	0.634229	3.19542	2.83746	0.0070363	0.0699282	-2.48093
EPHX4	-0.584989	4.22076	-2.83737	0.00703797	0.0699282	-2.52969
SPACA9	0.255382	3.98897	2.8376	0.0070337	0.0699282	-2.53387
RPL13	0.336565	9.01685	2.83671	0.00705001	0.0699282	-2.57574
ANO3	-1.24761	7.88514	-2.83768	0.0070321	0.0699282	-2.59751
DHRS7	0.267707	5.70543	2.83689	0.0070468	0.0699282	-2.62383
LAMB3	-0.451964	2.96623	-2.83615	0.00706036	0.0699819	-2.44241
RPL3	0.273634	9.9579	2.83566	0.00706936	0.0700099	-2.56059
PCM1	-0.297544	7.19991	-2.83546	0.00707306	0.0700099	-2.61683
HIST1H1C	0.681033	1.86987	2.83448	0.00709121	0.0700301	-2.39194
EPHA2	0.697802	1.80151	2.83376	0.00710456	0.0700301	-2.39584
SDSL	0.576626	2.74857	2.83496	0.00708221	0.0700301	-2.43798
GPSM1	0.327257	4.99778	2.83375	0.00710472	0.0700301	-2.60529
RC3H2	-0.362384	6.29807	-2.83435	0.00709357	0.0700301	-2.62973
PLTP	0.544051	6.0346	2.83387	0.00710249	0.0700301	-2.63157
ZNF273	0.304616	3.48165	2.83318	0.00711534	0.0700861	-2.4986
SAMD9L	-0.643716	2.62143	-2.8324	0.00712982	0.0701443	-2.4136
PEX5	-0.228863	6.60304	-2.83232	0.00713114	0.0701443	-2.63151
EPHB4	0.536015	2.1888	2.83091	0.00715747	0.0702838	-2.41616
GRIP1	-0.487444	3.37646	-2.83077	0.00716018	0.0702838	-2.48316
COMT	0.383298	6.26366	2.83113	0.00715343	0.0702838	-2.63854
RFTN1	0.639326	4.24254	2.83022	0.0071704	0.0702868	-2.53854
PCNX1	-0.34449	6.37598	-2.83042	0.00716672	0.0702868	-2.63933
PLXNB2	0.410622	5.52708	2.82974	0.00717927	0.0703252	-2.63509
STK33	0.574715	2.46999	2.82944	0.0071849	0.0703317	-2.43485
FTO	-0.242915	7.56662	-2.82773	0.00721702	0.0703854	-2.62686
ADCY2	0.337933	7.31513	2.82784	0.00721503	0.0703854	-2.63011
SNCG	0.891081	6.40943	2.8277	0.00721764	0.0703854	-2.63504
TMBIM1	0.649072	6.29727	2.82872	0.00719849	0.0703854	-2.63939
GNA12	0.352788	6.73205	2.82757	0.00722016	0.0703854	-2.64083
BANF1	0.264511	6.22987	2.82786	0.00721456	0.0703854	-2.64647
FBXO7	0.270279	6.36348	2.82666	0.00723715	0.0705026	-2.64886
GPR85	-0.415443	5.19151	-2.82579	0.0072536	0.0705069	-2.62108
RPL23	0.267299	7.93675	2.82575	0.00725443	0.0705069	-2.62256
PTN	0.36929	7.50225	2.82559	0.00725748	0.0705069	-2.63112
GTF2H5	-0.225575	6.0868	-2.82592	0.00725122	0.0705069	-2.65051
CLASP2	-0.388149	8.25753	-2.82509	0.00726692	0.0705503	-2.62079
FSTL4	-0.694058	4.89958	-2.82089	0.00734685	0.0712775	-2.61986
PCDHA6	-0.606806	2.08244	-2.81958	0.00737182	0.0712894	-2.42915
TBC1D3L	1.37685	-0.229287	2.81984	0.00736691	0.0712894	-2.4442
SLC51A	0.376935	0.472685	2.81951	0.0073732	0.0712894	-2.44455
ZNF37A	-0.324907	4.62532	-2.81973	0.0073689	0.0712894	-2.60917
IGSF3	-0.385499	4.89766	-2.81978	0.00736798	0.0712894	-2.62722
COPRS	0.257722	6.45166	2.81922	0.00737884	0.0712953	-2.66464
CNN3	0.520335	7.1199	2.81852	0.00739232	0.0713769	-2.65402
TMEM115	0.258278	5.1027	2.81768	0.00740849	0.0714843	-2.65106
TMEFF1	-0.68315	4.10786	-2.8171	0.00741959	0.0715428	-2.57267
KITLG	-0.560768	4.61295	-2.81677	0.00742603	0.0715563	-2.59928
WISP2	0.879055	0.116308	2.81571	0.00744652	0.0716096	-2.46818
CMPK2	-0.490325	4.21089	-2.81565	0.00744761	0.0716096	-2.5802
TRAK2	-0.221495	7.03248	-2.8158	0.0074448	0.0716096	-2.66455
PPP2R2A	-0.268896	6.41083	-2.81544	0.00745176	0.0716096	-2.6729
PCDHA4	-0.511501	1.64842	-2.8145	0.00746998	0.0717178	-2.42656
PLEKHG1	0.400121	4.09583	2.81433	0.00747313	0.0717178	-2.59671
TMEM30B	-0.565937	1.17983	-2.81333	0.00749273	0.0718533	-2.43103
TMEM38B	0.435982	3.35779	2.81305	0.00749802	0.0718533	-2.53682
MTMR12	-0.340902	5.55645	-2.81283	0.00750245	0.0718533	-2.66913
TSPYL4	-0.411932	8.43365	-2.81257	0.00750755	0.0718536	-2.64548
EXTL3	-0.252028	7.1688	-2.81218	0.00751507	0.0718771	-2.67065
PIPOX	0.467947	3.68009	2.81039	0.00755013	0.0720562	-2.57094
AFF3	-0.40076	5.58199	-2.80998	0.00755814	0.0720562	-2.67077
PGBD5	-0.392253	6.99477	-2.81064	0.0075452	0.0720562	-2.67545
MSRB2	0.245162	5.58881	2.80993	0.0075592	0.0720562	-2.68424
PRCP	0.288048	6.21233	2.80996	0.00755863	0.0720562	-2.688
SYDE1	0.546798	2.77049	2.80818	0.00759352	0.0723348	-2.50263
LMCD1	0.540135	2.57056	2.80737	0.00760958	0.0724391	-2.48762
HIF3A	0.560415	2.64448	2.80654	0.00762593	0.0725461	-2.49492
MSN	0.420088	6.71275	2.80582	0.00764014	0.0726325	-2.69014
TMEM183A	-0.184699	6.88897	-2.80516	0.00765328	0.0727087	-2.69113
DNAJC1	0.331085	3.30571	2.80419	0.00767269	0.0728119	-2.54987
RPS6KA5	-0.434321	5.56616	-2.80386	0.00767929	0.0728119	-2.68122
HSPB8	0.530836	7.12342	2.80384	0.00767955	0.0728119	-2.68815
MOB3A	0.236031	4.38442	2.80283	0.00769973	0.0729546	-2.64318
ABHD4	0.477427	4.40511	2.80223	0.00771178	0.0729899	-2.64993
DDB1	0.149969	8.08433	2.80213	0.00771376	0.0729899	-2.67417
RPL29	0.322125	7.84836	2.80092	0.00773801	0.0731706	-2.68112
KMO	-0.842567	-0.170299	-2.80062	0.00774392	0.0731777	-2.51829
RCSD1	-0.516275	3.39823	-2.80014	0.00775364	0.073215	-2.54767
CDH12	-0.665215	3.40083	-2.79991	0.00775819	0.073215	-2.55381
RCL1	0.249563	3.13377	2.79877	0.00778132	0.0733282	-2.54639
RP9	0.290765	3.27568	2.79867	0.00778332	0.0733282	-2.55945
KIF3B	-0.350607	7.61986	-2.79855	0.00778569	0.0733282	-2.69348
CHP2	-0.802555	0.129997	-2.79726	0.00781171	0.0734203	-2.50376
ZNF169	-0.340212	2.81716	-2.79658	0.00782556	0.0734203	-2.51862
MPRIP	-0.389726	8.90612	-2.79628	0.0078317	0.0734203	-2.67314
RPS16	0.386865	7.6418	2.79697	0.00781754	0.0734203	-2.69436
ATP6V0E1	0.436449	5.59338	2.79686	0.0078199	0.0734203	-2.70924
SNX2	-0.219608	5.80396	-2.79646	0.00782787	0.0734203	-2.71576
PSMD6	0.163105	5.8996	2.79739	0.00780904	0.0734203	-2.71715
TMEM129	0.281355	5.82321	2.79597	0.00783784	0.0734293	-2.71776
SHISA3	0.90336	0.0245638	2.79428	0.00787223	0.0734906	-2.49905
PCDHA9	-1.22534	-0.156587	-2.79452	0.00786745	0.0734906	-2.55084
TTC21B	-0.290339	4.7049	-2.79447	0.00786837	0.0734906	-2.67365
ZCCHC3	0.21738	4.79326	2.79469	0.00786394	0.0734906	-2.68874
ZNF106	-0.288429	7.4197	-2.79387	0.00788066	0.0734906	-2.70846
RANBP1	0.227812	5.6041	2.79527	0.00785217	0.0734906	-2.71644
CALCOCO2	0.405237	5.55705	2.79394	0.00787926	0.0734906	-2.7173
IRF6	0.823172	1.11747	2.79154	0.00792839	0.0738387	-2.47344
RNF111	-0.280564	5.36103	-2.79166	0.00792583	0.0738387	-2.71313
SIPA1L1	-0.474125	7.81388	-2.79118	0.0079358	0.0738591	-2.70734
RIMS1	-0.43471	6.43534	-2.79077	0.00794413	0.0738883	-2.71734
RHBDD3	0.321253	3.56645	2.79029	0.00795412	0.0739326	-2.6051
TMEM11	0.285513	3.97486	2.78944	0.00797163	0.0740469	-2.64207
SMARCB1	0.185421	5.69573	2.78854	0.00799002	0.0741692	-2.73546
AVPR1A	1.15926	-0.392421	2.78691	0.00802381	0.0743361	-2.54081
KCNJ2	-0.460121	3.66612	-2.78732	0.00801546	0.0743361	-2.59715
DMXL2	-0.509752	6.90041	-2.78666	0.00802897	0.0743361	-2.73232
ATG2B	-0.336329	6.23903	-2.78707	0.00802064	0.0743361	-2.73835
MSL1	-0.21678	6.98207	-2.78492	0.00806538	0.0746245	-2.73622
RPS6KA6	-0.559065	3.99937	-2.78463	0.00807137	0.0746312	-2.64024
ADA	0.522236	1.82629	2.78361	0.00809266	0.0747793	-2.50649
PRDX1	0.329106	8.15322	2.78306	0.00810411	0.0748364	-2.71594
ZNF154	-0.455978	3.73106	-2.78242	0.00811757	0.0748632	-2.62057
C6orf136	0.237108	5.10505	2.78248	0.00811626	0.0748632	-2.73045
OAS1	-0.977897	2.31158	-2.78157	0.00813544	0.0749792	-2.50855
RPUSD4	-0.198094	4.51374	-2.78092	0.00814909	0.0749802	-2.69733
TMEM242	-0.239822	5.48451	-2.78081	0.0081514	0.0749802	-2.74274
PCLO	-0.523618	6.89482	-2.78086	0.00815039	0.0749802	-2.74617
MGST2	0.49824	3.11028	2.77968	0.00817532	0.0751028	-2.58953
BSPRY	-0.979739	4.31174	-2.77981	0.00817241	0.0751028	-2.65943
ALDH1A2	-0.522527	1.62023	-2.77851	0.00820002	0.0752322	-2.50291
FOXRED2	0.204042	5.96773	2.77859	0.00819833	0.0752322	-2.75694
NR1I3	-0.713651	1.0606	-2.77792	0.00821253	0.0752497	-2.50668
ATN1	0.243909	7.81895	2.77806	0.00820944	0.0752497	-2.73404
TATDN2	-0.272373	6.6624	-2.77745	0.00822251	0.0752925	-2.7581
ZFAND3	0.211873	6.35948	2.77549	0.00826423	0.0756257	-2.76693
NR1D2	-0.482294	6.40469	-2.77518	0.00827068	0.075636	-2.76028
RPS15A	0.326275	7.27657	2.77492	0.00827639	0.0756394	-2.75221
TTC25	0.370877	1.89846	2.77452	0.00828478	0.0756673	-2.5194
COQ7	-0.225193	4.5362	-2.7739	0.00829816	0.0757408	-2.71158
PPM1J	0.457105	2.44187	2.77237	0.00833105	0.0758907	-2.56203
IL10RB	0.348361	2.83384	2.7719	0.0083411	0.0758907	-2.58315
CHRM4	-0.918809	4.12745	-2.77241	0.00832999	0.0758907	-2.66051
RPL27A	0.288373	8.28918	2.77189	0.00834134	0.0758907	-2.7387
SNCB	0.54694	7.53618	2.77261	0.00832587	0.0758907	-2.75
NEDD9	0.628855	3.93277	2.77118	0.00835663	0.075981	-2.68563
RPS15	0.360198	7.87802	2.77069	0.00836718	0.0760283	-2.74947
ARSJ	0.523649	1.26358	2.76976	0.00838726	0.0760995	-2.51781
SPATA18	0.973058	1.17156	2.76896	0.00840448	0.0760995	-2.51955
TNFAIP3	0.478039	1.42334	2.76941	0.00839485	0.0760995	-2.51983
MRPS31	0.208924	3.8869	2.76864	0.00841135	0.0760995	-2.68008
ITM2C	0.303058	10.232	2.76907	0.00840207	0.0760995	-2.70652
QSOX2	-0.307826	4.49652	-2.77007	0.00838046	0.0760995	-2.71698
HADH	0.207597	5.20468	2.76859	0.00841258	0.0760995	-2.7669
MAPK14	-0.228864	5.80142	-2.76824	0.00842004	0.0761185	-2.77924
DERA	0.36772	3.65659	2.76719	0.00844295	0.0762116	-2.66129
VANGL2	0.384394	3.97874	2.76703	0.00844646	0.0762116	-2.69306
TADA2A	-0.398018	4.64377	-2.76715	0.00844379	0.0762116	-2.73166
SELENOS	0.26379	4.77158	2.76588	0.00847147	0.0763887	-2.75242
FANCM	-0.445379	2.0832	-2.76501	0.00849045	0.0764626	-2.53746
EIF4A1	0.21006	7.79208	2.76502	0.00849028	0.0764626	-2.76419
MAPK13	-0.326696	4.06695	-2.76431	0.00850572	0.0765515	-2.69462
RAD50	-0.375816	5.39866	-2.76349	0.00852375	0.0766651	-2.77806
CCDC25	-0.219579	6.26962	-2.76323	0.00852945	0.0766678	-2.79351
POMK	-0.560327	1.15036	-2.76073	0.00858458	0.0768422	-2.53919
GPR3	0.825473	1.69005	2.76156	0.00856617	0.0768422	-2.54611
GBP3	0.834421	1.78181	2.76063	0.00858678	0.0768422	-2.55177
C22orf24	-0.901704	-0.0667173	-2.76132	0.00857163	0.0768422	-2.60273
EXOSC7	0.17976	4.34148	2.76209	0.00855464	0.0768422	-2.73378
RPL18A	0.365294	7.777	2.76095	0.00857978	0.0768422	-2.7737
RBFOX2	-0.440183	7.63931	-2.76098	0.00857912	0.0768422	-2.77898
PTPN11	-0.23284	8.4533	-2.75953	0.00861114	0.0770116	-2.76551
TLCD1	0.685279	2.07119	2.75846	0.00863483	0.0771399	-2.56399
SARDH	0.516782	2.69637	2.7579	0.00864724	0.0771399	-2.60223
HLA-DRB5	0.788589	3.07612	2.75799	0.00864528	0.0771399	-2.62809
CAP1	-0.276908	8.09294	-2.75823	0.00864	0.0771399	-2.77619
DNASE1L1	0.280639	4.45163	2.75755	0.00865503	0.0771426	-2.75024
YPEL1	-0.638752	6.44344	-2.7574	0.00865842	0.0771426	-2.80311
ALS2	-0.265154	5.57018	-2.75631	0.00868284	0.0773116	-2.79643
SGK1	0.559118	5.74483	2.75584	0.00869322	0.0773555	-2.80273
AKAP8L	0.223962	5.46724	2.75433	0.008727	0.0776074	-2.8082
PI4KA	-0.346772	8.62685	-2.75404	0.00873348	0.0776163	-2.77485
NIPAL1	-0.580836	1.06058	-2.75208	0.00877758	0.0778619	-2.5569
DCK	-0.356855	5.79801	-2.75256	0.00876679	0.0778619	-2.81372
PGD	0.20307	6.18558	2.7521	0.00877724	0.0778619	-2.82136
NOM1	-0.2486	3.3565	-2.75109	0.00880004	0.0779149	-2.66235
ZNF562	-0.225665	4.37587	-2.75132	0.00879485	0.0779149	-2.75104
SF3B6	0.25934	5.25885	2.75122	0.00879717	0.0779149	-2.80847
PRKX	0.635492	3.17415	2.75077	0.00880723	0.07793	-2.66139
PRMT8	-0.726816	5.63848	-2.75031	0.00881763	0.0779733	-2.80902
DENND5B	-0.463849	6.5716	-2.74986	0.00882777	0.0780144	-2.82158
C1GALT1C1L	0.504809	-0.14066	2.74862	0.00885608	0.0782158	-2.62654
ZNF740	-0.218947	5.11555	-2.74788	0.0088729	0.0783156	-2.80507
CCS	0.2327	4.02779	2.74674	0.00889884	0.078447	-2.74478
RGS12	-0.356515	6.17053	-2.74683	0.00889688	0.078447	-2.82951
ALX3	0.466177	0.687684	2.7454	0.00892959	0.0785001	-2.57873
GID4	-0.170849	4.53767	-2.74595	0.00891698	0.0785001	-2.77425
IAH1	0.193031	5.20442	2.74565	0.00892392	0.0785001	-2.81868
AMD1	-0.274169	7.24735	-2.74527	0.00893254	0.0785001	-2.82285
LRRC8B	-0.467063	6.59475	-2.74612	0.00891302	0.0785001	-2.82444
SLC12A5	-0.394185	8.66929	-2.74477	0.00894404	0.0785206	-2.7948
OTUD4	-0.349994	5.5988	-2.74457	0.00894864	0.0785206	-2.8266
CLDN5	0.769788	5.90336	2.74435	0.00895369	0.0785206	-2.83267
HM13	0.230962	5.82129	2.7442	0.00895702	0.0785206	-2.83815
C5orf64	0.664935	0.79766	2.74341	0.00897527	0.078632	-2.57519
CITED4	0.419743	3.1002	2.74235	0.00899976	0.0787964	-2.67173
RIMS2	-0.368531	6.88178	-2.74197	0.00900851	0.0787964	-2.83469
COTL1	0.407193	5.71855	2.74187	0.0090107	0.0787964	-2.84199
ACACA	-0.293642	6.89785	-2.74155	0.00901813	0.0788128	-2.83561
CDK4	0.288053	5.06115	2.74069	0.00903811	0.0789388	-2.82381
VAT1L	-0.362806	8.28979	-2.73964	0.00906234	0.0791016	-2.81436
USP32	-0.331903	6.52627	-2.73872	0.00908375	0.0792398	-2.84532
SCARF2	0.450181	1.99815	2.73716	0.00912034	0.0792543	-2.60318
C8orf31	0.607159	-0.159391	2.73727	0.00911777	0.0792543	-2.63458
B3GNT7	0.386261	3.07979	2.73752	0.0091118	0.0792543	-2.67916
KDR	0.512431	3.56323	2.73584	0.00915103	0.0792543	-2.7236
SNTG1	-0.352186	4.14208	-2.7365	0.00913566	0.0792543	-2.76249
MRPL23	0.351151	4.76257	2.73603	0.00914657	0.0792543	-2.82068
PHACTR1	-0.569972	8.1781	-2.73661	0.00913314	0.0792543	-2.82403
COG6	-0.190097	5.10278	-2.73789	0.00910314	0.0792543	-2.82528
RTCA	-0.190249	5.0712	-2.73579	0.00915222	0.0792543	-2.83019
FADS2	0.356224	7.61111	2.73578	0.00915246	0.0792543	-2.83413
CSNK1E	0.20978	6.44044	2.73818	0.00909636	0.0792543	-2.84812
TXNDC15	-0.202411	6.24434	-2.73786	0.00910377	0.0792543	-2.85266
TMEM150A	0.435269	2.19359	2.73478	0.009176	0.0793129	-2.61768
LIN7B	0.288737	4.53001	2.7352	0.00916618	0.0793129	-2.80976
DIEXF	-0.284307	4.82442	-2.73488	0.00917354	0.0793129	-2.81864
MESP1	0.377577	3.25253	2.73436	0.00918595	0.0793505	-2.70466
ME3	-0.343119	5.89535	-2.73395	0.00919547	0.0793844	-2.85852
CIB2	0.395723	3.36487	2.73245	0.00923079	0.0794513	-2.71068
CHST6	0.573862	3.76296	2.73266	0.00922594	0.0794513	-2.75293
RPGRIP1L	-0.35173	4.38824	-2.73244	0.00923123	0.0794513	-2.78716
PCBD1	0.359152	5.19818	2.73314	0.00921469	0.0794513	-2.84961
RAD23A	0.177207	6.44856	2.73282	0.00922205	0.0794513	-2.8622
PRDX2	0.216468	8.16267	2.73115	0.00926157	0.0796439	-2.83344
FBXO45	-0.227237	5.67033	-2.73102	0.00926484	0.0796439	-2.85867
ZFP69	-0.312873	2.57383	-2.73044	0.00927842	0.0796454	-2.64372
RSAD2	-0.835938	3.413	-2.7303	0.00928185	0.0796454	-2.68959
HSPA12A	-0.380443	7.93894	-2.73051	0.00927691	0.0796454	-2.84208
C4orf19	0.731251	0.932535	2.72948	0.00930121	0.0796567	-2.59987
CDC42BPA	-0.316833	7.0594	-2.72965	0.00929718	0.0796567	-2.86016
KCNK1	-0.36739	6.08807	-2.7293	0.00930563	0.0796567	-2.86124
FIG4	-0.293127	6.0916	-2.72935	0.00930436	0.0796567	-2.87122
UBN1	-0.393116	5.34393	-2.7286	0.00932218	0.0797214	-2.85404
EPHX1	0.585805	6.5078	2.72851	0.00932444	0.0797214	-2.86929
LPL	-0.999808	7.0491	-2.72819	0.0093321	0.0797389	-2.84002
POLD2	0.252637	5.58778	2.72612	0.0093817	0.0801144	-2.87553
MKL2	-0.550741	7.96816	-2.72553	0.00939578	0.0801864	-2.8531
EIF4EBP1	0.643563	1.25293	2.72502	0.00940802	0.0802397	-2.6081
MOB3C	0.437765	3.29768	2.7248	0.00941334	0.0802397	-2.72789
ZNF30	-0.269562	2.88829	-2.72404	0.00943168	0.080249	-2.68096
FKBP10	0.436029	4.27584	2.7239	0.00943488	0.080249	-2.81331
BCL11B	-0.642454	5.5407	-2.72381	0.00943707	0.080249	-2.84429
TXNIP	0.650003	6.40887	2.72439	0.00942316	0.080249	-2.88053
CPTP	0.305471	4.79831	2.72289	0.00945931	0.08039	-2.84964
RNPEP	0.232735	4.27167	2.72166	0.00948922	0.0805152	-2.81764
SNRPF	0.230256	4.56414	2.72194	0.00948228	0.0805152	-2.84012
RPL5	0.210447	8.62051	2.72155	0.00949187	0.0805152	-2.84584
NPM1	0.182294	7.80076	2.72111	0.00950243	0.0805152	-2.86404
RNF181	0.269052	5.02867	2.72116	0.00950127	0.0805152	-2.86867
ANKRD9	0.362587	5.10084	2.72072	0.00951196	0.0805479	-2.86584
DGUOK	0.228218	5.41747	2.72045	0.00951842	0.0805545	-2.88457
CLEC11A	0.327353	2.5937	2.71949	0.00954199	0.0806172	-2.67098
GALNTL6	-0.424389	3.6191	-2.7193	0.00954644	0.0806172	-2.76057
ZSWIM6	-0.253584	5.27176	-2.71934	0.00954557	0.0806172	-2.87014
S100A13	0.495148	6.17892	2.71922	0.00954857	0.0806172	-2.89381
HMGB2	0.346102	4.80246	2.71863	0.00956292	0.0806423	-2.86319
LPIN2	-0.34105	7.18499	-2.7187	0.00956108	0.0806423	-2.88383
RPL23A	0.277926	8.34873	2.71756	0.00958914	0.0808154	-2.8603
PPP2R5C	-0.246778	7.5543	-2.71706	0.0096013	0.0808698	-2.88003
BACE2	0.726075	2.60724	2.7163	0.00961996	0.0808875	-2.68886
S100B	0.439028	8.08642	2.71674	0.00960911	0.0808875	-2.86662
TUBG1	0.250794	5.07348	2.71628	0.0096205	0.0808875	-2.87739
UBR7	-0.230985	6.36157	-2.71338	0.00969189	0.0814395	-2.90718
PRDM10	-0.324652	3.85461	-2.71132	0.00974293	0.0818198	-2.79146
TRIOBP	0.383901	3.96829	2.71093	0.00975249	0.0818517	-2.81732
TTC13	-0.25996	4.05262	-2.71049	0.00976352	0.0818958	-2.81669
RPL30	0.280934	8.04645	2.71007	0.00977399	0.0819351	-2.8834
CYBB	-0.862096	3.12935	-2.70768	0.00983359	0.0820043	-2.71517
FAM47E-STBD1	0.330354	3.24451	2.70887	0.00980397	0.0820043	-2.761
TAF4B	-0.271932	3.76736	-2.70907	0.00979893	0.0820043	-2.79565
ST8SIA5	-0.414551	4.94287	-2.70702	0.00985031	0.0820043	-2.84864
PTPRU	0.470169	4.61899	2.70726	0.00984416	0.0820043	-2.87408
TOB1	0.343905	4.99423	2.7077	0.00983331	0.0820043	-2.89379
SLC27A1	0.395845	5.18496	2.70673	0.0098574	0.0820043	-2.90418
HMGN2	0.237641	7.19523	2.70828	0.00981866	0.0820043	-2.90505
SUMO3	-0.238892	7.43002	-2.70684	0.0098547	0.0820043	-2.90514
MSH2	-0.290367	5.51532	-2.7074	0.00984061	0.0820043	-2.9093
NEO1	0.336471	6.75615	2.70818	0.00982106	0.0820043	-2.91365
NUTF2	0.211738	6.53249	2.70832	0.00981778	0.0820043	-2.91706
EEF1D	0.338166	6.49659	2.70781	0.00983046	0.0820043	-2.91847
RPL36	0.349896	7.16407	2.70628	0.00986876	0.0820507	-2.90908
ZBTB7C	0.506462	2.91085	2.70576	0.00988189	0.0820845	-2.74601
RAB11FIP4	-0.299241	8.29147	-2.70566	0.0098844	0.0820845	-2.89022
GPR161	0.347743	3.42759	2.70361	0.00993609	0.0823404	-2.78285
TMED1	0.328101	3.73668	2.70352	0.00993843	0.0823404	-2.81289
ARAP2	-0.358237	6.58031	-2.70353	0.00993817	0.0823404	-2.92508
RALGAPB	-0.241818	6.50925	-2.70376	0.00993239	0.0823404	-2.92673
DLX6	-0.38401	3.87474	-2.703	0.00995165	0.0823537	-2.8225
PRPS2	-0.296156	4.98175	-2.70301	0.00995138	0.0823537	-2.89269
P2RX5	-0.404817	4.02564	-2.70195	0.0099782	0.0825252	-2.83128
LOXHD1	-1.16636	0.733784	-2.70101	0.0100021	0.0825339	-2.65751
ZFP64	-0.190259	3.89276	-2.70108	0.0100003	0.0825339	-2.82272
EEFSEC	0.235453	3.98891	2.70054	0.0100142	0.0825339	-2.84258
PAQR6	0.493546	7.87687	2.70094	0.0100038	0.0825339	-2.90653
CSRNP3	-0.587887	6.79474	-2.70094	0.0100038	0.0825339	-2.92864
CHST15	-0.553033	6.23997	-2.70059	0.0100127	0.0825339	-2.93228
NELFCD	0.17967	5.42011	2.6998	0.0100329	0.08264	-2.92983
WDR82	-0.203979	7.87323	-2.69836	0.0100696	0.0828948	-2.91473
LRRK2	-0.376898	4.94924	-2.69813	0.0100757	0.0828959	-2.89994
MPPE1	-0.392148	5.41319	-2.6979	0.0100815	0.0828959	-2.92661
ARRDC3	0.623778	4.57386	2.69647	0.0101183	0.0831027	-2.90129
GUCY1A3	-0.735125	5.81631	-2.69659	0.0101152	0.0831027	-2.93392
KIAA0753	-0.455034	4.0173	-2.69544	0.0101447	0.0831746	-2.84016
RPL13A	0.339959	9.23656	2.69577	0.0101364	0.0831746	-2.89049
VPS13A	-0.420911	5.2575	-2.69548	0.0101437	0.0831746	-2.91925
ARID4A	-0.321222	5.36597	-2.69456	0.0101676	0.0832182	-2.9329
NR2F1	0.243403	5.85489	2.69498	0.0101566	0.0832182	-2.933
SOX9	0.60622	5.87428	2.69475	0.0101627	0.0832182	-2.94661
MRNIP	0.227385	4.3931	2.69386	0.0101856	0.0832708	-2.8916
RPS7	0.28361	8.02932	2.69385	0.0101858	0.0832708	-2.92019
ZDHHC18	0.197996	4.88846	2.69331	0.0101997	0.0833369	-2.9239
SMAP2	-0.281772	7.56435	-2.69295	0.0102092	0.0833665	-2.93355
AGGF1	-0.258848	5.84959	-2.69255	0.0102196	0.083403	-2.94984
ARNTL2	-0.359612	3.28736	-2.69115	0.0102559	0.0834675	-2.79357
GDPD1	-0.376227	3.98642	-2.6919	0.0102365	0.0834675	-2.85
ARNT2	-0.274469	9.35764	-2.69156	0.0102452	0.0834675	-2.89969
SLC7A5	0.389711	6.82304	2.69089	0.0102628	0.0834675	-2.95009
ATP5J2	0.293016	6.66906	2.69174	0.0102407	0.0834675	-2.95147
RGPD6	-0.33982	6.57114	-2.69102	0.0102592	0.0834675	-2.95154
SNAPC1	0.26956	2.82413	2.69018	0.0102812	0.0835498	-2.75516
CREBL2	-0.22006	6.90678	-2.69005	0.0102847	0.0835498	-2.95348
PUM3	0.237656	2.76718	2.68902	0.0103116	0.0836369	-2.75236
DENND1B	-0.503188	3.42214	-2.68938	0.0103021	0.0836369	-2.79274
TGFBRAP1	-0.187297	5.08642	-2.68896	0.0103131	0.0836369	-2.93423
WT1	-1.2274	-0.694184	-2.68581	0.010396	0.0837348	-2.7073
LATS2	0.452863	2.27131	2.6868	0.0103699	0.0837348	-2.72687
COQ8B	0.246034	4.42146	2.68714	0.0103609	0.0837348	-2.90694
HAT1	0.28868	4.48463	2.68721	0.0103589	0.0837348	-2.90944
RPL10	0.31802	8.7249	2.68732	0.010356	0.0837348	-2.91998
INTS14	0.192577	4.64166	2.68732	0.0103563	0.0837348	-2.92084
CCNI	-0.238729	8.52566	-2.68592	0.010393	0.0837348	-2.93002
RACK1	0.285924	7.98586	2.68613	0.0103874	0.0837348	-2.93825
GOLM1	0.345028	7.25175	2.68798	0.0103389	0.0837348	-2.94826
SAP18	0.206415	7.34107	2.68608	0.0103887	0.0837348	-2.95157
NF1	-0.291657	7.26033	-2.68674	0.0103714	0.0837348	-2.95401
LHPP	0.376118	6.17118	2.68589	0.0103938	0.0837348	-2.96852
FAM160B2	0.226473	4.97202	2.68511	0.0104144	0.0838356	-2.94528
SLC25A28	0.273129	5.3048	2.68463	0.0104272	0.0838486	-2.96165
JAKMIP2	-0.276293	5.76758	-2.6846	0.0104279	0.0838486	-2.96581
PIP4K2C	-0.231029	6.20562	-2.68429	0.0104362	0.083868	-2.96572
STAT5A	0.529821	2.59214	2.68361	0.0104542	0.0838919	-2.75928
PDE4DIP	-0.243266	8.11283	-2.6835	0.0104569	0.0838919	-2.94334
LDB2	-0.578192	6.32774	-2.68367	0.0104524	0.0838919	-2.95735
TNFRSF11A	-0.419779	1.84827	-2.68319	0.0104651	0.08391	-2.7197
SLC25A11	0.200807	6.69829	2.6829	0.010473	0.0839256	-2.97138
ZNF891	-0.436071	1.80897	-2.68187	0.0105003	0.0839552	-2.70123
HES6	0.555828	4.18935	2.6819	0.0104995	0.0839552	-2.90252
EFR3B	-0.329205	7.69579	-2.68202	0.0104964	0.0839552	-2.95554
SRGAP2	-0.255726	6.17446	-2.68247	0.0104842	0.0839552	-2.97532
GEMIN7	0.245935	3.05133	2.68124	0.0105172	0.0840426	-2.79756
TMEM108	0.349943	3.74589	2.68018	0.0105454	0.0841264	-2.86254
YBX1	0.289444	6.81679	2.68059	0.0105344	0.0841264	-2.97434
H2AFY	0.144562	6.80435	2.68018	0.0105454	0.0841264	-2.97569
RRP12	-0.334991	5.33187	-2.67962	0.0105604	0.0841985	-2.96725
CRISPLD2	0.736171	2.80279	2.67932	0.0105684	0.0842144	-2.78985
TSPO	0.475314	3.55413	2.67909	0.0105746	0.0842171	-2.84959
SRPK2	-0.322336	7.5554	-2.67844	0.0105919	0.08426	-2.96641
ARHGAP26	-0.376348	6.82575	-2.67863	0.0105868	0.08426	-2.97793
KIF5C	-0.405728	9.67188	-2.6782	0.0105985	0.084265	-2.92294
MAPKAPK5	-0.19628	5.0698	-2.67704	0.0106296	0.0844651	-2.96315
PPP1R14B	0.414833	3.83859	2.67664	0.0106405	0.0845043	-2.8805
RNASEH2A	0.318262	2.3819	2.67563	0.0106676	0.0846721	-2.75331
PSKH1	0.362748	4.13555	2.67516	0.0106803	0.0847253	-2.90929
TRIM71	-0.63778	1.69131	-2.67311	0.0107359	0.0847868	-2.71702
DPF3	0.405247	2.78321	2.67301	0.0107385	0.0847868	-2.79103
TNFRSF10B	0.509812	2.88391	2.67419	0.0107065	0.0847868	-2.80433
PDLIM3	0.370377	4.13567	2.6738	0.0107171	0.0847868	-2.91587
FAM107A	0.462574	9.77393	2.67289	0.0107418	0.0847868	-2.92973
ZBTB7A	-0.404006	7.04075	-2.6742	0.0107064	0.0847868	-2.98462
EMC10	0.255627	6.8401	2.67333	0.0107298	0.0847868	-2.99005
VPS53	-0.326493	6.5659	-2.6744	0.0107008	0.0847868	-2.99049
MAN1A2	-0.314395	6.38266	-2.67303	0.0107381	0.0847868	-2.99619
CYB5RL	-0.366445	2.74123	-2.67233	0.0107569	0.0848233	-2.77827
C3orf62	0.234626	3.6438	2.67219	0.0107608	0.0848233	-2.87023
TMEM19	-0.369701	5.32211	-2.67206	0.0107644	0.0848233	-2.97859
RPL37	0.26138	8.71571	2.67179	0.0107719	0.0848351	-2.95463
PRPF31	0.204187	5.19797	2.67055	0.0108057	0.0849601	-2.98823
CACNA1B	-0.443778	6.19948	-2.67088	0.0107967	0.0849601	-2.99987
ERC1	-0.383742	6.53836	-2.67075	0.0108001	0.0849601	-3.00107
ADO	-0.261514	5.78926	-2.67004	0.0108195	0.0849747	-2.99738
LGALS1	0.560439	6.29338	2.67012	0.0108175	0.0849747	-2.99976
FREM3	0.785065	0.375822	2.66932	0.0108393	0.085036	-2.77982
FOXP4	0.328507	4.67159	2.66937	0.0108378	0.085036	-2.96571
RADIL	0.36715	3.16704	2.66852	0.0108611	0.0851599	-2.8402
PLOD1	0.324697	5.60104	2.66754	0.0108881	0.085324	-3.00504
MBD5	-0.310421	4.86155	-2.66685	0.0109072	0.0853794	-2.97171
SLC39A14	0.871994	5.3457	2.66691	0.0109055	0.0853794	-2.99987
HINFP	-0.238309	4.47375	-2.66625	0.0109238	0.0854619	-2.94783
NTRK1	0.77732	1.63477	2.66572	0.0109383	0.085507	-2.81807
POU3F1	-0.628301	3.32079	-2.6656	0.0109416	0.085507	-2.84012
CACUL1	-0.258053	6.04349	-2.66468	0.0109671	0.0856593	-3.01674
BMP1	0.342681	2.21957	2.66309	0.0110113	0.0858883	-2.77488
CORT	-0.900022	4.13302	-2.66258	0.0110255	0.0858883	-2.90712
C1D	-0.208722	4.58064	-2.66254	0.0110267	0.0858883	-2.964
PKIA	-0.41151	7.76923	-2.66279	0.0110197	0.0858883	-2.99706
GTF2I	-0.312448	7.64614	-2.66271	0.011022	0.0858883	-2.99997
COL9A2	0.454183	5.45892	2.66216	0.0110372	0.0859226	-3.0059
HAUS8	0.383417	0.609818	2.66168	0.0110505	0.0859674	-2.74011
DCHS1	0.360917	4.70405	2.66152	0.011055	0.0859674	-2.98276
SYT7	-0.546254	7.22477	-2.66118	0.0110644	0.0859931	-3.01022
AJAP1	-0.494869	6.45244	-2.66077	0.011076	0.0860362	-3.02171
DYRK2	-0.358637	3.87764	-2.65988	0.0111009	0.0861827	-2.90421
MLLT3	-0.256261	5.05126	-2.65925	0.0111186	0.0862251	-2.99831
ADCY3	-0.414457	6.97251	-2.65944	0.0111133	0.0862251	-3.02037
SNCA	-0.300589	7.80186	-2.65896	0.0111266	0.0862405	-3.00408
ZNF721	-0.294982	5.27133	-2.65754	0.0111667	0.0864011	-3.01278
VPS41	-0.266523	6.92387	-2.65767	0.0111629	0.0864011	-3.02377
RAB11B	0.236476	6.91895	2.65738	0.011171	0.0864011	-3.02381
RXRA	0.23741	6.08211	2.65736	0.0111717	0.0864011	-3.03406
NMNAT2	-0.558853	8.2721	-2.65707	0.0111798	0.0864166	-2.99881
ACAA2	0.451169	5.88861	2.65646	0.0111972	0.0865036	-3.03223
C1orf53	0.439468	0.190273	2.6559	0.0112128	0.0865774	-2.76646
ZNF611	-0.409911	3.50769	-2.65487	0.011242	0.0867084	-2.87903
GGA3	-0.314508	5.71012	-2.65488	0.0112417	0.0867084	-3.02902
CCDC8	0.498625	2.40079	2.65295	0.0112967	0.0870787	-2.80775
ARMCX4	-0.389297	4.7364	-2.65275	0.0113023	0.0870787	-2.99459
CCDC74A	0.402276	3.17233	2.6516	0.011335	0.0872834	-2.87431
RPL36A	0.305708	7.22336	2.65139	0.0113412	0.0872836	-3.03074
CGREF1	-0.345658	6.03309	-2.65073	0.01136	0.0873807	-3.04599
PPIC	0.477991	1.45191	2.64978	0.0113871	0.087488	-2.76104
TEAD2	0.652144	1.66648	2.64848	0.0114246	0.087488	-2.77612
ZNF334	-0.259478	3.04887	-2.64854	0.0114227	0.087488	-2.85498
NUDT19	0.236097	3.10666	2.64944	0.0113969	0.087488	-2.86702
POLR3B	-0.315443	4.45445	-2.64886	0.0114136	0.087488	-2.98202
APOE	0.517816	9.84533	2.64809	0.0114356	0.087488	-2.98362
ARHGEF9	-0.460142	8.64938	-2.64878	0.0114158	0.087488	-3.00919
MAPK3	0.238965	7.61916	2.64914	0.0114056	0.087488	-3.02801
SUCLA2	-0.216784	6.79227	-2.64815	0.0114339	0.087488	-3.04646
C1orf122	0.323592	6.21049	2.64939	0.0113984	0.087488	-3.05153
RPS3	0.284555	8.25507	2.64726	0.0114596	0.0876242	-3.01867
RPL28	0.352287	7.58878	2.64699	0.0114675	0.0876372	-3.03292
CACNA1S	-0.739017	1.18863	-2.64588	0.0114996	0.0878356	-2.76361
C5orf63	0.441992	2.10552	2.64565	0.0115063	0.0878391	-2.79909
KIAA1107	-0.419385	6.55227	-2.64437	0.0115434	0.0880594	-3.05079
HEXA	0.268033	5.59515	2.64422	0.0115475	0.0880594	-3.05876
PGBD4	-0.373477	3.15356	-2.64351	0.0115683	0.0880753	-2.87283
PTPRN	-0.477629	8.30965	-2.64384	0.0115587	0.0880753	-3.02688
FBXL17	-0.416256	6.33813	-2.64366	0.011564	0.0880753	-3.06131
FADS6	-0.531094	2.80115	-2.64322	0.0115768	0.088085	-2.85186
FAM131C	0.561548	2.95362	2.64304	0.011582	0.088085	-2.87834
TMEM219	0.325968	6.51094	2.64275	0.0115903	0.0881015	-3.06353
WDR45B	0.174893	6.75889	2.64241	0.0116003	0.0881298	-3.06079
RPLP1	0.343621	8.32791	2.64202	0.0116118	0.0881701	-3.02841
MAP3K8	0.756543	0.605272	2.64136	0.0116311	0.0882273	-2.77648
C1orf216	-0.383336	7.25211	-2.64133	0.0116318	0.0882273	-3.05401
ARHGEF16	0.695739	-0.0750001	2.64075	0.0116488	0.0883094	-2.79794
DBI	0.367168	6.75147	2.64015	0.0116666	0.0883497	-3.06477
LRP11	-0.249572	6.71714	-2.64018	0.0116657	0.0883497	-3.0658
ANKRD35	0.287377	3.69836	2.63977	0.0116777	0.0883578	-2.94817
ISOC2	0.285816	5.01231	2.63968	0.0116801	0.0883578	-3.04673
PTGIS	-0.594336	2.85967	-2.63824	0.0117226	0.0885735	-2.85285
NUDC	0.223629	7.11082	2.63816	0.011725	0.0885735	-3.06279
SEC23A	-0.351364	6.33339	-2.63808	0.0117274	0.0885735	-3.07436
GMPR	0.68884	3.30289	2.63781	0.0117352	0.0885855	-2.92758
MGAT1	0.290976	5.89996	2.6375	0.0117444	0.0886074	-3.07704
HLA-DOA	-0.554796	1.66683	-2.63713	0.0117554	0.0886436	-2.78858
CNTNAP3	-0.606856	3.69421	-2.63495	0.0118198	0.0890822	-2.94
RTKN2	-0.607351	0.447152	-2.63421	0.011842	0.0891071	-2.79395
UNC79	-0.334968	5.31015	-2.63425	0.0118407	0.0891071	-3.0632
MMD	-0.492101	7.25657	-2.6344	0.0118362	0.0891071	-3.07091
NFIA	0.301297	5.66707	2.63307	0.0118759	0.0893145	-3.08269
PTGES	0.593386	1.85224	2.6321	0.0119047	0.0893895	-2.82109
NPAS1	0.642063	1.95108	2.63241	0.0118954	0.0893895	-2.83907
SYNJ1	-0.460156	7.38151	-2.63223	0.0119008	0.0893895	-3.07228
IGFBP2	0.736429	3.08382	2.63125	0.0119301	0.0895043	-2.92569
SYTL5	-0.616172	5.14368	-2.63117	0.0119327	0.0895043	-3.04276
PIGA	0.543465	2.69452	2.63092	0.01194	0.0895123	-2.8744
CCDC110	-0.668226	1.21335	-2.63063	0.0119488	0.0895227	-2.79302
C5orf42	-0.318968	4.80975	-2.63045	0.011954	0.0895227	-3.0492
COL26A1	-0.408934	4.41138	-2.62995	0.0119692	0.0895291	-3.00616
HCCS	-0.255334	4.47895	-2.62972	0.011976	0.0895291	-3.02617
GLDC	0.315885	4.34777	2.62958	0.0119801	0.0895291	-3.02835
UBA52	0.246472	7.97612	2.62991	0.0119703	0.0895291	-3.0624
TTC3	-0.324843	8.75601	-2.62855	0.0120113	0.0895625	-3.0514
DCC	-0.494093	4.99924	-2.6292	0.0119917	0.0895625	-3.05642
HECW2	-0.339438	5.43634	-2.62892	0.012	0.0895625	-3.07281
ACOT13	0.183555	5.37936	2.62847	0.0120138	0.0895625	-3.08737
NDUFV2	0.208847	6.76982	2.62839	0.0120162	0.0895625	-3.09087
IMPG1	-0.887226	2.15204	-2.62795	0.0120292	0.0896112	-2.82519
MRPL20	0.245657	5.97508	2.62775	0.0120353	0.0896112	-3.09948
RPL41	0.318199	9.33032	2.62687	0.012062	0.0897622	-3.04015
PCDHA1	-0.575343	1.76039	-2.62523	0.0121116	0.0900841	-2.81452
KCNB2	-0.420868	2.4174	-2.6247	0.0121278	0.0901577	-2.87752
DENND2C	-0.43991	1.27931	-2.62214	0.0122058	0.0903219	-2.80967
RAD51B	0.389121	0.926951	2.62198	0.0122107	0.0903219	-2.80991
PTGES3L-AARSD1	-1.81875	0.515355	-2.62351	0.0121638	0.0903219	-2.82706
PLIN1	0.703602	1.87021	2.62292	0.012182	0.0903219	-2.83562
TEX30	0.315171	2.24561	2.62245	0.0121962	0.0903219	-2.85763
ORAI1	0.592075	2.40789	2.62376	0.0121563	0.0903219	-2.868
L3MBTL4	-0.28651	3.10381	-2.62315	0.012175	0.0903219	-2.91822
CRABP2	0.658963	3.28988	2.62176	0.0122174	0.0903219	-2.96198
LPP	0.414261	4.54221	2.62118	0.012235	0.0903219	-3.06241
GTF2B	0.233182	4.74412	2.6221	0.012207	0.0903219	-3.07343
RCAN2	-0.377267	8.45618	-2.6211	0.0122375	0.0903219	-3.07438
LGI1	-0.292145	6.68515	-2.62291	0.0121823	0.0903219	-3.105
FBXL19	-0.372934	6.08867	-2.6214	0.0122286	0.0903219	-3.10614
MIA3	-0.29562	6.50819	-2.62105	0.012239	0.0903219	-3.11124
PTGR1	-0.292714	5.09882	-2.62072	0.0122492	0.0903496	-3.08794
ERMARD	0.20532	3.47977	2.62024	0.0122641	0.0904129	-2.96689
CITED1	0.792336	2.46524	2.61887	0.012306	0.0906722	-2.88947
ARPC2	-0.207072	7.69079	-2.61868	0.0123121	0.0906722	-3.09524
RPL38	0.32076	7.79051	2.61839	0.0123209	0.0906896	-3.09141
ARMC4	0.728958	0.57138	2.61795	0.0123345	0.0906959	-2.82198
ARPP21	-0.934512	9.45807	-2.61814	0.0123287	0.0906959	-3.0641
KIRREL2	-0.633001	0.944922	-2.61692	0.0123663	0.0908355	-2.81986
TCP11L1	-0.430721	4.15825	-2.61704	0.0123626	0.0908355	-3.02554
IGDCC4	0.680333	2.77801	2.61649	0.0123795	0.0908384	-2.91886
CHSY3	-0.474059	3.70843	-2.6165	0.0123794	0.0908384	-2.97461
MPP7	-0.463135	3.9113	-2.61619	0.0123888	0.0908597	-2.99702
FAM171A1	-0.345754	8.1152	-2.61508	0.0124233	0.091066	-3.09515
RPS27L	0.333736	4.64936	2.61415	0.0124523	0.0912314	-3.08029
ABLIM2	-0.472205	7.08094	-2.61371	0.012466	0.0912847	-3.1195
CHIC1	-0.390749	5.74048	-2.61345	0.0124742	0.0912971	-3.11926
CHST9	0.641778	1.13562	2.61206	0.0125175	0.0913787	-2.82942
TTYH1	0.427524	8.70506	2.61246	0.012505	0.0913787	-3.08459
UBE2J2	0.214003	5.17226	2.61209	0.0125165	0.0913787	-3.11597
BMS1	-0.263919	5.44183	-2.61276	0.0124958	0.0913787	-3.11995
CRTAP	0.253539	6.85957	2.6122	0.0125132	0.0913787	-3.12553
PCBP2	0.145643	8.06704	2.61179	0.0125259	0.0913924	-3.10086
LMF2	0.299016	4.62021	2.61157	0.0125328	0.0913958	-3.08736
FOXP2	-0.505903	4.16426	-2.61133	0.0125404	0.0914011	-3.03612
SLC25A1	0.588466	4.93216	2.61114	0.0125464	0.0914011	-3.10302
NEK10	-0.694535	2.76538	-2.61049	0.0125667	0.0914553	-2.90031
CCDC47	-0.237205	7.40487	-2.61066	0.0125613	0.0914553	-3.11919
ANXA1	0.728851	3.82203	2.60966	0.0125928	0.091551	-3.03128
MVP	0.494648	4.48884	2.60968	0.0125921	0.091551	-3.0802
VKORC1	0.299735	4.65779	2.60758	0.0126583	0.0919803	-3.09664
GBE1	0.409383	4.03862	2.60717	0.0126714	0.0920286	-3.05101
KCNT1	-0.626053	5.11953	-2.60675	0.0126847	0.0920779	-3.09801
OXCT2	0.54467	0.167873	2.60469	0.0127502	0.0920811	-2.85352
DLL1	0.375961	2.6142	2.6062	0.012702	0.0920811	-2.92228
TP53	0.433941	2.95546	2.60555	0.0127228	0.0920811	-2.94998
C5orf15	0.306518	4.52378	2.60472	0.0127491	0.0920811	-3.09556
DEDD	0.179208	4.94391	2.60449	0.0127566	0.0920811	-3.12096
ATG16L1	-0.363499	5.23471	-2.60495	0.0127419	0.0920811	-3.12539
CDK17	-0.459053	7.36364	-2.60601	0.0127082	0.0920811	-3.13054
RCN1	-0.389641	6.73424	-2.60534	0.0127293	0.0920811	-3.14094
SPATA20	0.392088	5.5555	2.60578	0.0127153	0.0920811	-3.14169
PBX2	-0.325329	5.84574	-2.60582	0.0127142	0.0920811	-3.1426
MSI2	0.367936	6.63209	2.60459	0.0127534	0.0920811	-3.14493
PSME4	-0.264492	5.22279	-2.60381	0.0127782	0.0921851	-3.12518
DDIT4	0.684089	5.14308	2.60363	0.012784	0.0921851	-3.12963
TDRD12	-0.871366	0.667399	-2.603	0.012804	0.0922828	-2.84623
MDH1B	-0.290316	2.87696	-2.60208	0.0128332	0.0923255	-2.93132
CRTAC1	-0.279891	4.85217	-2.60201	0.0128357	0.0923255	-3.10685
SIVA1	0.311141	4.68904	2.60204	0.0128346	0.0923255	-3.1128
EIF6	0.207888	5.71051	2.602	0.012836	0.0923255	-3.15336
CACNG2	-0.38146	3.38521	-2.601	0.0128679	0.0924915	-2.99437
RFX4	0.646285	4.79435	2.60087	0.0128721	0.0924915	-3.1198
CCNF	0.264029	2.54055	2.60043	0.0128862	0.0925456	-2.92832
DHRS3	0.557974	4.36457	2.59963	0.0129119	0.0926366	-3.09259
AHNAK	0.407432	7.65059	2.59967	0.0129106	0.0926366	-3.13455
PLEKHA1	-0.262181	6.17561	-2.59935	0.012921	0.0926548	-3.15575
C11orf49	0.170711	6.52373	2.59911	0.0129287	0.0926631	-3.15924
PRKDC	-0.281879	6.95144	-2.59888	0.0129362	0.0926701	-3.15321
APH1A	0.243042	6.16305	2.59861	0.0129448	0.092685	-3.16297
EPHA6	-0.630294	3.48541	-2.59841	0.0129513	0.092685	-2.9883
SP1	0.332754	4.78365	2.59778	0.0129718	0.0927844	-3.1231
CSF1	0.534231	4.04863	2.59725	0.0129887	0.0928587	-3.07249
PPP4C	0.246576	4.741	2.59634	0.0130182	0.093023	-3.12792
PASK	-0.56868	3.3047	-2.59413	0.0130902	0.093396	-2.9986
KLHDC8B	0.444288	4.23773	2.59448	0.0130787	0.093396	-3.09726
XPO7	-0.194131	6.99231	-2.59419	0.0130882	0.093396	-3.16311
SOCS2	0.55258	2.87654	2.59379	0.0131014	0.0934288	-2.97247
PMF1-BGLAP	0.347786	2.3474	2.59315	0.0131221	0.0935296	-2.92278
SHPRH	-0.32684	3.64182	-2.5917	0.0131696	0.0937692	-3.0318
AP2B1	-0.161875	9.12512	-2.59152	0.0131755	0.0937692	-3.12357
KCNC3	-0.520726	5.08493	-2.5919	0.0131632	0.0937692	-3.13547
CD6	0.689361	0.194059	2.5899	0.0132287	0.0940529	-2.87134
C1R	0.571603	4.30417	2.59	0.0132253	0.0940529	-3.11358
FAM19A5	0.204272	6.82326	2.58944	0.013244	0.0940675	-3.17515
GCLC	-0.26027	5.861	-2.58958	0.0132392	0.0940675	-3.17598
FAM83G	0.685026	0.364066	2.58875	0.0132667	0.0940715	-2.87748
FPGS	0.310434	4.0092	2.58847	0.0132758	0.0940715	-3.08941
[truncated: 12,185 more rows]

## Sheet: OFC
Gene Symbol	log2(FC)	mean expression (CPM)	t	P-value	FDR q-value	beta	regional QC
EIF3C	0.654715	8.36586	3.77564	0.000506703	0.901592	-2.97126	pass
EPCAM	1.03275	3.26415	4.3199	9.66523e-05	0.901592	-3.03288	pass
ECH1	0.430211	6.22694	3.30523	0.00197703	0.901592	-3.21193	pass
ZSCAN29	-0.404201	4.17152	-3.43435	0.00137106	0.901592	-3.3719	pass
SNX19	-0.230916	6.7863	-3.02422	0.00428681	0.901592	-3.4441	pass
ZNF687	0.31953	4.82855	3.07071	0.00378016	0.901592	-3.47154	pass
ZNF605	-0.514783	3.87238	-3.40092	0.00150822	0.901592	-3.48175	pass
CSPG4	0.617136	4.76535	3.01993	0.00433661	0.901592	-3.51233	pass
CHST3	1.09071	3.96957	3.17102	0.00287278	0.901592	-3.53277	pass
SAMD4B	0.318667	6.4111	2.88441	0.00622135	0.901592	-3.5429	pass
JUNB	0.833288	5.79848	2.88409	0.00622665	0.901592	-3.54344	pass
CHURC1	-0.358852	6.13021	-2.88085	0.00627998	0.901592	-3.54407	pass
AQP1	1.25589	6.28915	2.9313	0.00549628	0.901592	-3.55556	pass
DPF2	0.326967	5.55051	2.83511	0.00707944	0.901592	-3.58732	pass
GCC2	-0.481473	6.62185	-2.76311	0.00853224	0.901592	-3.64018	pass
ANKRD65	0.695361	4.03696	2.9784	0.00484803	0.901592	-3.6476	pass
MAF	-0.555563	4.37349	-2.97279	0.00492125	0.901592	-3.65157	pass
ADIRF	0.706597	4.7716	2.81548	0.00745086	0.901592	-3.65255	pass
PPP1R3C	0.939841	5.80198	2.74792	0.00887187	0.901592	-3.65353	pass
BAG3	1.15462	5.17243	2.79913	0.00777394	0.901592	-3.65768	pass
EIF4A3	0.280705	5.42471	2.72436	0.00942392	0.901592	-3.67166	pass
ZRANB1	-0.312507	6.06618	-2.70285	0.00995527	0.901592	-3.68121	pass
MYOM1	0.476242	3.92073	2.96854	0.00497745	0.901592	-3.68782	pass
ERV3-1	-0.998506	3.5	-3.2348	0.00240748	0.901592	-3.68884	pass
TUBB2B	0.704536	8.33569	2.78179	0.00813069	0.901592	-3.68943	pass
POLR1E	0.284446	4.12017	2.90415	0.00590583	0.901592	-3.6898	pass
MIDN	0.697846	5.06285	2.72259	0.00946667	0.901592	-3.69652	pass
DDHD2	-0.428299	7.39683	-2.70525	0.00989474	0.901592	-3.69952	pass
ZNF274	0.395432	3.64225	3.01446	0.00440094	0.901592	-3.71226	pass
PHYHD1	0.857277	3.57202	3.03054	0.00421431	0.901592	-3.71233	pass
FAM181B	0.614137	4.63944	2.74536	0.00893049	0.901592	-3.71589	pass
NETO2	-0.680033	6.03275	-2.64647	0.0114825	0.901592	-3.72559	pass
PIM3	0.424312	5.31049	2.65696	0.011183	0.901592	-3.73105	pass
MED29	0.211783	7.11702	2.65223	0.011317	0.901592	-3.73261	pass
SERINC3	-0.280439	8.34259	-2.70389	0.00992896	0.901592	-3.73497	pass
BCAN	0.463872	7.87726	2.68392	0.0104458	0.901592	-3.73603	pass
LMOD1	1.03402	3.55121	2.97041	0.0049527	0.901592	-3.73657	pass
CYB5R3	0.408963	7.36796	2.65899	0.0111259	0.901592	-3.73761	pass
ACADS	0.642371	3.86599	2.859	0.00665084	0.901592	-3.75696	pass
LFNG	0.673955	3.89485	2.83751	0.0070353	0.901592	-3.7654	pass
ROBO2	-0.603713	6.0913	-2.60532	0.01273	0.901592	-3.76652	pass
LRRC41	0.202597	6.12455	2.57171	0.0138399	0.901592	-3.76685	pass
TMED4	0.245824	6.23044	2.57001	0.0138984	0.901592	-3.76891	pass
ARF1	0.240305	8.84886	2.67603	0.0106569	0.901592	-3.77532	pass
AKT3	-0.400322	7.26305	-2.58883	0.0132639	0.901592	-3.77901	pass
NUP88	0.25261	4.54919	2.66721	0.0108973	0.901592	-3.78391	pass
RABEP1	-0.31018	7.54993	-2.58412	0.0134202	0.901592	-3.78969	pass
USP12	-0.330751	6.39278	-2.54217	0.014888	0.901592	-3.79082	pass
PYGB	0.303885	7.81361	2.60124	0.0128601	0.901592	-3.7918	pass
NPRL3	0.356546	5.31049	2.55789	0.0143217	0.901592	-3.79421	pass
TMEM176A	0.872938	3.66706	2.84287	0.0069375	0.901592	-3.7955	pass
STK4	-0.33618	5.20924	-2.57733	0.0136485	0.901592	-3.79925	pass
EMILIN1	0.546825	3.30569	2.9802	0.00482467	0.901592	-3.80309	pass
PHF14	-0.305719	5.73224	-2.52438	0.0155537	0.901592	-3.80957	pass
RNF145	-0.307184	6.80427	-2.51966	0.0157347	0.901592	-3.81342	pass
CTCF	-0.225854	5.77767	-2.5153	0.0159037	0.901592	-3.81414	pass
PATZ1	0.286124	5.06395	2.55237	0.0145181	0.901592	-3.81531	pass
NRP1	0.507195	4.76411	2.5717	0.0138403	0.901592	-3.81884	pass
DIXDC1	-0.437919	6.16388	-2.50362	0.0163644	0.901592	-3.81945	pass
TMCC1	-0.298392	5.5475	-2.52044	0.0157045	0.901592	-3.81961	pass
FBXW2	-0.318153	6.09603	-2.50081	0.016477	0.901592	-3.82065	pass
HNRNPUL1	0.231571	6.90122	2.51605	0.0158743	0.901592	-3.82081	pass
UNG	0.49674	4.94127	2.53967	0.0149798	0.901592	-3.82809	pass
GCAT	0.412806	4.37795	2.62129	0.0122318	0.901592	-3.82972	pass
ASB6	0.231343	5.66742	2.4856	0.0170996	0.901592	-3.83355	pass
UBXN2B	-0.418817	5.62104	-2.4921	0.016831	0.901592	-3.84004	pass
DGKE	-0.403078	5.49651	-2.49929	0.0165383	0.901592	-3.84136	pass
RPL10A	0.323191	7.96019	2.53269	0.0152392	0.901592	-3.84165	pass
ZNF562	-0.301468	4.37587	-2.62887	0.0120015	0.901592	-3.84361	pass
WBP2	0.252612	8.76166	2.5671	0.0139991	0.901592	-3.84423	pass
PFDN2	0.400481	5.8257	2.46613	0.0179272	0.901592	-3.84493	pass
PHF1	0.234425	6.05506	2.44657	0.0187954	0.901592	-3.85532	pass
DDX46	-0.24163	5.38512	-2.47675	0.0174713	0.901592	-3.85721	pass
MED16	0.302358	5.39224	2.45954	0.0182154	0.901592	-3.86028	pass
BRI3BP	-0.367341	6.15196	-2.44431	0.018898	0.901592	-3.8612	pass
ITPKB	0.74152	7.17455	2.46287	0.0180695	0.901592	-3.86821	pass
ZNF91	-0.533959	4.93024	-2.50647	0.0162511	0.901592	-3.87432	pass
PIGX	-0.26617	5.60803	-2.43474	0.0193384	0.901592	-3.87535	pass
ZIC1	0.938132	4.53099	2.51364	0.0159684	0.901592	-3.88018	pass
SAP30L	-0.204624	6.11768	-2.41434	0.020309	0.901592	-3.8831	pass
ARMCX3	-0.399105	7.13204	-2.42955	0.0195814	0.901592	-3.88341	pass
NAPRT	0.598937	3.95307	2.6247	0.0121277	0.901592	-3.88478	pass
STX6	-0.280647	5.99672	-2.40478	0.0207787	0.901592	-3.88911	pass
NUDT3	-0.384847	8.72877	-2.48342	0.0171902	0.901592	-3.89196	pass
PANX1	-0.498067	4.5112	-2.54224	0.0148854	0.901592	-3.89368	pass
SDC4	0.953951	6.47574	2.40978	0.020532	0.901592	-3.89377	pass
VPS36	-0.372015	5.38727	-2.43869	0.0191555	0.901592	-3.89406	pass
EPS15L1	0.199879	5.52588	2.40203	0.0209155	0.901592	-3.89603	pass
GAD2	-0.58291	8.13419	-2.44569	0.0188349	0.901592	-3.89818	pass
SELENOK	0.362873	6.09556	2.38209	0.0219332	0.901592	-3.90111	pass
COQ7	-0.28417	4.5362	-2.50468	0.0163224	0.901592	-3.90189	pass
ASMTL	0.217146	5.39466	2.39056	0.0214958	0.901592	-3.90691	pass
PBXIP1	0.68254	7.72319	2.4252	0.0197871	0.901592	-3.90731	pass
SUOX	0.266941	4.87936	2.42688	0.0197074	0.901592	-3.90943	pass
NID1	0.720661	3.86806	2.59446	0.0130795	0.901592	-3.91096	pass
HADHA	0.371789	7.03594	2.3841	0.0218285	0.901592	-3.91499	pass
ATAT1	0.240366	5.6762	2.35402	0.0234409	0.901592	-3.92298	pass
SIDT2	0.221711	5.63102	2.3546	0.0234088	0.901592	-3.92326	pass
ITGA7	0.46227	5.07807	2.39114	0.0214658	0.901592	-3.92355	pass
LPGAT1	-0.441266	7.19312	-2.37022	0.0225596	0.901592	-3.92414	pass
PDGFRB	0.468144	5.72641	2.35831	0.023205	0.901592	-3.92466	pass
LGALS3	0.555516	4.82305	2.39929	0.0210528	0.901592	-3.92931	pass
CHPF	0.304311	6.43017	2.34287	0.0240658	0.901592	-3.92971	pass
TFIP11	0.266682	5.12978	2.37542	0.0222833	0.901592	-3.9307	pass
BLVRB	0.309389	4.75688	2.4055	0.0207427	0.901592	-3.93078	pass
SLC2A4RG	0.542337	3.85348	2.57231	0.0138194	0.901592	-3.93081	pass
TTC1	0.239513	6.51991	2.34032	0.0242104	0.901592	-3.93326	pass
COX10	0.300713	3.60863	2.64253	0.0115968	0.901592	-3.93451	pass
MXRA8	0.457829	4.11049	2.50297	0.0163906	0.901592	-3.93519	pass
UBC	0.252749	10.852	2.51876	0.0157693	0.901592	-3.93532	pass
GYS1	0.427062	4.53314	2.4284	0.0196354	0.901592	-3.93535	pass
NAP1L4	0.20676	7.57019	2.37177	0.022477	0.901592	-3.93584	pass
ATP6V1F	0.297876	6.97191	2.34927	0.0237055	0.901592	-3.93651	pass
CD99	0.544342	5.35715	2.36161	0.0230243	0.901592	-3.93929	pass
CLASP2	-0.458166	8.25753	-2.38258	0.0219078	0.901592	-3.94317	pass
COL4A1	0.92612	3.67625	2.56363	0.0141198	0.901592	-3.94448	pass
RPL34	0.400494	8.10741	2.37794	0.0221506	0.901592	-3.94685	pass
SREBF1	0.525344	6.35233	2.32356	0.0251827	0.901592	-3.9471	pass
AMD1	-0.326471	7.24735	-2.33604	0.0244554	0.901592	-3.9484	pass
ZNF3	0.274296	4.11925	2.48563	0.0170982	0.901592	-3.9543	pass
UBP1	-0.373633	6.23791	-2.30233	0.0264639	0.901592	-3.95725	pass
ACO1	0.41684	5.05325	2.33786	0.0243513	0.901592	-3.95789	pass
PAFAH1B1	-0.39739	8.83607	-2.38106	0.0219868	0.901592	-3.95991	pass
SH3PXD2B	0.530519	4.24774	2.43702	0.0192326	0.901592	-3.95991	pass
NFATC4	0.54368	3.42405	2.63069	0.0119468	0.901592	-3.96201	pass
ZNF577	0.553048	2.13713	3.23159	0.00242906	0.901592	-3.96238	pass
ZCCHC24	0.560221	6.94327	2.30871	0.0260728	0.901592	-3.96403	pass
MSRB2	0.280316	5.58881	2.29549	0.0268895	0.901592	-3.96444	pass
YTHDC2	-0.390858	4.78317	-2.38183	0.0219465	0.901592	-3.96501	pass
ULK2	-0.256289	6.42073	-2.28699	0.0274264	0.901592	-3.96804	pass
KXD1	0.28307	5.73242	2.28082	0.0278217	0.901592	-3.97126	pass
DDAH2	0.415584	4.85377	2.33345	0.0246048	0.901592	-3.97191	pass
SELENOI	-0.356535	6.82035	-2.28793	0.0273665	0.901592	-3.97192	pass
HSPB1	0.649451	5.98049	2.28019	0.0278628	0.901592	-3.974	pass
PHAX	-0.180584	5.89069	-2.27559	0.0281614	0.901592	-3.97589	pass
SZRD1	0.315471	5.8893	2.27314	0.0283213	0.901592	-3.97685	pass
STS	-0.408538	5.8609	-2.28461	0.027578	0.901592	-3.97811	pass
TMEM222	0.275494	6.02389	2.26399	0.0289273	0.901592	-3.97957	pass
AKR7A2	0.445621	5.27664	2.28569	0.0275091	0.901592	-3.98103	pass
MED26	0.304812	3.17582	2.70295	0.00995282	0.901592	-3.98106	pass
METAP1	-0.334215	5.22965	-2.3006	0.0265711	0.901592	-3.98363	pass
IL17RC	0.463923	3.71818	2.5122	0.0160247	0.901592	-3.98377	pass
ZNF33A	-0.443545	5.14957	-2.30827	0.0261001	0.901592	-3.98434	pass
RNF170	-0.260663	5.23423	-2.2914	0.0271462	0.901592	-3.98482	pass
TSEN34	0.323414	4.3573	2.37522	0.0222937	0.901592	-3.98512	pass
C1orf198	0.552038	6.59521	2.26426	0.0289092	0.901592	-3.9862	pass
ADGRA3	0.591339	5.77016	2.26087	0.0291364	0.901592	-3.98753	pass
C6orf106	-0.260163	7.63789	-2.28619	0.0274769	0.901592	-3.99021	pass
FAH	0.523739	3.23353	2.63729	0.0117505	0.901592	-3.99056	pass
VPS41	-0.317162	6.92387	-2.26128	0.0291086	0.901592	-3.99187	pass
SATB1	-0.32299	6.01638	-2.28646	0.0274596	0.901592	-3.99199	pass
TXN2	0.258878	6.27629	2.24523	0.0302049	0.901592	-3.99261	pass
ZNF574	0.295162	4.01797	2.43037	0.019543	0.901592	-3.99288	pass
LDLRAD4	-0.398396	6.86758	-2.25842	0.0293014	0.901592	-3.99468	pass
DNASE1L1	0.334438	4.45163	2.34867	0.0237388	0.901592	-3.9958	pass
PEMT	0.370837	4.00064	2.42223	0.0199284	0.901592	-3.99677	pass
CENPB	0.328888	6.9145	2.25367	0.029624	0.901592	-3.99733	pass
SLC36A1	-0.517067	4.1265	-2.45046	0.0186197	0.901592	-3.99759	pass
SMARCB1	0.208671	5.69573	2.24191	0.0304365	0.901592	-3.99759	pass
PLCD1	0.560964	4.19485	2.38381	0.0218436	0.901592	-3.99784	pass
ZNF740	-0.253955	5.11555	-2.27968	0.0278955	0.901592	-3.99806	pass
ANKRD28	-0.32925	5.96335	-2.24392	0.0302965	0.901592	-3.99869	pass
ZNF559	-0.374226	3.26868	-2.68763	0.010348	0.901592	-3.99878	pass
SLC22A15	-0.390691	4.52	-2.36161	0.0230243	0.901592	-3.99949	pass
SEC14L6	0.610771	2.43594	2.9522	0.00519915	0.901592	-4.00058	pass
CFDP1	0.196885	6.08191	2.23262	0.0310923	0.901592	-4.0012	pass
TPP2	-0.229455	5.04816	-2.28252	0.0277125	0.901592	-4.00357	pass
NSMCE1	0.278895	5.18718	2.25531	0.0295121	0.901592	-4.00367	pass
TIMP3	0.488324	7.64648	2.26912	0.0285858	0.901592	-4.00444	pass
ERBB2	0.620191	4.47058	2.32281	0.0252271	0.901592	-4.00571	pass
TRAP1	0.192675	6.6435	2.23125	0.0311905	0.901592	-4.00644	pass
TPCN1	0.477465	6.08523	2.22914	0.0313414	0.901592	-4.00652	pass
PIGBOS1	0.404055	2.35423	2.99775	0.00460312	0.901592	-4.00715	pass
RMND5A	-0.240895	6.68891	-2.22741	0.0314657	0.901592	-4.01026	pass
PIAS2	-0.220706	5.10968	-2.25935	0.0292385	0.901592	-4.01072	pass
PIK3C3	-0.257089	6.06364	-2.2189	0.0320839	0.901592	-4.01275	pass
DRD2	-1.06358	4.63	-2.39597	0.0212204	0.901592	-4.01297	fail
MRNIP	0.274838	4.3931	2.32392	0.0251614	0.901592	-4.01329	pass
PKN1	0.289059	6.42105	2.21172	0.0326136	0.901592	-4.01738	pass
PPP2R2C	-0.357184	8.74783	-2.28234	0.0277235	0.901592	-4.01816	pass
PDLIM4	1.00135	2.68674	2.71896	0.00955474	0.901592	-4.01943	pass
RELA	0.386902	4.85289	2.25503	0.0295312	0.901592	-4.0207	pass
MKKS	-0.227669	6.50722	-2.20778	0.0329084	0.901592	-4.02072	pass
AKR7A3	1.1956	1.40884	3.30846	0.0019592	0.901592	-4.02114	pass
SLC25A12	-0.350714	6.42766	-2.21121	0.0326519	0.901592	-4.02168	pass
HNRNPL	0.16744	7.15833	2.2233	0.0317633	0.901592	-4.02185	pass
DLG1	-0.318213	7.13176	-2.21971	0.0320243	0.901592	-4.02187	pass
FAM168B	-0.314207	8.56196	-2.26794	0.0286642	0.901592	-4.02268	pass
PI16	0.834663	2.56989	2.80738	0.00760936	0.901592	-4.02298	pass
FBXO9	-0.389547	6.54479	-2.21097	0.0326701	0.901592	-4.02333	pass
COL9A2	0.530939	5.45892	2.22487	0.0316494	0.901592	-4.02374	pass
PRMT1	0.229817	6.58528	2.2018	0.0333588	0.901592	-4.02469	pass
UTP4	0.215367	5.38507	2.21328	0.0324984	0.901592	-4.02524	pass
CYLD	-0.327148	7.18004	-2.21312	0.0325103	0.901592	-4.02651	pass
SGSH	0.540464	3.92611	2.3751	0.0223001	0.901592	-4.02822	pass
PCYT2	0.265434	6.05847	2.19131	0.0341634	0.901592	-4.02823	pass
PRKCI	-0.41458	5.23358	-2.23028	0.0312592	0.901592	-4.02962	pass
PANK3	-0.47528	6.29375	-2.19235	0.0340826	0.901592	-4.02994	pass
TRIP6	0.524897	4.22285	2.32061	0.0253572	0.901592	-4.03097	pass
GAPDH	0.276163	11.5286	2.3794	0.0220736	0.901592	-4.03124	pass
TRIM44	-0.381565	7.88941	-2.22688	0.0315039	0.901592	-4.03285	pass
CENPBD1	-0.295707	4.08445	-2.36867	0.0226431	0.901592	-4.03289	pass
SORBS3	0.433613	5.17624	2.20943	0.0327843	0.901592	-4.03342	pass
SOX2	0.547165	6.01353	2.18335	0.034785	0.901592	-4.03366	pass
PRKCSH	0.283637	6.82822	2.18606	0.0345724	0.901592	-4.03938	pass
GLIS2	0.49929	3.57121	2.43539	0.0193083	0.901592	-4.03952	pass
HEBP2	0.506016	4.01264	2.34185	0.0241232	0.901592	-4.04145	pass
NTSR2	0.621861	5.71707	2.19364	0.0339829	0.901592	-4.04145	pass
UBE2M	0.247136	6.97846	2.18687	0.0345092	0.901592	-4.04184	pass
G6PC3	0.404101	5.44616	2.18138	0.0349407	0.901592	-4.04208	pass
TUBB6	1.01093	3.16476	2.5108	0.0160796	0.901592	-4.04326	pass
CCT3	0.189207	7.51724	2.19975	0.0335147	0.901592	-4.04447	pass
APOE	0.625411	9.84533	2.28566	0.0275111	0.901592	-4.0453	pass
TECR	0.341938	6.85713	2.1781	0.0352007	0.901592	-4.04533	pass
IQCA1	0.552558	4.76044	2.2295	0.0313152	0.901592	-4.04688	pass
PTPN4	-0.448993	5.5134	-2.20088	0.0334291	0.901592	-4.04749	pass
C1QL1	0.534819	4.12998	2.29514	0.0269114	0.901592	-4.04866	pass
TBCB	0.343289	7.23413	2.18314	0.0348013	0.901592	-4.04996	pass
MSN	0.454136	6.71275	2.16836	0.0359828	0.901592	-4.05051	pass
MSL1	-0.236456	6.98207	-2.17129	0.0357457	0.901592	-4.05066	pass
TUFM	0.29428	7.15672	2.17722	0.0352708	0.901592	-4.05155	pass
ZNF641	-0.252977	4.27735	-2.29019	0.0272228	0.901592	-4.05467	pass
PSMG2	0.231759	4.9029	2.19844	0.0336145	0.901592	-4.05497	pass
FAM227B	0.69477	1.50074	3.35623	0.00171219	0.901592	-4.05742	pass
G6PD	0.230825	5.14942	2.17092	0.0357756	0.901592	-4.05889	pass
PSMD6	0.174848	5.8996	2.14294	0.0380984	0.901592	-4.05953	pass
S100A16	0.478221	5.08472	2.17193	0.0356942	0.901592	-4.06103	pass
TSG101	0.188517	5.93193	2.13781	0.038538	0.901592	-4.0624	pass
SYT2	-1.065	5.00779	-2.28608	0.0274842	0.901592	-4.06243	pass
AGT	0.699296	7.72831	2.1789	0.035137	0.901592	-4.06304	pass
OGT	-0.394973	6.58507	-2.14503	0.0379205	0.901592	-4.06339	pass
MGMT	0.418037	3.67057	2.37403	0.0223568	0.901592	-4.06358	pass
S100A13	0.544628	6.17892	2.13815	0.0385084	0.901592	-4.06367	pass
A4GALT	0.909754	1.91234	2.99385	0.00465147	0.901592	-4.06383	pass
SCAMP4	0.277251	5.56399	2.14344	0.038055	0.901592	-4.0643	pass
CIR1	0.172417	5.53139	2.14339	0.0380594	0.901592	-4.06549	pass
KIAA1147	-0.255129	6.98625	-2.14492	0.0379296	0.901592	-4.06707	pass
HEXA	0.302684	5.59515	2.1332	0.0389368	0.901592	-4.06963	pass
ISY1	0.214777	4.16624	2.26485	0.0288698	0.901592	-4.0697	pass
SLC25A28	0.305241	5.3048	2.14301	0.0380921	0.901592	-4.07029	pass
COL4A2	0.616901	4.19738	2.24407	0.0302858	0.901592	-4.07122	pass
RAMP1	0.406777	6.04736	2.12248	0.0398797	0.901592	-4.07311	pass
LAMTOR1	0.255829	6.71628	2.12914	0.0392913	0.901592	-4.07328	pass
HSF1	0.289535	5.66459	2.12429	0.039719	0.901592	-4.07388	pass
RAB11FIP2	-0.420968	5.88192	-2.12943	0.0392662	0.901592	-4.07414	pass
RPL17	0.390956	7.87707	2.16542	0.0362225	0.901592	-4.07426	pass
GLCCI1	-0.570055	4.67745	-2.22357	0.0317432	0.901592	-4.07498	pass
LHPP	0.415419	6.17118	2.12028	0.0400748	0.901592	-4.0753	pass
AGGF1	-0.284456	5.84959	-2.11665	0.0403998	0.901592	-4.08046	pass
GOLGA8N	-0.465594	3.51986	-2.40748	0.0206449	0.901592	-4.08293	pass
ATXN1	-0.324701	6.8147	-2.11666	0.0403988	0.901592	-4.08444	pass
PIK3CB	-0.33587	6.56493	-2.10888	0.0411036	0.901592	-4.08513	pass
CCNI	-0.269052	8.52566	-2.16252	0.0364595	0.901592	-4.08581	pass
IL10RB	0.454241	2.83384	2.58123	0.013517	0.901592	-4.08647	pass
CWF19L2	0.312127	4.01322	2.2659	0.0287997	0.901592	-4.08739	pass
DAG1	0.272453	6.79849	2.10728	0.0412499	0.901592	-4.08815	pass
RAPGEF3	0.507684	4.98154	2.14377	0.0380273	0.901592	-4.08821	pass
BCAM	0.487853	4.45466	2.1864	0.0345454	0.901592	-4.08843	pass
HDDC2	0.344878	6.29573	2.09587	0.0423055	0.901592	-4.08988	pass
TTL	-0.30442	6.97147	-2.10821	0.0411647	0.901592	-4.08999	pass
TRAPPC9	0.170544	5.80674	2.09293	0.0425807	0.901592	-4.09306	pass
ZNF385D	-0.58153	4.815	-2.1646	0.0362888	0.901592	-4.09328	pass
PLEKHA8	-0.30599	3.89678	-2.29512	0.0269126	0.901592	-4.09386	pass
CACNB4	-0.530244	6.93153	-2.10015	0.0419061	0.901592	-4.09423	pass
NLK	-0.308655	6.53668	-2.10636	0.0413342	0.901592	-4.09491	pass
TMEM176B	0.661063	4.07734	2.22331	0.031762	0.901592	-4.09515	pass
KDELR1	0.224066	5.79667	2.0876	0.0430855	0.901592	-4.09542	pass
UXS1	-0.219476	5.22601	-2.11435	0.0406074	0.901592	-4.09569	pass
EIF5A	0.204656	7.61375	2.11896	0.0401931	0.901592	-4.09624	pass
EEF1G	0.267336	9.16277	2.16875	0.0359515	0.901592	-4.09777	pass
POMGNT2	0.235888	6.24352	2.08211	0.0436098	0.901592	-4.09824	pass
IZUMO4	0.66021	2.16382	2.8356	0.0070704	0.901592	-4.09846	pass
VPS72	0.22336	5.27617	2.10013	0.0419083	0.901592	-4.09885	pass
REPS2	-0.459836	7.20663	-2.09854	0.0420558	0.901592	-4.09935	pass
COL4A3BP	-0.362419	6.65166	-2.08523	0.0433113	0.901592	-4.0995	pass
GNL1	-0.290439	7.74387	-2.11313	0.0407178	0.901592	-4.10011	pass
CDH5	0.586172	4.52313	2.15692	0.0369213	0.901592	-4.10141	pass
GABARAP	0.262929	8.02816	2.12383	0.0397593	0.901592	-4.10164	pass
NAPEPLD	-0.376482	5.64062	-2.09531	0.0423574	0.901592	-4.10321	pass
RPS18	0.344671	8.82397	2.14735	0.0377234	0.901592	-4.10347	pass
NOP58	0.164467	5.22335	2.0949	0.0423965	0.901592	-4.1038	pass
SNRNP25	0.262939	5.8343	2.07498	0.0442999	0.901592	-4.10406	pass
RBM42	0.307147	5.4228	2.08239	0.0435827	0.901592	-4.10517	pass
LRP10	0.510987	5.97851	2.07704	0.0440994	0.901592	-4.10546	pass
MLC1	0.565433	8.52253	2.13303	0.0389515	0.901592	-4.10612	pass
SIN3A	0.155321	5.77743	2.06979	0.0448072	0.901592	-4.10614	pass
RPS6	0.329784	8.89509	2.1445	0.0379656	0.901592	-4.1067	pass
PRR13	0.292684	6.08503	2.06839	0.0449459	0.901592	-4.10719	pass
GNB5	-0.286446	7.21783	-2.08665	0.0431756	0.901592	-4.10723	pass
GNPTAB	-0.320596	6.99339	-2.07958	0.0438536	0.901592	-4.10752	pass
IFI27L2	0.41118	4.68194	2.12251	0.0398766	0.901592	-4.10835	pass
SPRY3	-0.452151	3.3473	-2.43509	0.0193223	0.901592	-4.10928	pass
PTN	0.382856	7.50225	2.09353	0.0425251	0.901592	-4.11004	pass
C8orf82	0.405461	3.84239	2.24683	0.030094	0.901592	-4.1119	pass
FAM13B	-0.562943	6.53281	-2.06448	0.0453328	0.901592	-4.11241	pass
DDI2	-0.298813	4.91566	-2.11459	0.0405851	0.901592	-4.11276	pass
BANF1	0.269371	6.22987	2.0582	0.0459608	0.901592	-4.11331	pass
DYNLRB1	0.235928	7.60988	2.08966	0.0428895	0.901592	-4.11403	pass
CCNK	0.186638	4.66217	2.12137	0.0399776	0.901592	-4.11488	pass
TBC1D4	-0.301755	4.90169	-2.11087	0.0409223	0.901592	-4.11496	pass
TXN	0.267927	6.60442	2.06142	0.0456379	0.901592	-4.1151	pass
C11orf49	0.189187	6.52373	2.05841	0.0459395	0.901592	-4.11519	pass
DNAJC13	-0.303362	5.48463	-2.07518	0.0442802	0.901592	-4.11561	pass
TCP11L1	-0.508186	4.15825	-2.20841	0.0328609	0.901592	-4.11581	pass
FN3KRP	0.201831	5.86764	2.05434	0.0463502	0.901592	-4.11593	pass
SENP2	-0.235931	6.45839	-2.05653	0.0461284	0.901592	-4.11615	pass
ARHGEF5	0.867891	1.14365	3.09279	0.00355976	0.901592	-4.11698	fail
DCAF6	-0.347164	6.85909	-2.06752	0.0450316	0.901592	-4.11737	pass
PHKB	-0.251278	6.11919	-2.0528	0.0465069	0.901592	-4.11777	pass
TCEA2	0.252925	6.58721	2.0556	0.0462227	0.901592	-4.1178	pass
NACA	0.20419	8.43203	2.10891	0.0411012	0.901592	-4.11796	pass
MAN1A2	-0.337489	6.38266	-2.0527	0.0465167	0.901592	-4.11804	pass
ROBO3	0.605254	2.90154	2.46962	0.0177763	0.901592	-4.11926	pass
ZER1	0.201716	7.69409	2.08289	0.0435348	0.901592	-4.1193	pass
DDR1	0.457187	7.40414	2.07548	0.0442508	0.901592	-4.11954	pass
AFTPH	-0.276708	5.99486	-2.05237	0.0465499	0.901592	-4.11974	pass
MAPK3	0.262479	7.61916	2.07968	0.043844	0.901592	-4.11987	pass
PCBP1	0.194318	7.41733	2.07303	0.0444896	0.901592	-4.12027	pass
ZNF37A	-0.342854	4.62532	-2.13152	0.0390832	0.901592	-4.12046	pass
FAM213B	0.271807	6.22306	2.04705	0.0470944	0.901592	-4.12167	pass
DPP7	0.31415	6.18955	2.04377	0.0474321	0.901592	-4.12206	pass
TRAPPC6B	-0.397872	6.30351	-2.04898	0.0468958	0.901592	-4.12213	pass
RNASEK	0.254525	7.01226	2.05879	0.0459014	0.901592	-4.12232	pass
NR1H2	0.32454	6.05993	2.04467	0.047339	0.901592	-4.1225	pass
ACTG1	0.187402	10.6513	2.17606	0.0353627	0.901592	-4.12293	pass
ZNF331	0.334744	5.37687	2.05396	0.046389	0.901592	-4.12392	pass
GTPBP1	0.190088	6.03315	2.03911	0.0479161	0.901592	-4.12404	pass
MPV17L2	0.423988	3.45668	2.30154	0.026513	0.901592	-4.12454	pass
PRDM16	0.614625	3.80114	2.22407	0.0317071	0.901592	-4.12459	pass
PPP2R5C	-0.262491	7.5543	-2.06523	0.0452584	0.901592	-4.12571	pass
TP53I13	0.556271	3.13283	2.38185	0.0219455	0.901592	-4.12594	pass
ALDOC	0.454399	9.73308	2.13918	0.0384198	0.901592	-4.12637	pass
CRYL1	0.386462	5.95641	2.03806	0.0480257	0.901592	-4.12673	pass
RGS11	0.428452	3.8034	2.21691	0.0322299	0.901592	-4.12696	pass
HSPA8	-0.259502	10.5735	-2.1612	0.0365678	0.901592	-4.1278	pass
STRBP	-0.278443	5.32912	-2.06926	0.0448599	0.901592	-4.12808	pass
TSPAN33	0.485541	4.45876	2.11703	0.0403657	0.901592	-4.12836	pass
ITGB1BP1	-0.256639	7.33934	-2.0534	0.0464457	0.901592	-4.12882	pass
SLC27A1	0.420838	5.18496	2.05766	0.0460148	0.901592	-4.12907	pass
COX6B1	0.286958	7.3357	2.05651	0.0461303	0.901592	-4.12933	pass
SULT1A2	1.45461	0.142028	4.09237	0.000194962	0.901592	-4.12949	fail
CEP63	-0.194696	4.75955	-2.09365	0.0425131	0.901592	-4.13039	pass
TMEM214	0.246647	5.13616	2.05407	0.0463777	0.901592	-4.13054	pass
SMN2	0.777895	3.67981	2.23672	0.0308015	0.901592	-4.1312	pass
FBLN7	-0.600196	2.3446	-2.52357	0.0155845	0.901592	-4.1318	pass
KPNA2	0.26835	5.47553	2.03841	0.0479896	0.901592	-4.13343	pass
SMTN	0.594315	3.11701	2.35399	0.0234427	0.901592	-4.13347	pass
NSD2	-0.234855	6.24334	-2.02803	0.0490839	0.901592	-4.13381	pass
TMOD2	-0.371668	8.95842	-2.09318	0.0425572	0.901592	-4.13414	pass
BTF3	0.231188	7.38427	2.04897	0.0468968	0.901592	-4.13423	pass
ISOC2	0.31181	5.01231	2.05828	0.045952	0.901592	-4.13438	pass
RNH1	0.305074	6.55592	2.02783	0.0491056	0.901592	-4.13449	pass
TMEM120A	0.236235	5.06451	2.05564	0.0462188	0.901592	-4.13451	pass
B4GALT7	0.280227	4.30795	2.12316	0.0398186	0.901592	-4.13479	pass
TRAF3IP2	0.541261	3.60742	2.22938	0.0313243	0.901592	-4.13557	pass
CCT8	0.190127	7.29195	2.04374	0.0474353	0.901592	-4.13561	pass
BIVM	-0.37298	3.56179	-2.29083	0.0271826	0.901592	-4.13567	pass
FBXO45	-0.236491	5.67033	-2.03354	0.0485004	0.901592	-4.13572	pass
CRAT	0.293841	5.78084	2.02182	0.0497489	0.901592	-4.13629	pass
MRPS2	0.238856	5.12041	2.04602	0.0472005	0.901592	-4.13631	pass
RAB3IP	-0.304849	5.70032	-2.02971	0.0489053	0.901592	-4.13709	pass
ZFP36L1	0.542573	6.23364	2.02364	0.0495535	0.901592	-4.13713	pass
SMOX	0.579344	5.40875	2.03146	0.0487203	0.901592	-4.1382	pass
SLC25A11	0.211951	6.69829	2.02368	0.0495487	0.901592	-4.13869	pass
LDHD	0.563428	4.338	2.10477	0.0414798	0.901592	-4.13969	pass
VAMP5	0.566462	3.59717	2.23002	0.0312781	0.901592	-4.14048	pass
RNF115	-0.204367	5.87659	-2.01704	0.0502671	0.901592	-4.14168	pass
STON2	0.488383	5.18465	2.04085	0.0477345	0.901592	-4.14171	pass
EPS15	-0.312727	7.52402	-2.03751	0.0480832	0.901592	-4.14202	pass
TXNDC15	-0.207976	6.24434	-2.01129	0.0508955	0.901592	-4.14212	pass
PER1	0.522408	5.53834	2.01966	0.0499827	0.901592	-4.14218	pass
NELFA	0.262289	4.22522	2.12134	0.039981	0.901592	-4.14357	pass
EIF3CL	0.555665	5.84648	2.01205	0.0508119	0.901592	-4.14368	pass
PPIL4	0.244394	4.30741	2.10197	0.0417378	0.901592	-4.14639	pass
RGP1	-0.261126	5.53092	-2.01845	0.0501135	0.901592	-4.14648	pass
RGS7BP	-0.874508	6.27669	-2.03115	0.0487526	0.901592	-4.14686	pass
EMD	0.218289	5.39508	2.01359	0.0506435	0.901592	-4.14729	pass
S100B	0.46328	8.08642	2.04868	0.0469272	0.901592	-4.14745	pass
S100A1	0.502722	7.04766	2.0179	0.0501732	0.901592	-4.14808	pass
MRVI1	0.515371	6.18099	2.00566	0.0515175	0.901592	-4.14884	pass
CWC15	0.198012	5.73245	2.00107	0.0520298	0.901592	-4.14964	pass
PPIL1	-0.261247	5.55409	-2.01072	0.0509577	0.901592	-4.14987	pass
MAPKAPK2	0.460872	4.95632	2.03438	0.0484114	0.901592	-4.15084	pass
IGSF3	-0.391753	4.89766	-2.04943	0.0468496	0.901592	-4.15114	pass
LGI4	0.454286	5.50545	2.00383	0.0517214	0.901592	-4.15133	pass
DOCK1	0.377078	6.31833	2.00071	0.0520706	0.901592	-4.15173	pass
ZMAT5	0.389025	3.60397	2.21449	0.0324083	0.901592	-4.15263	pass
RHOC	0.466185	5.97906	1.99731	0.0524521	0.901592	-4.15307	pass
CAPNS1	0.23142	8.25514	2.04289	0.0475233	0.901592	-4.15324	pass
KRIT1	-0.225697	5.07177	-2.02869	0.0490132	0.901592	-4.15381	pass
HGS	0.250259	6.38296	1.99083	0.053188	0.901592	-4.15587	pass
PRDM10	-0.365405	3.85461	-2.18576	0.0345958	0.901592	-4.15651	pass
MDK	0.725162	3.22001	2.26965	0.0285512	0.901592	-4.15704	pass
EFEMP2	0.440916	4.56879	2.05427	0.0463569	0.901592	-4.15718	pass
CIB1	0.44281	4.9873	2.01636	0.0503409	0.901592	-4.15727	pass
RPS4X	0.280387	8.79851	2.05219	0.0465688	0.901592	-4.15742	pass
OSBPL6	-0.253699	5.08299	-2.02304	0.0496182	0.901592	-4.15794	pass
KCNA2	-0.578128	7.3659	-2.00843	0.0512112	0.901592	-4.15814	pass
ZNF589	-0.368235	3.27402	-2.32194	0.0252784	0.901592	-4.15839	pass
ADCY1	-0.540847	7.78628	-2.02064	0.0498768	0.901592	-4.15848	pass
RPL24	0.303435	8.24571	2.03315	0.0485409	0.901592	-4.1587	pass
SOX8	0.379608	6.42677	1.99244	0.0530043	0.901592	-4.15875	pass
UPF2	-0.228897	5.73926	-1.98923	0.0533708	0.901592	-4.15964	pass
BRAF	-0.360948	6.24378	-1.98702	0.0536246	0.901592	-4.15971	pass
TNS2	0.495259	5.69717	1.99502	0.0527113	0.901592	-4.16003	pass
TMEM41A	0.171502	4.49431	2.05711	0.04607	0.901592	-4.16069	pass
FAU	0.343801	7.73633	2.01426	0.0505695	0.901592	-4.16096	pass
KIAA0040	0.887127	2.77822	2.34612	0.0238821	0.901592	-4.16101	pass
RPL18	0.386139	7.92664	2.01918	0.0500341	0.901592	-4.16164	pass
MED27	0.210993	4.50133	2.05652	0.0461302	0.901592	-4.16212	pass
AREL1	-0.257984	6.19801	-1.97868	0.0545911	0.901592	-4.16366	pass
DPP8	-0.295312	6.54687	-1.98139	0.0542754	0.901592	-4.16382	pass
PPP3CB	-0.403911	8.00296	-2.01146	0.0508766	0.901592	-4.16409	pass
GABRA4	-0.738947	6.62483	-1.98212	0.0541912	0.901592	-4.16422	pass
ALKBH5	0.158443	6.97293	1.98727	0.0535965	0.901592	-4.16459	pass
VAPB	-0.255227	7.42223	-1.99527	0.0526828	0.901592	-4.16539	pass
PAPD4	-0.31322	4.10942	-2.12331	0.0398056	0.901592	-4.16541	pass
EFNA1	0.637552	3.66156	2.15475	0.0371021	0.901592	-4.16577	pass
ARID5A	0.913459	3.28245	2.21908	0.0320706	0.901592	-4.16615	pass
MFGE8	0.380668	5.89093	1.97135	0.0554534	0.901592	-4.16645	pass
RTCA	-0.195229	5.0712	-2.00653	0.0514212	0.901592	-4.16651	pass
RGMA	0.384307	6.36652	1.97334	0.0552179	0.901592	-4.16685	pass
ITM2C	0.318237	10.232	2.07868	0.0439403	0.901592	-4.16809	pass
FGFR3	0.562799	7.77908	2.001	0.0520376	0.901592	-4.1692	pass
ZNF253	-0.369608	3.39465	-2.273	0.0283307	0.901592	-4.16925	pass
RPS14	0.28053	8.47124	2.0204	0.0499022	0.901592	-4.16946	pass
CDC42BPA	-0.321422	7.0594	-1.97975	0.0544664	0.901592	-4.16965	pass
ADAM22	-0.496293	6.89025	-1.97632	0.0548679	0.901592	-4.16983	pass
LMNA	0.493004	4.95823	2.00209	0.0519157	0.901592	-4.17111	pass
MRPL10	0.2142	5.61103	1.96768	0.05589	0.901592	-4.17115	pass
TUBB4B	0.520879	7.63206	1.99624	0.0525732	0.901592	-4.17117	pass
TMEM183A	-0.181762	6.88897	-1.9732	0.0552345	0.901592	-4.17129	pass
TRAPPC1	0.287252	5.97192	1.96441	0.0562804	0.901592	-4.17169	pass
COPE	0.271502	6.87148	1.9729	0.0552707	0.901592	-4.17183	pass
TPM2	0.73265	4.32782	2.05243	0.0465437	0.901592	-4.17194	pass
MAPKAPK5	-0.204493	5.0698	-1.994	0.0528268	0.901592	-4.17258	pass
USP32	-0.332979	6.52627	-1.9653	0.0561742	0.901592	-4.17381	pass
OST4	0.403996	5.86723	1.9585	0.0569934	0.901592	-4.17448	pass
THAP7	0.284925	4.59859	2.01952	0.0499978	0.901592	-4.17464	pass
RPS12	0.282775	8.30635	2.00614	0.0514645	0.901592	-4.1749	pass
ZNF302	-0.251445	5.59439	-1.96741	0.0559218	0.901592	-4.17503	pass
PDXDC1	-0.179635	6.46021	-1.95763	0.057099	0.901592	-4.17567	pass
HSD17B14	0.500848	4.04926	2.07646	0.0441558	0.901592	-4.17576	pass
ANKRD34B	-0.715684	2.9794	-2.19637	0.0337735	0.901592	-4.17651	fail
RPS8	0.307218	8.43158	2.0064	0.0514352	0.901592	-4.17692	pass
THAP4	0.205707	5.62289	1.95825	0.0570234	0.901592	-4.17707	pass
RHOBTB1	-0.429679	3.3557	-2.2363	0.0308312	0.901592	-4.17797	pass
HSPE1	0.262811	6.457	1.95396	0.0575465	0.901592	-4.17824	pass
UHRF1BP1	-0.306312	4.62594	-2.02672	0.0492232	0.901592	-4.17871	pass
SLC2A1	0.485171	7.1545	1.96912	0.0557184	0.901592	-4.1788	pass
S100A6	0.477729	6.11704	1.95253	0.0577208	0.901592	-4.17884	pass
MYO5A	-0.552109	8.43056	-1.99576	0.0526282	0.901592	-4.17945	pass
PAQR6	0.507852	7.87687	1.98584	0.0537603	0.901592	-4.18009	pass
RPS6KA3	-0.382109	5.8569	-1.9565	0.0572368	0.901592	-4.18144	pass
SV2C	-0.469015	6.53992	-2.01429	0.0505667	0.901592	-4.18198	pass
EIF3D	0.209071	6.31349	1.94505	0.0586438	0.901592	-4.18221	pass
PIGT	0.250426	5.93333	1.94632	0.0584863	0.901592	-4.18273	pass
STOM	0.57744	7.40088	1.96799	0.0558531	0.901592	-4.18301	pass
MKNK2	0.334797	5.33158	1.95898	0.0569352	0.901592	-4.18314	pass
GNAI2	0.248329	7.61806	1.97233	0.0553377	0.901592	-4.18342	pass
SYT11	-0.229707	10.1098	-2.04158	0.0476589	0.901592	-4.18345	pass
SOCS7	-0.326835	6.39567	-1.94608	0.058517	0.901592	-4.18376	pass
MRPS21	0.193341	6.50967	1.9455	0.0585888	0.901592	-4.18377	pass
UBOX5	0.273484	4.10256	2.06408	0.0453721	0.901592	-4.18388	pass
TST	0.502389	4.10672	2.06922	0.0448637	0.901592	-4.18391	pass
DCAF17	-0.326246	4.12473	-2.08003	0.0438099	0.901592	-4.18464	pass
NECAP2	0.379159	4.26073	2.0418	0.0476357	0.901592	-4.18536	pass
RPLP0	0.333477	8.33181	1.98894	0.0534039	0.901592	-4.18545	pass
F11R	0.623002	3.7541	2.10167	0.0417653	0.901592	-4.18598	pass
ARMCX6	0.301202	4.10627	2.06023	0.0457563	0.901592	-4.18644	pass
HMGB2	0.353219	4.80246	1.98034	0.0543976	0.901592	-4.18659	pass
ANXA7	0.15111	7.1076	1.95275	0.0576942	0.901592	-4.18669	pass
PPP1R9A	-0.438999	6.92072	-1.94606	0.0585186	0.901592	-4.18676	pass
ZFYVE9	-0.319847	6.80717	-1.94552	0.0585858	0.901592	-4.18686	pass
TTYH1	0.457218	8.70506	1.99675	0.0525158	0.901592	-4.18707	pass
ACAA2	0.461089	5.88861	1.94054	0.0592067	0.901592	-4.18718	pass
HMGN2	0.239949	7.19523	1.95429	0.0575059	0.901592	-4.18719	pass
CCSER2	-0.453897	6.7292	-1.94398	0.0587774	0.901592	-4.18734	pass
LIN7B	0.295936	4.53001	2.00107	0.0520301	0.901592	-4.18764	pass
RPL4	0.266231	9.71289	2.02457	0.0494538	0.901592	-4.18771	pass
FAM89A	0.621479	3.32569	2.18077	0.0349889	0.901592	-4.18803	pass
TAC1	-0.786072	6.70443	-1.97858	0.0546037	0.901592	-4.18834	pass
PAAF1	0.247498	5.55474	1.94059	0.0592012	0.901592	-4.18843	pass
SLC27A3	0.668403	2.30093	2.48303	0.0172065	0.901592	-4.18866	pass
EPHX1	0.582275	6.5078	1.93765	0.0595703	0.901592	-4.1902	pass
SF3B4	0.262187	4.89938	1.96656	0.0560234	0.901592	-4.19051	pass
CCNY	-0.182915	7.2861	-1.94829	0.0582424	0.901592	-4.1906	pass
KIF5C	-0.426955	9.67188	-2.01477	0.0505139	0.901592	-4.19069	pass
ACTB	0.197917	11.1336	2.06207	0.0455731	0.901592	-4.19096	pass
MZT2A	0.300394	5.45807	1.93807	0.0595173	0.901592	-4.19113	pass
ACTR8	-0.216053	4.64399	-1.99344	0.0528913	0.901592	-4.19145	pass
RPUSD4	-0.200054	4.51374	-2.00582	0.0515001	0.901592	-4.19218	pass
CTTNBP2	-0.344069	5.28184	-1.96515	0.0561924	0.901592	-4.19229	pass
ATP6V1G1	0.337864	6.03958	1.92883	0.0606901	0.901592	-4.19308	pass
BECN1	-0.175203	6.17993	-1.92826	0.0607626	0.901592	-4.19321	pass
PLIN5	0.666537	2.2807	2.49701	0.0166308	0.901592	-4.19344	pass
KCTD21	0.266811	4.80438	1.96734	0.0559297	0.901592	-4.19381	pass
VKORC1L1	-0.263844	6.27296	-1.92774	0.0608291	0.901592	-4.19402	pass
EIF3I	0.178705	6.85825	1.93291	0.0601695	0.901592	-4.1952	pass
SRSF10	-0.284753	5.57602	-1.93223	0.0602563	0.901592	-4.19551	pass
MAFB	-0.430151	3.08308	-2.22593	0.0315724	0.901592	-4.19636	pass
WSB2	-0.183653	8.30679	-1.96467	0.0562492	0.901592	-4.19684	pass
SND1	0.193594	6.70463	1.92632	0.0610117	0.901592	-4.19705	pass
NDRG2	0.402009	10.4819	2.03022	0.0488512	0.901592	-4.19771	pass
PHB2	0.207039	6.54775	1.92144	0.0616418	0.901592	-4.19815	pass
NARS2	0.378197	3.73241	2.09175	0.042692	0.901592	-4.19838	pass
GALM	0.536217	2.13419	2.56813	0.0139632	0.901592	-4.19876	pass
ACO2	0.216251	8.6158	1.97067	0.0555337	0.901592	-4.1993	pass
NIN	-0.339391	5.29526	-1.94667	0.0584427	0.901592	-4.19935	pass
CD81	0.319983	8.70933	1.97409	0.0551306	0.901592	-4.19953	pass
CLU	0.421934	11.5525	2.05925	0.0458548	0.901592	-4.19973	pass
RTN4	-0.361205	10.3023	-2.01441	0.0505533	0.901592	-4.19996	pass
PLD2	0.417765	3.95967	2.04792	0.0470045	0.901592	-4.20048	pass
H2AFX	0.336703	5.10585	1.93666	0.0596946	0.901592	-4.20066	pass
STXBP5L	-0.54236	6.11717	-1.93531	0.0598649	0.901592	-4.20092	pass
UBTD1	0.336852	3.64215	2.09961	0.0419562	0.901592	-4.20173	pass
CDK9	0.213149	5.15616	1.93403	0.0600269	0.901592	-4.20189	pass
RSPH3	-0.355667	4.10893	-2.04604	0.0471983	0.901592	-4.20229	pass
DRG1	0.178701	5.84179	1.91299	0.0627459	0.901592	-4.20232	pass
CLCN4	-0.334311	7.87256	-1.94151	0.0590854	0.901592	-4.20245	pass
SLC29A1	-0.290932	4.68546	-1.97472	0.0550563	0.901592	-4.20253	pass
CSNK2B	0.236589	6.31256	1.91043	0.0630837	0.901592	-4.20337	pass
PPIB	0.292849	6.58519	1.91407	0.0626043	0.901592	-4.20341	pass
RNF31	0.254174	4.67204	1.96336	0.0564065	0.901592	-4.20355	pass
TNFRSF1A	0.789053	4.33299	1.98672	0.0536595	0.901592	-4.20385	pass
NXN	0.434783	3.74186	2.07647	0.0441547	0.901592	-4.2043	pass
PSMB1	0.221092	6.6183	1.91104	0.0630032	0.901592	-4.20488	pass
TMBIM6	0.316734	9.42265	1.98237	0.0541626	0.901592	-4.20571	pass
CERS6	-0.630132	6.15964	-1.91502	0.062479	0.901592	-4.20612	pass
PLCB1	-0.570391	7.66284	-1.92913	0.060652	0.901592	-4.20623	pass
SMU1	0.131399	6.11719	1.90335	0.0640261	0.901592	-4.20657	pass
MYOZ1	0.832612	0.958497	3.07221	0.00376479	0.901592	-4.20692	fail
METTL26	0.350952	6.0297	1.90249	0.0641416	0.901592	-4.20744	pass
ACAA1	0.274828	5.87137	1.90216	0.0641868	0.901592	-4.20794	pass
SOX9	0.599709	5.87428	1.90556	0.0637318	0.901592	-4.20796	pass
C1QTNF3	0.660096	3.25847	2.13713	0.0385966	0.901592	-4.20804	pass
DHRS7	0.251358	5.70543	1.90286	0.0640926	0.901592	-4.20885	pass
CLOCK	-0.414634	5.70033	-1.91112	0.062993	0.901592	-4.20906	pass
TRAF4	0.437138	3.49944	2.11222	0.0407996	0.901592	-4.20911	pass
APH1A	0.248585	6.16305	1.89965	0.0645244	0.901592	-4.20924	pass
SLC2A4	0.894133	1.87672	2.58303	0.0134565	0.901592	-4.20948	pass
ZFP92	-0.288168	3.64337	-2.10435	0.0415186	0.901592	-4.20949	pass
NKAIN4	0.440921	5.17488	1.92314	0.0614213	0.901592	-4.20971	pass
UGGT1	-0.289435	5.52612	-1.90969	0.0631817	0.901592	-4.20984	pass
AGPAT2	0.461973	3.14212	2.18415	0.0347217	0.901592	-4.2103	pass
SLC39A1	0.373143	5.11219	1.91959	0.0618826	0.901592	-4.21131	pass
GNB2	0.2394	7.45416	1.91893	0.061968	0.901592	-4.2114	pass
FAM49A	-0.391267	7.9346	-1.92593	0.0610622	0.901592	-4.21204	pass
DCXR	0.358622	5.87307	1.89553	0.0650823	0.901592	-4.21272	pass
GADD45GIP1	0.329038	6.05925	1.89345	0.0653655	0.901592	-4.21285	pass
SNRPC	0.232704	5.32862	1.906	0.0636719	0.901592	-4.21289	pass
TMEM208	0.273787	4.88385	1.92673	0.0609593	0.901592	-4.2137	pass
MMP28	0.499222	3.82943	2.03948	0.0478775	0.901592	-4.21444	pass
PTPN11	-0.228632	8.4533	-1.93634	0.0597346	0.901592	-4.21463	pass
NME1	0.297883	6.11175	1.89311	0.0654111	0.901592	-4.2147	pass
NMRAL1	0.247933	5.23036	1.90699	0.0635408	0.901592	-4.21472	pass
SERTAD4	-0.699511	4.36489	-2.02016	0.0499283	0.901592	-4.21507	pass
HACE1	-0.34782	5.07917	-1.92544	0.0611252	0.901592	-4.21547	pass
MRPS28	0.231177	4.99731	1.9176	0.0621418	0.901592	-4.21551	pass
ZNF135	-0.374448	2.96015	-2.28214	0.0277367	0.901592	-4.21558	pass
SH3BGR	0.211446	4.41826	1.96608	0.0560811	0.901592	-4.21596	pass
CHM	-0.423249	5.85429	-1.89574	0.065053	0.901592	-4.21607	pass
SGTA	0.220983	6.48408	1.89055	0.0657617	0.901592	-4.2163	pass
C21orf59	0.298539	4.81661	1.92421	0.0612829	0.901592	-4.21723	pass
NXPE3	-0.247074	5.9021	-1.88998	0.0658396	0.901592	-4.2175	pass
LRRC8B	-0.450217	6.59475	-1.89499	0.0651555	0.901592	-4.21757	pass
C15orf40	0.250973	3.96377	2.01725	0.0502442	0.901592	-4.21781	pass
DHRS3	0.590148	4.36457	1.96641	0.0560414	0.901592	-4.21802	pass
CLDN10	0.577994	4.64777	1.93754	0.0595839	0.901592	-4.21812	pass
SGK1	0.537697	5.74483	1.89427	0.0652528	0.901592	-4.21844	pass
C19orf54	0.448849	2.14497	2.50099	0.01647	0.901592	-4.21855	pass
MGAT4A	-0.406667	6.08323	-1.88639	0.066334	0.901592	-4.21858	pass
ATAD3C	1.00945	0.767711	3.1508	0.00303718	0.901592	-4.21907	pass
AP2S1	0.216867	6.56533	1.88715	0.0662284	0.901592	-4.21913	pass
TIMP1	0.738241	3.6466	2.04581	0.0472218	0.901592	-4.2192	pass
CCSAP	-0.361231	6.67482	-1.88886	0.0659939	0.901592	-4.21963	pass
PANK2	-0.289288	5.29149	-1.90373	0.0639756	0.901592	-4.21981	pass
PFDN5	0.269662	7.73663	1.91007	0.0631316	0.901592	-4.2204	pass
GLS	-0.42626	8.08273	-1.91429	0.0625755	0.901592	-4.22056	pass
HOMER1	-0.554505	6.17476	-1.88928	0.0659352	0.901592	-4.22154	pass
HIF3A	0.641701	2.64448	2.29688	0.0268021	0.901592	-4.22219	pass
ABHD14A	0.246776	5.63608	1.88253	0.0668687	0.901592	-4.22234	pass
ETFB	0.304649	6.32955	1.87751	0.0675707	0.901592	-4.22247	pass
TOPBP1	-0.27244	5.03506	-1.91287	0.0627621	0.901592	-4.223	pass
FAM167A	0.410074	5.26003	1.89309	0.0654147	0.901592	-4.22318	pass
RPS15	0.347266	7.87802	1.90901	0.0632724	0.901592	-4.22319	pass
RPS11	0.325106	8.7804	1.9321	0.0602731	0.901592	-4.22344	pass
ESYT2	-0.179552	6.75213	-1.8809	0.0670965	0.901592	-4.22363	pass
LTBP3	0.334388	6.30389	1.87495	0.0679298	0.901592	-4.2242	pass
DOCK3	-0.348005	7.40767	-1.89179	0.0655924	0.901592	-4.22471	pass
MAOA	0.371391	5.89508	1.87203	0.0683423	0.901592	-4.22486	pass
CHST7	0.456019	3.89697	2.01009	0.0510276	0.901592	-4.22527	pass
NSFL1C	0.213631	6.62368	1.87692	0.0676532	0.901592	-4.22528	pass
LIX1L	0.264771	4.86332	1.91411	0.0625983	0.901592	-4.2254	pass
MAP1LC3B2	0.732938	2.5652	2.27806	0.0280003	0.901592	-4.22595	pass
CYR61	0.760943	3.94892	1.99439	0.0527829	0.901592	-4.22596	pass
PXDC1	0.546027	3.95727	1.99265	0.0529806	0.901592	-4.22622	pass
IVNS1ABP	-0.314617	6.89488	-1.88202	0.0669396	0.901592	-4.22644	pass
CDKL5	-0.503608	7.41932	-1.88834	0.0660652	0.901592	-4.22678	pass
S1PR1	0.537395	6.38832	1.8721	0.0683326	0.901592	-4.2275	pass
EDF1	0.26997	7.11997	1.88282	0.0668285	0.901592	-4.22794	pass
RPL30	0.276192	8.04645	1.90406	0.0639322	0.901592	-4.22796	pass
C6orf48	0.244088	6.34101	1.86912	0.0687561	0.901592	-4.22834	pass
SLMAP	-0.425873	6.30792	-1.87254	0.0682699	0.901592	-4.22862	pass
FBXL12	0.405196	2.4841	2.34705	0.0238297	0.901592	-4.22868	pass
TRIM37	-0.431005	7.35343	-1.88338	0.066751	0.901592	-4.22894	pass
TIPARP	0.689669	4.69306	1.91023	0.06311	0.901592	-4.22901	pass
COA6	-0.27925	4.11195	-1.98768	0.0535495	0.901592	-4.22913	pass
KCTD5	0.283104	4.16115	1.96468	0.0562484	0.901592	-4.23001	pass
LRRC14	0.217935	5.47137	1.87259	0.0682635	0.901592	-4.23009	pass
FNIP2	-0.299132	5.68472	-1.87543	0.0678624	0.901592	-4.23043	pass
LRRC8A	0.354703	7.11614	1.87763	0.0675538	0.901592	-4.23104	pass
NANS	0.247656	4.62218	1.9126	0.0627981	0.901592	-4.23121	pass
RPA1	0.156069	6.26092	1.86051	0.0699912	0.901592	-4.23168	pass
UBAP2L	0.144223	6.83696	1.86873	0.0688108	0.901592	-4.23194	pass
C1QBP	0.224487	6.59652	1.86456	0.0694076	0.901592	-4.2322	pass
UTP11	0.159391	4.64593	1.91262	0.0627955	0.901592	-4.23241	pass
EPHA4	-0.451524	6.7657	-1.87584	0.0678053	0.901592	-4.23245	pass
BSDC1	0.141996	6.92595	1.86897	0.068778	0.901592	-4.2328	pass
INTS14	0.191601	4.64166	1.91038	0.0630909	0.901592	-4.23362	pass
SCRN1	-0.205223	9.13273	-1.91871	0.0619974	0.901592	-4.23414	pass
RWDD1	-0.217159	5.89975	-1.85906	0.0702011	0.901592	-4.23441	pass
TMA7	0.25495	7.06203	1.86986	0.0686506	0.901592	-4.23441	pass
ZNF106	-0.270735	7.4197	-1.87408	0.0680525	0.901592	-4.23485	pass
MRPS31	0.210991	3.8869	1.99644	0.0525514	0.901592	-4.235	pass
GCHFR	0.551286	2.43168	2.3239	0.0251625	0.901592	-4.23526	pass
RCSD1	-0.545501	3.39823	-2.12384	0.0397585	0.901592	-4.23616	pass
EXTL2	-0.391459	5.57645	-1.87627	0.0677439	0.901592	-4.23638	pass
LRRC32	0.686115	3.96078	1.97584	0.054924	0.901592	-4.23679	pass
SLC3A2	0.31007	6.86616	1.86066	0.0699695	0.901592	-4.23699	pass
ABL1	0.261745	5.9183	1.85487	0.0708102	0.901592	-4.2371	pass
INO80B	0.40255	3.15183	2.12636	0.0395358	0.901592	-4.2378	pass
MDH1B	-0.351507	2.87696	-2.25616	0.0294546	0.901592	-4.23795	pass
LANCL1	-0.411441	8.53716	-1.89303	0.0654219	0.901592	-4.2384	pass
DDB1	0.141216	8.08433	1.8857	0.0664289	0.901592	-4.23844	pass
PYCR2	0.228747	6.1001	1.84848	0.0717487	0.901592	-4.23845	pass
MAPK6	-0.365583	6.69421	-1.85389	0.0709539	0.901592	-4.23876	pass
LCMT2	0.253468	3.66138	2.028	0.049087	0.901592	-4.23894	pass
SOX13	0.356546	3.66311	2.01812	0.0501493	0.901592	-4.23905	pass
C19orf25	0.282241	4.80012	1.88545	0.0664633	0.901592	-4.2395	pass
TTC3	-0.328121	8.75601	-1.89736	0.064834	0.901592	-4.23998	pass
CCDC25	-0.205332	6.26962	-1.84779	0.0718505	0.901592	-4.24026	pass
EDN1	1.06092	2.85374	2.14699	0.0377543	0.901592	-4.24038	pass
SERTAD3	0.483776	2.19591	2.39469	0.021285	0.901592	-4.24044	pass
SCARA3	0.391001	6.36941	1.84754	0.0718876	0.901592	-4.24083	pass
RPL35	0.372272	7.62246	1.87164	0.068398	0.901592	-4.24086	pass
WAC	-0.218551	7.49685	-1.86547	0.0692772	0.901592	-4.24096	pass
PRIMA1	0.741598	3.72753	1.97846	0.0546178	0.901592	-4.24134	pass
PRPF31	0.199164	5.19797	1.86075	0.0699569	0.901592	-4.24173	pass
SLC4A8	-0.385621	6.52786	-1.85087	0.0713972	0.901592	-4.24177	pass
GUCY1A2	-0.623976	6.11898	-1.85697	0.0705045	0.901592	-4.24194	pass
PRPF4B	-0.260175	5.64998	-1.85	0.0715249	0.901592	-4.24213	pass
DOK6	-0.528546	6.64393	-1.8507	0.0714223	0.901592	-4.24244	pass
PSMD4	0.193243	7.12877	1.85604	0.0706401	0.901592	-4.24276	pass
NECTIN2	0.370018	4.21955	1.92702	0.0609213	0.901592	-4.24331	pass
UBE2J2	0.213158	5.17226	1.85876	0.0702451	0.901592	-4.24354	pass
FSTL1	0.51716	5.50415	1.85202	0.0712275	0.901592	-4.24373	pass
UBXN1	0.241043	6.03138	1.83973	0.073051	0.901592	-4.24397	pass
ACSBG1	0.623445	6.55296	1.84586	0.0721363	0.901592	-4.24411	pass
FAM20B	-0.284485	6.94722	-1.84739	0.0719099	0.901592	-4.24494	pass
NEDD9	0.62297	3.93277	1.95767	0.0570936	0.901592	-4.24516	pass
ZNF219	0.382575	4.5029	1.89694	0.0648901	0.901592	-4.24524	pass
TYW3	-0.233516	4.81182	-1.88515	0.0665054	0.901592	-4.24529	pass
TMEM9	0.213895	7.07756	1.85042	0.0714624	0.901592	-4.24534	pass
SNX25	-0.449669	5.25035	-1.86198	0.0697792	0.901592	-4.24557	pass
PIPOX	0.465727	3.68009	1.99986	0.0521657	0.901592	-4.24598	pass
UNC80	-0.530143	6.62325	-1.84247	0.0726411	0.901592	-4.24603	pass
RFX4	0.651839	4.79435	1.87528	0.0678834	0.901592	-4.24666	pass
ZNF585A	-0.326879	4.03829	-1.96432	0.0562918	0.901592	-4.24694	pass
RPS9	0.313516	7.94419	1.86703	0.0690545	0.901592	-4.24729	pass
ZDHHC18	0.192115	4.88846	1.86569	0.0692452	0.901592	-4.24755	pass
RILP	0.435397	3.37258	2.05427	0.0463577	0.901592	-4.24762	pass
BDP1	-0.412743	4.94337	-1.87512	0.0679062	0.901592	-4.24785	pass
CCDC9	0.30075	3.36826	2.04446	0.0473605	0.901592	-4.24841	pass
RPS25	0.271291	8.23374	1.87089	0.0685037	0.901592	-4.24881	pass
TOB2	0.314233	5.6793	1.83626	0.0735722	0.901592	-4.24893	pass
CCNL1	0.241805	3.89134	1.96305	0.0564438	0.901592	-4.24969	pass
FAM107A	0.462371	9.77393	1.90925	0.0632398	0.901592	-4.24996	pass
PSKH1	0.366241	4.13555	1.93031	0.0605009	0.901592	-4.25022	pass
RIOX1	0.230071	3.50866	2.03709	0.0481271	0.901592	-4.25026	pass
DGKI	-0.640617	6.43672	-1.83719	0.073432	0.901592	-4.25039	pass
SOD1	0.217251	8.73924	1.88001	0.0672198	0.901592	-4.25058	pass
CCDC8	0.600477	2.40079	2.28664	0.0274482	0.901592	-4.251	pass
PON3	1.005	0.485904	3.09855	0.00350436	0.901592	-4.25182	fail
OSBPL3	-0.381206	3.26685	-2.06541	0.0452408	0.901592	-4.2534	pass
NFKB2	0.59575	1.92691	2.41714	0.0201732	0.901592	-4.25341	pass
MTX3	-0.411325	5.65544	-1.83463	0.0738193	0.901592	-4.25359	pass
PLA2G15	0.210146	4.48477	1.88391	0.0666766	0.901592	-4.25403	pass
EEF2	0.198784	10.2978	1.91216	0.0628555	0.901592	-4.25475	pass
MOSPD3	0.311304	3.36971	2.04201	0.0476139	0.901592	-4.25484	pass
H2AFY	0.137874	6.80435	1.82704	0.0749749	0.901592	-4.25529	pass
SEMA4B	0.504915	4.74595	1.85911	0.0701935	0.901592	-4.2553	pass
RPL36A	0.296163	7.22336	1.83582	0.0736392	0.901592	-4.25545	pass
CDKAL1	0.242901	3.06511	2.12542	0.0396189	0.901592	-4.2557	pass
GNA12	0.318829	6.73205	1.8262	0.075104	0.901592	-4.25572	pass
SNRNP35	0.286644	3.87836	1.94999	0.0580334	0.901592	-4.25612	pass
DLL1	0.446776	2.6142	2.21228	0.0325725	0.901592	-4.25616	pass
ARMT1	-0.315624	4.73754	-1.87009	0.0686181	0.901592	-4.25634	pass
FAM126B	-0.517303	5.57909	-1.83402	0.0739107	0.901592	-4.2564	pass
ATP2A2	-0.256905	9.62715	-1.88755	0.0661745	0.901592	-4.25653	pass
TENM3	-0.349797	6.2694	-1.82092	0.0759177	0.901592	-4.25659	pass
KCNQ3	-0.408428	7.92464	-1.84466	0.0723146	0.901592	-4.2569	pass
APEX2	0.252519	3.50707	2.02067	0.049873	0.901592	-4.25708	pass
TCAF1	-0.317151	8.3865	-1.85457	0.070854	0.901592	-4.25765	pass
RPS20	0.303551	8.20768	1.85394	0.070947	0.901592	-4.25773	pass
RPL6	0.202639	8.84107	1.8687	0.068816	0.901592	-4.25783	pass
TP53	0.495576	2.95546	2.12773	0.0394157	0.901592	-4.25786	pass
HOOK1	-0.474515	4.57807	-1.893	0.0654265	0.901592	-4.25793	pass
IGBP1	0.155003	5.84964	1.81648	0.0766083	0.901592	-4.25809	pass
TTC12	-0.760438	2.71301	-2.21698	0.0322252	0.901592	-4.25815	pass
CYP27A1	0.502946	4.9436	1.85298	0.0710867	0.901592	-4.25823	pass
SOHLH2	1.43302	0.290069	3.18225	0.00278511	0.901592	-4.25842	pass
MIF	0.313884	7.63457	1.83929	0.0731167	0.901592	-4.25858	pass
TMBIM1	0.583584	6.29727	1.81911	0.0761979	0.901592	-4.25867	pass
TRMT112	0.283333	6.05427	1.81343	0.0770854	0.901592	-4.25908	pass
TUBB	0.323593	8.76683	1.86528	0.0693046	0.901592	-4.25924	pass
AP1M1	0.199519	6.50429	1.81692	0.0765394	0.901592	-4.25931	pass
RNF150	-0.59855	6.32404	-1.81726	0.076486	0.901592	-4.25996	pass
PECAM1	0.539519	5.59986	1.82035	0.0760051	0.901592	-4.25999	pass
SNX33	0.363286	4.2868	1.89053	0.0657648	0.901592	-4.26031	pass
GSTM2	0.34862	6.15195	1.82296	0.0756022	0.901592	-4.26032	pass
LPCAT3	0.349562	3.3462	2.02623	0.0492758	0.901592	-4.26053	pass
KARS	0.126516	6.56202	1.81273	0.0771952	0.901592	-4.26084	pass
AP4S1	-0.257704	4.946	-1.84666	0.0720179	0.901592	-4.26092	pass
HIVEP2	-0.40696	7.3663	-1.82694	0.0749896	0.901592	-4.26105	pass
TAPBPL	0.483204	2.91097	2.13251	0.0389971	0.901592	-4.26108	pass
KCNMA1	-0.333145	7.40385	-1.82665	0.0750336	0.901592	-4.26123	pass
PDZD11	0.261652	5.55273	1.81483	0.076865	0.901592	-4.26142	pass
ADRM1	0.220828	5.7601	1.8109	0.0774825	0.901592	-4.26143	pass
HYAL2	0.533628	4.44491	1.873	0.0682056	0.901592	-4.26183	pass
SLC25A10	0.409135	2.91037	2.13278	0.0389737	0.901592	-4.26214	pass
SLC16A14	-0.36322	4.81305	-1.85779	0.0703855	0.901592	-4.26224	pass
EIF4G2	-0.191759	9.42183	-1.87229	0.0683059	0.901592	-4.26241	pass
NDUFS5	0.259796	7.51888	1.82932	0.0746257	0.901592	-4.26263	pass
ARHGEF40	0.321594	4.99942	1.83743	0.0733962	0.901592	-4.26308	pass
TBCEL	-0.281737	4.39813	-1.88826	0.0660765	0.901592	-4.26344	pass
DNAJB1	0.432184	6.79261	1.81411	0.0769789	0.901592	-4.26355	pass
VCL	0.280924	5.20096	1.82147	0.075833	0.901592	-4.26385	pass
MBD2	-0.177507	5.37724	-1.82111	0.0758878	0.901592	-4.26486	pass
SRM	0.275318	6.06123	1.80326	0.0786948	0.901592	-4.26502	pass
MAT2A	-0.221511	7.35236	-1.81746	0.0764545	0.901592	-4.26547	pass
ENO1	0.245334	9.9555	1.88184	0.0669643	0.901592	-4.26548	pass
ATP11B	-0.277838	4.24467	-1.89522	0.0651238	0.901592	-4.26553	pass
DNAJA1	-0.241942	8.37453	-1.84037	0.0729548	0.901592	-4.26568	pass
FGFR1	0.380121	5.99533	1.80166	0.0789509	0.901592	-4.26625	pass
CNTFR	0.509486	6.04845	1.80358	0.078643	0.901592	-4.26722	pass
RBM12B	-0.421102	3.69588	-1.9805	0.0543799	0.901592	-4.26754	pass
ABI2	-0.391576	8.5698	-1.83934	0.0731089	0.901592	-4.26783	pass
ZRSR2	0.235651	3.49895	1.98837	0.05347	0.901592	-4.26794	pass
CNPPD1	0.225005	5.58864	1.80158	0.0789628	0.901592	-4.26859	pass
DHX32	0.219313	4.22798	1.88186	0.0669616	0.901592	-4.2692	pass
DDX56	0.180842	5.34732	1.80547	0.0783418	0.901592	-4.26969	pass
ZNF672	0.208498	4.89287	1.82677	0.0750157	0.901592	-4.26984	pass
DGCR6	0.349046	5.62799	1.79899	0.0793792	0.901592	-4.26986	pass
LDLR	0.76574	3.55844	1.94971	0.0580676	0.901592	-4.2701	pass
ADHFE1	0.479283	4.27437	1.87643	0.0677222	0.901592	-4.2703	pass
CDON	-0.346785	2.90731	-2.15816	0.036819	0.901592	-4.27035	pass
PLXNB1	0.431582	6.76893	1.80141	0.0789901	0.901592	-4.2706	pass
MYH10	-0.316043	7.66637	-1.81489	0.076856	0.901592	-4.27064	pass
LMBR1	-0.281006	6.49214	-1.79496	0.0800287	0.901592	-4.27069	pass
EIF4A1	0.193446	7.79208	1.82017	0.0760344	0.901592	-4.27069	pass
MTMR12	-0.305453	5.55645	-1.80385	0.0786009	0.901592	-4.27093	pass
PFDN6	0.25493	5.23902	1.80614	0.0782355	0.901592	-4.27103	pass
TELO2	0.286576	4.66284	1.83556	0.0736784	0.901592	-4.2712	pass
TEAD3	0.826257	1.29855	2.57692	0.0136623	0.901592	-4.27122	pass
ENTPD2	0.748175	2.4865	2.2084	0.0328615	0.901592	-4.27154	pass
ATPIF1	0.211824	6.97456	1.80127	0.0790137	0.901592	-4.27161	pass
NEO1	0.312412	6.75615	1.79715	0.0796747	0.901592	-4.27171	pass
RPS27	0.409297	8.60382	1.83634	0.0735606	0.901592	-4.27176	pass
LMLN	-0.303822	4.2781	-1.88614	0.0663685	0.901592	-4.27193	pass
CCDC186	-0.334912	4.41062	-1.86938	0.0687195	0.901592	-4.27194	pass
CSRNP1	0.670102	3.90151	1.90397	0.0639439	0.901592	-4.27198	pass
TXNIP	0.598711	6.40887	1.79315	0.0803223	0.901592	-4.27222	pass
ACKR1	0.484004	3.58419	1.95624	0.0572685	0.901592	-4.27306	pass
UBTD2	-0.298205	4.60429	-1.85495	0.0707996	0.901592	-4.27332	pass
H3F3A	0.26915	7.24283	1.80346	0.0786633	0.901592	-4.27339	pass
ATP9A	-0.266546	9.3786	-1.84885	0.071695	0.901592	-4.27356	pass
FRRS1L	-0.486175	7.85923	-1.81167	0.077361	0.901592	-4.27388	pass
ASH1L	-0.333293	7.33173	-1.80117	0.0790298	0.901592	-4.27424	pass
UTP14C	-0.244698	5.24557	-1.80433	0.0785249	0.901592	-4.27475	pass
RALGAPB	-0.22368	6.50925	-1.7884	0.0810975	0.901592	-4.27476	pass
MOB3C	0.450626	3.29768	2.0042	0.0516799	0.901592	-4.27484	pass
KIF3A	-0.43765	6.89879	-1.79361	0.080249	0.901592	-4.27548	pass
TBX2	0.514363	2.48529	2.17531	0.0354234	0.901592	-4.27606	pass
FAM114A1	0.396473	2.93875	2.08019	0.043795	0.901592	-4.27623	pass
METTL13	-0.180489	5.14033	-1.80632	0.0782075	0.901592	-4.27644	pass
PANK1	-0.347564	3.71527	-1.94993	0.0580402	0.901592	-4.27661	pass
GNA14	0.833589	2.71331	2.10776	0.0412057	0.901592	-4.27666	pass
RNF6	-0.243894	6.11033	-1.78537	0.0815957	0.901592	-4.27693	pass
KLF15	0.550161	4.28941	1.85974	0.0701032	0.901592	-4.27703	pass
NDST3	-0.600062	4.48003	-1.87494	0.0679315	0.901592	-4.2777	pass
RPL32	0.285221	8.54723	1.82433	0.0753911	0.901592	-4.2777	pass
MAPRE1	0.266486	5.9639	1.78149	0.082236	0.901592	-4.27791	pass
CDIP1	0.172816	7.98956	1.81006	0.0776153	0.901592	-4.27825	pass
BCAS3	0.130304	5.6118	1.78541	0.0815887	0.901592	-4.27866	pass
ZC3H8	-0.303943	3.8676	-1.92132	0.0616578	0.901592	-4.2791	pass
FOXRED2	0.183027	5.96773	1.78097	0.0823226	0.901592	-4.27924	pass
RPL10	0.302215	8.7249	1.8249	0.0753031	0.901592	-4.27933	pass
ARSD	0.416188	3.53763	1.9495	0.058094	0.901592	-4.27935	pass
DMTF1	-0.297349	5.1706	-1.80034	0.0791616	0.901592	-4.2797	pass
EEF2K	0.267328	4.51141	1.83241	0.0741553	0.901592	-4.27987	pass
RPL19	0.280522	8.66186	1.82242	0.0756857	0.901592	-4.27993	pass
RPS17	0.297696	7.77078	1.80207	0.0788847	0.901592	-4.28035	pass
EEFSEC	0.230177	3.98891	1.88446	0.0666007	0.901592	-4.28063	pass
HLF	-0.402536	7.29685	-1.79084	0.080699	0.901592	-4.28065	pass
DNTTIP1	0.211666	4.40881	1.83923	0.0731265	0.901592	-4.28076	pass
OTUD4	-0.317988	5.5988	-1.78442	0.0817516	0.901592	-4.28092	pass
ZNF273	0.295873	3.48165	1.96482	0.0562316	0.901592	-4.28106	pass
EML5	-0.428036	3.91795	-1.92116	0.0616786	0.901592	-4.28115	pass
SESN2	0.27697	4.10373	1.86669	0.0691029	0.901592	-4.28121	pass
MFSD9	-0.409279	2.27337	-2.31047	0.0259663	0.901592	-4.28137	pass
NACC2	0.326229	7.4352	1.79285	0.0803723	0.901592	-4.28141	pass
PLCL2	-0.426373	5.73392	-1.78657	0.0813983	0.901592	-4.28176	pass
LY6H	0.38512	6.64807	1.78038	0.0824203	0.901592	-4.28191	pass
SASH1	0.353335	6.83308	1.77963	0.0825444	0.901592	-4.28203	pass
FAXC	-0.371917	6.09798	-1.77998	0.0824864	0.901592	-4.28218	pass
CACUL1	-0.239914	6.04349	-1.77174	0.0838646	0.901592	-4.28269	pass
NR1D1	0.541851	5.63851	1.7783	0.0827667	0.901592	-4.28279	pass
RPL38	0.308136	7.79051	1.79763	0.079598	0.901592	-4.28291	pass
ARHGEF7	-0.311411	7.39061	-1.78671	0.0813757	0.901592	-4.28303	pass
SERPINB6	0.321506	5.57712	1.77862	0.0827135	0.901592	-4.28332	pass
INPP4A	-0.355424	6.93529	-1.77795	0.0828248	0.901592	-4.28368	pass
ICAM2	0.602357	3.85754	1.88676	0.0662835	0.901592	-4.28405	pass
RNF167	0.17904	6.53431	1.77134	0.0839332	0.901592	-4.28431	pass
PHGDH	0.381492	6.86984	1.77659	0.0830517	0.901592	-4.28451	pass
TLCD1	0.801412	2.07119	2.30019	0.0265963	0.901592	-4.2849	pass
ZNF615	-0.289954	4.14247	-1.87959	0.0672784	0.901592	-4.28492	pass
NBPF3	-0.422763	2.85223	-2.13623	0.038674	0.901592	-4.28497	pass
TTC32	0.582875	1.82177	2.40323	0.0208556	0.901592	-4.28535	pass
POLR2E	0.209748	7.01957	1.77545	0.0832418	0.901592	-4.28629	pass
ZNF510	-0.242254	4.73601	-1.81338	0.0770924	0.901592	-4.2867	pass
ZHX2	0.312216	4.84938	1.80189	0.0789137	0.901592	-4.28701	pass
MAPRE2	-0.18843	8.45676	-1.80125	0.0790168	0.901592	-4.28734	pass
CNPY3	0.199335	5.08685	1.78094	0.082328	0.901592	-4.28796	pass
RAB13	0.418416	4.39947	1.82214	0.0757285	0.901592	-4.2885	pass
COPS6	0.185392	6.85026	1.76791	0.0845118	0.901592	-4.28863	pass
PDK3	-0.474387	2.96307	-2.07457	0.0443395	0.901592	-4.28917	pass
RAB12	-0.234527	5.86924	-1.76292	0.0853624	0.901592	-4.28922	pass
H1F0	-0.177059	6.99977	-1.76803	0.0844919	0.901592	-4.28961	pass
ZNF83	-0.261367	4.1427	-1.86471	0.0693866	0.901592	-4.28963	pass
VTA1	-0.26283	5.96938	-1.76287	0.0853698	0.901592	-4.28963	pass
OFD1	0.257243	3.09301	2.01663	0.0503115	0.901592	-4.28984	pass
RPL37	0.24697	8.71571	1.80423	0.0785402	0.901592	-4.28988	pass
IPO8	-0.239203	5.71413	-1.76157	0.0855929	0.901592	-4.28992	pass
CHAT	-1.09976	0.227581	-2.27343	0.0283025	0.901592	-4.28995	fail
RPL23A	0.256918	8.34873	1.79535	0.0799666	0.901592	-4.29023	pass
EMC10	0.236104	6.8401	1.76469	0.0850597	0.901592	-4.2905	pass
SELENOM	0.32576	6.19923	1.75713	0.0863572	0.901592	-4.2907	pass
COLEC12	0.362003	5.01418	1.78878	0.0810349	0.901592	-4.29113	pass
UBR3	-0.39592	6.88385	-1.763	0.0853483	0.901592	-4.29134	pass
RIPK1	0.418339	3.34712	1.95086	0.0579262	0.901592	-4.29176	pass
KIAA1549	-0.400671	4.91818	-1.79935	0.0793213	0.901592	-4.29204	pass
RPL18A	0.329561	7.777	1.78015	0.0824587	0.901592	-4.29207	pass
CBWD2	-0.214341	5.08408	-1.78136	0.0822568	0.901592	-4.29236	pass
TIMM17A	-0.286924	6.10066	-1.7573	0.0863275	0.901592	-4.2925	pass
DGUOK	0.206837	5.41747	1.76117	0.085661	0.901592	-4.29255	pass
TAGLN2	0.518327	5.4096	1.76447	0.0850971	0.901592	-4.29299	pass
CTSH	0.416845	4.92732	1.78176	0.0821908	0.901592	-4.29308	pass
ARMCX4	-0.369609	4.7364	-1.80012	0.0791982	0.901592	-4.29314	pass
CEP126	-0.448793	5.29935	-1.78149	0.0822365	0.901592	-4.29328	pass
TRIP10	0.81679	2.37154	2.13533	0.0387526	0.901592	-4.29354	pass
NOM1	-0.249709	3.3565	-1.97514	0.055007	0.901592	-4.29376	pass
GCDH	0.334945	4.31061	1.82129	0.0758594	0.901592	-4.29392	pass
CHERP	0.192209	5.48759	1.75778	0.0862446	0.901592	-4.29395	pass
DR1	-0.276955	5.41387	-1.76303	0.0853431	0.901592	-4.29408	pass
C5orf63	0.53305	2.10552	2.27482	0.0282116	0.901592	-4.29419	pass
SAMD12	-0.373159	5.91277	-1.75913	0.0860125	0.901592	-4.29442	pass
SEC61A1	0.220106	6.71168	1.75528	0.0866759	0.901592	-4.29442	pass
SLC25A26	0.25576	4.61839	1.7954	0.079959	0.901592	-4.29451	pass
SLC12A6	-0.303637	5.89522	-1.75387	0.0869211	0.901592	-4.29457	pass
RPL15	0.174405	9.84655	1.82031	0.0760127	0.901592	-4.29476	pass
BTG1	0.353459	5.35659	1.75721	0.0863434	0.901592	-4.29494	pass
PHLDA3	0.290544	5.49158	1.75369	0.086952	0.901592	-4.29571	pass
MOCS1	0.281139	4.59183	1.7958	0.0798936	0.901592	-4.29574	pass
FGF1	0.348195	7.60401	1.76856	0.0844029	0.901592	-4.29581	pass
SLC30A9	-0.379681	7.19425	-1.75906	0.086024	0.901592	-4.29591	pass
P4HB	0.193552	7.1286	1.75999	0.0858647	0.901592	-4.29594	pass
R3HDM1	-0.31073	6.26541	-1.75967	0.0859193	0.901592	-4.29596	pass
FAM57A	0.339848	3.11095	1.98926	0.0533682	0.901592	-4.2962	pass
PAFAH1B3	0.238908	4.74638	1.78437	0.0817604	0.901592	-4.29622	pass
SEC22C	-0.136676	6.19436	-1.74513	0.0884483	0.901592	-4.29712	pass
CPSF7	0.162901	6.26712	1.74564	0.0883584	0.901592	-4.29745	pass
CDC37	0.208952	6.89219	1.7519	0.0872636	0.901592	-4.29803	pass
EIF4E2	-0.148102	6.20761	-1.74618	0.0882635	0.901592	-4.29829	pass
DNM1L	-0.282801	7.58638	-1.76154	0.0855985	0.901592	-4.29841	pass
CST3	0.534138	10.0822	1.81864	0.0762705	0.901592	-4.29857	pass
CELF2	-0.37179	7.73445	-1.76364	0.0852396	0.901592	-4.29858	pass
BORCS5	-0.27636	4.44063	-1.81022	0.0775905	0.901592	-4.29949	pass
PRKAB1	0.271418	4.61781	1.78634	0.0814362	0.901592	-4.2996	pass
UPF1	0.176879	6.61658	1.74436	0.0885839	0.901592	-4.29962	pass
PTGR1	-0.275385	5.09882	-1.76351	0.0852601	0.901592	-4.29994	pass
ALG3	0.271809	3.60287	1.90265	0.0641211	0.901592	-4.29995	pass
PSMB4	0.224572	7.10561	1.75152	0.0873301	0.901592	-4.30025	pass
ROCK2	-0.36458	6.95308	-1.7481	0.0879276	0.901592	-4.3003	pass
RHBDF1	0.386832	2.67617	2.071	0.0446891	0.901592	-4.30066	pass
HSD17B10	0.312779	4.67556	1.7789	0.0826657	0.901592	-4.30088	pass
C1GALT1C1L	0.867866	-0.14066	3.38741	0.0015673	0.901592	-4.30089	fail
FAM160B2	0.208334	4.97202	1.76325	0.0853056	0.901592	-4.30092	pass
MAP3K6	0.608571	2.57113	2.08179	0.0436403	0.901592	-4.30098	pass
PLPP3	0.542979	7.87325	1.76498	0.0850108	0.901592	-4.3011	pass
FKBP10	0.405671	4.27584	1.81101	0.0774651	0.901592	-4.30111	pass
SLC32A1	-0.584048	6.50712	-1.74902	0.0877654	0.901592	-4.30113	pass
NBN	-0.285668	5.45466	-1.7494	0.0876999	0.901592	-4.30155	pass
CHDH	0.421547	5.13274	1.75685	0.0864056	0.901592	-4.3018	pass
PTPMT1	0.224594	5.4934	1.74269	0.0888796	0.901592	-4.30196	pass
CIRBP	0.217843	7.78571	1.76133	0.0856334	0.901592	-4.3021	pass
EPAS1	0.399213	7.65977	1.75949	0.085949	0.901592	-4.30224	pass
GMPS	-0.261388	5.9133	-1.73927	0.0894856	0.901592	-4.30236	pass
SLC41A3	0.149141	6.69991	1.74058	0.0892537	0.901592	-4.30241	pass
MACROD1	0.396365	2.82992	2.04307	0.0475044	0.901592	-4.30242	pass
STARD7	-0.138108	7.75459	-1.75812	0.0861852	0.901592	-4.30244	pass
NDUFA6	0.177029	6.21768	1.73543	0.090172	0.901592	-4.30271	pass
TGFB3	0.519046	3.5849	1.88656	0.0663104	0.901592	-4.30272	pass
CYB561D1	-0.344706	4.35728	-1.81422	0.0769618	0.901592	-4.30289	pass
CCNI2	0.883317	3.19311	1.93303	0.060154	0.901592	-4.30294	pass
WDR41	-0.212825	5.46252	-1.74652	0.0882044	0.901592	-4.30299	pass
IPO5	-0.147619	7.43838	-1.75113	0.087397	0.901592	-4.30299	pass
RIMKLA	-0.328258	6.20676	-1.74005	0.0893471	0.901592	-4.30368	pass
RASGRP1	-0.547173	6.34172	-1.73752	0.0897971	0.901592	-4.30382	pass
ERH	0.188363	6.36827	1.73389	0.0904479	0.901592	-4.30388	pass
ROM1	0.476458	3.81108	1.85451	0.0708631	0.901592	-4.30426	pass
EXOC1	-0.235701	5.67805	-1.73781	0.0897468	0.901592	-4.30473	pass
TALDO1	0.251042	6.40034	1.73277	0.0906486	0.901592	-4.30476	pass
SPAG9	-0.262018	7.74665	-1.75189	0.0872647	0.901592	-4.30543	pass
DDIT4	0.642616	5.14308	1.74892	0.0877842	0.901592	-4.30568	pass
RPL13	0.295434	9.01685	1.77955	0.0825584	0.901592	-4.30599	pass
GJA4	0.641804	2.35726	2.12608	0.0395609	0.901592	-4.30603	pass
FAM49B	-0.352538	7.32791	-1.74162	0.0890698	0.901592	-4.30637	pass
RALY	0.249104	6.01012	1.72935	0.0912648	0.901592	-4.30643	pass
DECR1	0.328081	5.50403	1.73532	0.0901905	0.901592	-4.3067	pass
EIF4E3	-0.307056	6.64394	-1.73128	0.0909164	0.901592	-4.3069	pass
YIPF5	-0.366987	5.13483	-1.74988	0.0876156	0.901592	-4.30739	pass
BCAS1	0.595678	7.80901	1.75101	0.0874186	0.901592	-4.30753	pass
PFKL	0.215576	7.29995	1.74127	0.0891308	0.901592	-4.30757	pass
RPL36	0.31464	7.16407	1.7395	0.0894451	0.901592	-4.30764	pass
MRPL34	0.292894	5.4467	1.73452	0.0903351	0.901592	-4.30793	pass
WWP1	-0.254261	6.14247	-1.72898	0.0913316	0.901592	-4.30815	pass
VPS11	0.153527	6.22449	1.72544	0.0919734	0.901592	-4.30822	pass
USP14	-0.259018	6.7458	-1.72967	0.0912079	0.901592	-4.30834	pass
NHLRC3	-0.236317	3.86906	-1.85573	0.070685	0.901592	-4.30834	pass
SMYD5	0.188672	5.47843	1.73072	0.0910181	0.901592	-4.30834	pass
RRAGD	-0.324788	5.87034	-1.72713	0.0916677	0.901592	-4.30885	pass
SLIT2	-0.384127	5.61747	-1.73178	0.0908274	0.901592	-4.3089	pass
CARD19	0.376796	3.36448	1.90421	0.0639121	0.901592	-4.30899	pass
CDK8	-0.240675	3.84693	-1.85586	0.0706661	0.901592	-4.30908	pass
SACS	-0.452272	6.81527	-1.73	0.0911479	0.901592	-4.30913	pass
USP31	-0.274053	5.54657	-1.73483	0.0902781	0.901592	-4.30918	pass
LAMTOR2	0.254151	4.79755	1.75413	0.0868756	0.901592	-4.30965	pass
GSN	0.465541	7.73279	1.7455	0.0883841	0.901592	-4.30982	pass
GPT2	0.306455	6.77668	1.72831	0.0914533	0.901592	-4.30985	pass
AURKAIP1	0.273209	6.34291	1.723	0.0924196	0.901592	-4.30989	pass
CSTB	0.298737	6.057	1.72209	0.0925846	0.901592	-4.30992	pass
COX7C	0.196683	8.2674	1.75425	0.086855	0.901592	-4.31051	pass
HMGCL	0.314768	4.42668	1.77694	0.0829923	0.901592	-4.31072	pass
SLC8A1	-0.405797	6.90022	-1.72646	0.0917878	0.901592	-4.3109	pass
HEY2	0.419234	2.95244	1.99202	0.0530528	0.901592	-4.31124	pass
GHDC	0.24766	4.52551	1.77071	0.0840393	0.901592	-4.31137	pass
GPR146	0.60496	2.47109	2.08036	0.0437781	0.901592	-4.31169	pass
SCN2A	-0.576601	8.03953	-1.74328	0.0887749	0.901592	-4.3118	pass
NDUFAF3	0.285097	6.02326	1.71876	0.0931969	0.901592	-4.31194	pass
GET4	0.207728	5.5511	1.72279	0.0924572	0.901592	-4.31208	pass
ZC3H3	0.272399	3.99255	1.81733	0.0764746	0.901592	-4.31212	pass
RPS3	0.263388	8.25507	1.75104	0.0874137	0.901592	-4.31215	pass
NME5	-0.302167	3.86156	-1.85169	0.0712769	0.901592	-4.31222	pass
RNF181	0.240525	5.02867	1.73756	0.0897913	0.901592	-4.31224	pass
CCND3	0.212885	6.38515	1.71814	0.0933099	0.901592	-4.3123	pass
MTF2	-0.296866	3.51703	-1.90364	0.0639879	0.901592	-4.31305	pass
GNPTG	0.258087	6.3535	1.71803	0.0933306	0.901592	-4.31314	pass
RUBCNL	-0.3347	2.20455	-2.21083	0.0326805	0.901592	-4.31314	pass
FERMT2	0.403037	6.17364	1.71641	0.0936303	0.901592	-4.31333	pass
PEX16	0.237299	5.08634	1.73399	0.0904287	0.901592	-4.31353	pass
PNPO	0.163402	5.97072	1.71471	0.0939438	0.901592	-4.31374	pass
TPCN2	-0.384299	3.0661	-1.97375	0.0551704	0.901592	-4.31388	pass
SYT16	-0.632274	6.74202	-1.72255	0.0925013	0.901592	-4.31434	pass
PRPF8	0.160391	8.00668	1.74081	0.0892124	0.901592	-4.31467	pass
RELL1	0.689904	1.20922	2.49218	0.0168278	0.901592	-4.31493	pass
TSPAN17	-0.199714	5.0238	-1.7408	0.0892141	0.901592	-4.31524	pass
ELP2	-0.19127	5.96828	-1.71248	0.0943586	0.901592	-4.31538	pass
DYRK4	0.221752	3.6107	1.85787	0.0703739	0.901592	-4.3155	pass
UHRF1BP1L	-0.318388	6.25041	-1.7124	0.0943733	0.901592	-4.3163	pass
NUCB1	0.205797	7.07203	1.72133	0.0927241	0.901592	-4.31638	pass
TPRA1	0.259178	4.2677	1.77862	0.0827122	0.901592	-4.31639	pass
SEPT9	0.290659	6.33525	1.71591	0.0937226	0.901592	-4.31655	pass
CD47	-0.31346	7.60636	-1.72736	0.0916256	0.901592	-4.31674	pass
GPR158	-0.492859	7.32864	-1.72245	0.0925197	0.901592	-4.31678	pass
RPTOR	0.227849	5.64431	1.71293	0.0942734	0.901592	-4.31685	pass
MAPKAPK3	0.393295	4.0108	1.80561	0.0783196	0.901592	-4.31688	pass
ZFP91	-0.210871	6.65365	-1.71314	0.0942355	0.901592	-4.31712	pass
CHMP3	-0.291823	7.77275	-1.72862	0.0913969	0.901592	-4.31749	pass
TRIM28	0.187095	6.7148	1.71272	0.0943122	0.901592	-4.31753	pass
TUBGCP4	-0.28509	5.4515	-1.72351	0.0923263	0.901592	-4.31784	pass
NAA50	-0.362314	6.22816	-1.70829	0.0951386	0.901592	-4.31785	pass
PLIN1	0.845341	1.87021	2.24986	0.029885	0.901592	-4.31798	pass
PURG	-0.324378	2.67893	-2.08274	0.0435495	0.901592	-4.31804	pass
ZZZ3	-0.250406	5.143	-1.72755	0.0915907	0.901592	-4.31822	pass
DOCK4	-0.384912	7.14509	-1.71614	0.09368	0.901592	-4.31829	pass
MRPL44	0.173177	4.8968	1.73304	0.0905992	0.901592	-4.31868	pass
LARGE1	-0.4127	6.83454	-1.71518	0.0938567	0.901592	-4.31954	pass
RPS24	0.271064	8.47305	1.7412	0.0891434	0.901592	-4.31975	pass
PDIA3	0.156942	7.68435	1.72452	0.092142	0.901592	-4.31998	pass
NIPA1	-0.296281	7.13228	-1.71281	0.0942963	0.901592	-4.32058	pass
MYT1L	-0.504654	7.75173	-1.72158	0.0926786	0.901592	-4.32068	pass
NAGA	0.34447	3.73373	1.82932	0.0746259	0.901592	-4.3209	pass
NUDC	0.203002	7.11082	1.71152	0.0945369	0.901592	-4.32163	pass
COPRS	0.217759	6.45166	1.70231	0.0962644	0.901592	-4.32181	pass
FKBP2	0.249776	5.9477	1.70095	0.0965203	0.901592	-4.32191	pass
ZFAND3	0.181614	6.35948	1.70036	0.0966322	0.901592	-4.32207	pass
AUP1	0.21731	5.51606	1.70489	0.0957777	0.901592	-4.32217	pass
HNRNPF	0.303228	5.63472	1.70463	0.0958263	0.901592	-4.32219	pass
TOB1	0.306069	4.99423	1.72219	0.0925677	0.901592	-4.32251	pass
TNS1	0.389528	6.55914	1.70305	0.0961239	0.901592	-4.32275	pass
PLEKHG1	0.35425	4.09583	1.77997	0.082489	0.901592	-4.32349	pass
ZNF416	0.289855	2.74909	2.02369	0.0495482	0.901592	-4.32362	pass
BCKDK	0.174553	5.12143	1.71357	0.0941561	0.901592	-4.32379	pass
RAB34	0.470403	3.94418	1.78934	0.0809448	0.901592	-4.32404	pass
ADAM23	-0.386976	7.27158	-1.70684	0.0954115	0.901592	-4.32445	pass
LCLAT1	-0.375896	3.56504	-1.87447	0.0679976	0.901592	-4.32449	pass
NETO1	-0.502009	5.58701	-1.71277	0.094303	0.901592	-4.32466	pass
GADD45A	0.582583	4.76531	1.72505	0.0920453	0.901592	-4.32488	pass
RWDD2B	0.221078	4.26816	1.76877	0.0843668	0.901592	-4.32489	pass
TRIM25	-0.304266	4.85876	-1.72956	0.0912277	0.901592	-4.32504	pass
PCNX1	-0.288416	6.37598	-1.69519	0.0976174	0.901592	-4.32509	pass
RPL35A	0.242014	7.76421	1.71601	0.0937025	0.901592	-4.32537	pass
YAE1D1	0.214004	3.25387	1.90667	0.0635829	0.901592	-4.32542	pass
CIPC	-0.18173	6.80075	-1.69843	0.0969989	0.901592	-4.32565	pass
SDHA	0.16562	7.29993	1.70625	0.0955223	0.901592	-4.32609	pass
ITPKC	0.616261	3.54609	1.82756	0.0748946	0.901592	-4.32645	pass
LRRC42	0.20385	3.72116	1.82472	0.0753301	0.901592	-4.32667	pass
RPL23	0.22719	7.93675	1.71638	0.0936356	0.901592	-4.32685	pass
RBPMS	0.514263	2.62063	1.99508	0.0527044	0.901592	-4.32695	pass
RPLP1	0.313687	8.32791	1.72358	0.0923132	0.901592	-4.32702	pass
PRKAG2	-0.285377	6.30768	-1.69289	0.0980583	0.901592	-4.32704	pass
WDR12	-0.266563	5.32306	-1.70507	0.0957429	0.901592	-4.32727	pass
RPL37A	0.226125	9.10175	1.73797	0.0897167	0.901592	-4.32758	pass
SMG6	0.192883	5.88785	1.6894	0.0987299	0.901592	-4.32759	pass
ATP2B2	-0.393952	8.95992	-1.7312	0.0909316	0.901592	-4.32771	pass
ATRNL1	-0.424327	6.83705	-1.70236	0.0962539	0.901592	-4.32775	pass
ATN1	0.210319	7.81895	1.71212	0.0944242	0.901592	-4.32798	pass
ARL10	-0.440434	5.14185	-1.71295	0.0942704	0.901592	-4.32798	pass
MACROD2	-0.532724	5.62245	-1.69898	0.0968957	0.901592	-4.32835	pass
KRTCAP2	0.316294	4.87358	1.71438	0.0940059	0.901592	-4.32863	pass
AKAP11	-0.504402	8.19932	-1.71392	0.0940913	0.901592	-4.32874	pass
UNKL	-0.218417	4.18134	-1.7706	0.0840579	0.901592	-4.32912	pass
ALDH1L1	0.554475	5.95794	1.68928	0.0987529	0.901592	-4.32916	pass
ZNF461	-0.258207	2.88437	-1.99065	0.0532091	0.901592	-4.32935	pass
OSBPL8	-0.454005	6.88898	-1.69213	0.0982045	0.901592	-4.32945	pass
MRPL20	0.22057	5.97508	1.68598	0.0993912	0.901592	-4.32957	pass
ATP5G2	0.246436	7.12255	1.6966	0.0973486	0.901592	-4.32978	pass
FABP7	0.430895	5.23476	1.70478	0.0957988	0.901592	-4.32982	pass
TOMM70	-0.468228	8.07029	-1.70847	0.0951057	0.901592	-4.33005	pass
MTPN	-0.354079	8.60886	-1.71977	0.0930101	0.901592	-4.33011	pass
POLI	-0.276533	3.99849	-1.78962	0.0808983	0.901592	-4.33047	pass
EIF6	0.18855	5.71051	1.68616	0.0993563	0.901592	-4.33057	pass
MXD4	0.261812	6.03411	1.68386	0.0998026	0.901592	-4.33061	pass
WASHC2C	-0.245155	5.2414	-1.69904	0.0968834	0.901592	-4.33064	pass
F3	0.693563	6.42534	1.68921	0.0987665	0.901592	-4.33065	pass
PGS1	0.233965	4.68532	1.72092	0.0928001	0.901592	-4.3307	pass
ST5	0.307935	5.05938	1.6985	0.0969864	0.901592	-4.33156	pass
CAMTA1	-0.286237	7.3748	-1.69475	0.0977014	0.901592	-4.33196	pass
ZC3HC1	0.203144	3.78528	1.80268	0.0787869	0.901592	-4.33218	pass
ARHGDIA	0.203483	7.98415	1.70678	0.0954219	0.901592	-4.33221	pass
DYRK2	-0.340005	3.87764	-1.80708	0.0780863	0.901592	-4.33223	pass
EVA1C	0.366133	3.14027	1.8885	0.0660432	0.901592	-4.33239	pass
RBM25	-0.226883	6.05853	-1.68101	0.100359	0.901592	-4.33244	pass
HECA	-0.324202	5.17479	-1.70331	0.0960758	0.901592	-4.33263	pass
ATG2B	-0.283616	6.23903	-1.68171	0.100223	0.901592	-4.33264	pass
PHC2	0.273331	6.59827	1.68357	0.0998596	0.901592	-4.33291	pass
RPS27A	0.204677	8.90322	1.72273	0.0924687	0.901592	-4.33292	pass
TMED8	-0.35057	6.27932	-1.68115	0.100332	0.901592	-4.33299	pass
ZNF649	0.30913	3.44197	1.84733	0.0719193	0.901592	-4.33314	pass
PAPLN	0.57588	3.50867	1.83171	0.0742617	0.901592	-4.3335	pass
TK2	0.131009	5.85852	1.67877	0.100798	0.901592	-4.33361	pass
PXDN	0.71526	1.44071	2.29387	0.0269909	0.901592	-4.334	pass
ARHGAP26	-0.330832	6.82575	-1.68364	0.0998458	0.901592	-4.33418	pass
FOS	0.966597	4.8943	1.70745	0.0952966	0.901592	-4.33435	pass
PXN	0.497834	4.15658	1.74985	0.087621	0.901592	-4.3344	pass
ENTPD3	-0.518017	5.57978	-1.70325	0.0960856	0.901592	-4.33473	pass
APAF1	-0.245568	4.80504	-1.71378	0.0941169	0.901592	-4.33525	pass
GALNT16	0.356205	6.07914	1.67457	0.101625	0.901592	-4.3354	pass
DCLK1	-0.468709	8.45097	-1.70598	0.0955715	0.901592	-4.33552	pass
HSDL2	0.361621	5.96659	1.67534	0.101474	0.901592	-4.33568	pass
TBC1D31	-0.447931	2.67133	-2.0413	0.0476884	0.901592	-4.33572	pass
LRRC6	-0.34944	2.65581	-2.0244	0.0494722	0.901592	-4.33584	pass
BCO2	-0.413081	2.63769	-2.00891	0.0511575	0.901592	-4.33603	pass
VWA1	0.492602	5.76452	1.67899	0.100755	0.901592	-4.33626	pass
SARDH	0.520322	2.69637	1.98039	0.0543922	0.901592	-4.33626	pass
TMEM219	0.289175	6.51094	1.67545	0.101452	0.901592	-4.3363	pass
CASKIN2	0.327749	5.38897	1.68387	0.0998025	0.901592	-4.3364	pass
DOCK11	-0.598232	3.93205	-1.80737	0.0780415	0.901592	-4.33642	pass
SCRIB	0.29829	5.38523	1.68108	0.100347	0.901592	-4.33685	pass
FNBP1L	-0.267026	5.42348	-1.68962	0.0986871	0.901592	-4.3369	pass
FOXP4	0.294528	4.67159	1.70669	0.0954386	0.901592	-4.33721	pass
PHLDB1	0.442147	6.38363	1.67746	0.101057	0.901592	-4.33725	pass
NPEPPS	-0.217326	7.44324	-1.68509	0.099565	0.901592	-4.33748	pass
CYP2C8	0.949733	0.0385354	2.979	0.00484023	0.901592	-4.33758	fail
KPNA4	-0.244697	6.77226	-1.67487	0.101568	0.901592	-4.33796	pass
NAA38	0.254798	5.74116	1.67206	0.102124	0.901592	-4.33805	pass
APC	-0.322885	7.87791	-1.69126	0.0983708	0.901592	-4.33816	pass
CAB39	-0.269256	7.22336	-1.68024	0.100511	0.901592	-4.3384	pass
DHRS7B	0.208866	4.35248	1.72636	0.0918071	0.901592	-4.33845	pass
AFF3	-0.33528	5.58199	-1.68185	0.100196	0.901592	-4.33895	pass
TGOLN2	-0.214	7.96847	-1.69144	0.0983364	0.901592	-4.33902	pass
ZNF780B	-0.383315	3.98685	-1.7737	0.0835359	0.901592	-4.33904	pass
SLC43A2	0.225577	5.48919	1.67644	0.101256	0.901592	-4.33928	pass
RPL3	0.233645	9.9579	1.73048	0.0910603	0.901592	-4.33955	pass
SERTAD1	0.618387	2.81291	1.92724	0.0608937	0.901592	-4.33961	pass
DCTN5	-0.224768	7.6222	-1.68405	0.0997661	0.901592	-4.33963	pass
YTHDF1	0.30051	5.61976	1.66956	0.10262	0.901592	-4.33995	pass
TMEM38B	0.398746	3.35779	1.83657	0.0735265	0.901592	-4.34037	pass
COPG1	0.192677	6.98714	1.67308	0.10192	0.901592	-4.34086	pass
ELP3	0.1587	5.9052	1.66506	0.103519	0.901592	-4.34088	pass
RAB3GAP2	-0.267498	6.09419	-1.66616	0.103299	0.901592	-4.34092	pass
BRMS1L	-0.335395	5.05946	-1.68939	0.0987312	0.901592	-4.34092	pass
RPL12	0.261943	7.69327	1.6845	0.0996781	0.901592	-4.34112	pass
USO1	-0.20503	6.22995	-1.66575	0.103382	0.901592	-4.34114	pass
BSG	0.312516	9.04246	1.70917	0.0949744	0.901592	-4.34117	pass
MLH3	-0.178765	4.31989	-1.73135	0.0909038	0.901592	-4.34143	pass
SLC35B4	-0.269489	6.28581	-1.66462	0.103608	0.901592	-4.34167	pass
TMEM132B	-0.373135	7.08939	-1.67187	0.102161	0.901592	-4.34168	pass
TLN1	0.374248	6.65852	1.66726	0.10308	0.901592	-4.34188	pass
PCDHB16	0.507545	1.80966	2.22156	0.0318893	0.901592	-4.34198	pass
RNPS1	0.172604	6.95451	1.67051	0.102431	0.901592	-4.34203	pass
RNF25	0.208537	4.34813	1.719	0.0931513	0.901592	-4.34213	pass
NANOS1	0.28578	2.98777	1.90802	0.0634034	0.901592	-4.34213	pass
S1PR3	0.621321	3.70479	1.7733	0.0836031	0.901592	-4.34236	pass
PCDHGA3	0.637563	2.89798	1.92131	0.0616583	0.901592	-4.34237	pass
NGDN	0.174161	4.64817	1.69966	0.0967649	0.901592	-4.3426	pass
CEP19	-0.281253	3.95346	-1.7728	0.0836863	0.901592	-4.3427	pass
IL11RA	0.375366	2.98365	1.89695	0.0648889	0.901592	-4.3431	pass
FMC1	0.38426	3.37471	1.83029	0.0744784	0.901592	-4.34319	pass
RASL12	0.635578	4.09216	1.73033	0.0910884	0.901592	-4.34319	pass
COMT	0.314649	6.26366	1.66105	0.104328	0.901592	-4.34325	pass
NBEA	-0.496764	7.05647	-1.66901	0.102729	0.901592	-4.34328	pass
ARPC1A	0.180971	6.85989	1.66613	0.103305	0.901592	-4.34348	pass
EHD2	0.299038	4.59437	1.69832	0.0970197	0.901592	-4.34391	pass
NSMCE3	0.178612	4.78932	1.68747	0.0991031	0.901592	-4.344	pass
SF3B6	0.220257	5.25885	1.66972	0.102589	0.901592	-4.34415	pass
SURF1	0.325068	5.39509	1.66565	0.103403	0.901592	-4.34425	pass
TMED1	0.301728	3.73668	1.7758	0.0831835	0.901592	-4.34431	pass
IGFBP4	0.44508	4.82297	1.68166	0.100233	0.901592	-4.34436	pass
ODC1	0.257142	5.57953	1.66066	0.104406	0.901592	-4.3447	pass
CTDSP1	0.346722	4.96428	1.68031	0.100497	0.901592	-4.34486	pass
PRCP	0.237564	6.21233	1.6563	0.105291	0.901592	-4.34558	pass
SLC25A18	0.322694	6.50688	1.65812	0.104921	0.901592	-4.34577	pass
PTPN9	0.266729	5.68272	1.65638	0.105275	0.901592	-4.34604	pass
OSMR	0.870993	3.3384	1.80388	0.0785954	0.901592	-4.34607	pass
RASA1	-0.279816	5.56274	-1.66764	0.103004	0.901592	-4.34636	pass
OXCT1	-0.259816	7.60653	-1.67006	0.10252	0.901592	-4.34662	pass
DIABLO	0.200113	5.36108	1.66127	0.104284	0.901592	-4.34678	pass
SIVA1	0.282071	4.68904	1.68534	0.0995157	0.901592	-4.34759	pass
TOMM7	0.244326	7.63839	1.67038	0.102456	0.901592	-4.34764	pass
C6orf136	0.198966	5.10505	1.66831	0.102869	0.901592	-4.3477	pass
PET100	0.28434	5.06722	1.66828	0.102875	0.901592	-4.34774	pass
CHST6	0.517537	3.76296	1.76056	0.0857655	0.901592	-4.34823	pass
ARMC5	0.200912	4.2832	1.71312	0.0942384	0.901592	-4.34849	pass
NDUFV2	0.184053	6.76982	1.65543	0.105468	0.901592	-4.34854	pass
SLC9A3R1	0.535285	6.10626	1.65354	0.105853	0.901592	-4.34869	pass
NR3C1	-0.232238	6.28368	-1.65162	0.106246	0.901592	-4.34917	pass
ARIH2	-0.142004	5.96103	-1.64945	0.106693	0.901592	-4.34946	pass
H3F3B	0.279798	8.16787	1.67601	0.101342	0.901592	-4.34947	pass
ARFGEF1	-0.295291	5.80417	-1.65266	0.106034	0.901592	-4.34955	pass
RPL31	0.244757	8.95762	1.68969	0.0986733	0.901592	-4.3496	pass
MVP	0.4497	4.48884	1.6949	0.0976729	0.901592	-4.34981	pass
BDH2	0.419566	5.07973	1.66601	0.103329	0.901592	-4.34988	pass
GRHPR	0.215165	6.11423	1.6474	0.107114	0.901592	-4.3502	pass
KIAA1191	0.13788	7.5415	1.66358	0.103817	0.901592	-4.35027	pass
RPL5	0.181907	8.62051	1.68139	0.100285	0.901592	-4.35064	pass
GNB1	-0.147662	9.7573	-1.70055	0.0965975	0.901592	-4.35093	pass
PRKCB	-0.650446	9.62106	-1.69333	0.0979726	0.901592	-4.35109	pass
CAMK4	-0.666335	7.84182	-1.66278	0.103979	0.901592	-4.3511	pass
FYN	0.142306	7.40543	1.6595	0.104641	0.901592	-4.3513	pass
TMEM94	0.319161	7.12086	1.65472	0.105613	0.901592	-4.35145	pass
RBM41	-0.449972	2.50385	-2.01217	0.0507985	0.901592	-4.35146	pass
CLDN5	0.646696	5.90336	1.64862	0.106864	0.901592	-4.35157	pass
NPM1	0.156072	7.80076	1.66494	0.103545	0.901592	-4.35163	pass
SLC25A21	0.589927	0.167734	2.87911	0.00630885	0.901592	-4.35186	fail
TBX3	0.489286	1.96784	2.10676	0.0412968	0.901592	-4.3519	pass
TIMM22	0.192282	4.71177	1.67609	0.101326	0.901592	-4.35211	pass
TBRG1	-0.30413	6.72555	-1.64965	0.106651	0.901592	-4.35215	pass
CALY	0.315184	7.63439	1.66231	0.104073	0.901592	-4.35217	pass
BMP7	0.389967	5.79605	1.64693	0.107211	0.901592	-4.35234	pass
APCDD1	0.369689	5.85695	1.64467	0.107679	0.901592	-4.35237	pass
LONRF2	-0.340984	8.38611	-1.6709	0.102353	0.901592	-4.35285	pass
CD63	0.359784	7.34594	1.65585	0.105383	0.901592	-4.35305	pass
NCSTN	0.157897	6.19086	1.64129	0.108383	0.901592	-4.35333	pass
AAED1	0.244405	3.01206	1.87785	0.067523	0.901592	-4.35342	pass
TIMM29	0.231653	3.53573	1.78512	0.081636	0.901592	-4.35364	pass
KLHL42	-0.252111	6.53583	-1.64305	0.108015	0.901592	-4.35393	pass
RNF111	-0.231895	5.36103	-1.65114	0.106345	0.901592	-4.3546	pass
BTBD10	-0.258025	6.75875	-1.64327	0.10797	0.901592	-4.35462	pass
HNRNPA3	-0.213048	8.05189	-1.66201	0.104133	0.901592	-4.35465	pass
NQO2	0.329827	4.84792	1.66485	0.103562	0.901592	-4.35477	pass
UBL5	0.263371	7.1397	1.64847	0.106895	0.901592	-4.35485	pass
SLC2A13	-0.595881	6.72708	-1.64247	0.108137	0.901592	-4.35486	pass
PTBP1	0.30848	4.86202	1.66565	0.103403	0.901592	-4.35493	pass
N4BP3	-0.478291	3.78352	-1.75378	0.0869361	0.901592	-4.3551	pass
IFITM2	0.733965	4.42458	1.68501	0.099579	0.901592	-4.35511	pass
GDPD1	-0.339331	3.98642	-1.73539	0.090179	0.901592	-4.35522	pass
SULT1C4	0.43107	3.15043	1.83063	0.0744258	0.901592	-4.35524	pass
SELENON	0.264174	6.56071	1.64021	0.108607	0.901592	-4.35528	pass
NF1	-0.250316	7.26033	-1.64784	0.107025	0.901592	-4.35529	pass
ERCC5	0.403287	3.15593	1.83317	0.0740404	0.901592	-4.35533	pass
SLC10A3	0.3191	2.71872	1.92064	0.0617459	0.901592	-4.35534	pass
RPL29	0.2669	7.84836	1.65855	0.104833	0.901592	-4.35553	pass
ATP1B2	0.425464	8.65094	1.67233	0.10207	0.901592	-4.35554	pass
AKAP10	-0.161838	5.4296	-1.64604	0.107396	0.901592	-4.35583	pass
NDUFB7	0.26961	6.20471	1.63623	0.109442	0.901592	-4.35596	pass
SNRPD2	0.2127	6.69786	1.63996	0.10866	0.901592	-4.35598	pass
IMP3	0.185571	5.74693	1.63772	0.109128	0.901592	-4.35618	pass
AP2B1	-0.146621	9.12512	-1.67741	0.101066	0.901592	-4.35644	pass
PHF12	0.172469	4.96622	1.65516	0.105523	0.901592	-4.35664	pass
CHID1	0.195845	5.80015	1.63445	0.109815	0.901592	-4.35705	pass
FAM8A1	-0.353136	6.31912	-1.63516	0.109665	0.901592	-4.35727	pass
CYB5R4	-0.300322	3.89491	-1.7477	0.0879971	0.901592	-4.35733	pass
PENK	-0.941554	7.22511	-1.72992	0.0911616	0.901592	-4.35734	pass
PEAK1	-0.329469	6.27775	-1.63702	0.109275	0.901592	-4.35736	pass
PARD3	0.3299	4.77312	1.6667	0.103192	0.901592	-4.35761	pass
MAPK9	-0.237761	7.78657	-1.65158	0.106256	0.901592	-4.35763	pass
ECE1	0.265049	5.793	1.63426	0.109855	0.901592	-4.35836	pass
SBNO1	-0.209024	6.31102	-1.63465	0.109773	0.901592	-4.35853	pass
EAF1	-0.204113	6.0612	-1.63183	0.110368	0.901592	-4.35855	pass
TMOD3	-0.199229	5.03476	-1.65592	0.105369	0.901592	-4.35874	pass
RBX1	0.207794	5.94095	1.63127	0.110487	0.901592	-4.35887	pass
CHIC1	-0.341927	5.74048	-1.63756	0.109162	0.901592	-4.35895	pass
CAPZA2	-0.310773	6.94563	-1.63631	0.109424	0.901592	-4.35909	pass
ATP8A1	-0.452825	8.2554	-1.65403	0.105753	0.901592	-4.3594	pass
RPS16	0.318821	7.6418	1.64732	0.107131	0.901592	-4.35948	pass
TOM1	0.221693	5.77683	1.63056	0.110637	0.901592	-4.35983	pass
NDUFAF6	-0.145579	4.42557	-1.68312	0.0999486	0.901592	-4.35985	pass
TAB3	-0.359533	4.86018	-1.66014	0.104511	0.901592	-4.36012	pass
SNX2	-0.178961	5.80396	-1.63002	0.110752	0.901592	-4.36043	pass
PLTP	0.437543	6.0346	1.62884	0.111002	0.901592	-4.36046	pass
DIO2	0.484642	5.49518	1.64168	0.108301	0.901592	-4.36067	pass
ACACA	-0.244718	6.89785	-1.63334	0.11005	0.901592	-4.36084	pass
MT2A	0.720332	6.43854	1.63246	0.110236	0.901592	-4.36094	pass
HEPACAM	0.502508	6.85071	1.6317	0.110395	0.901592	-4.36144	pass
TOMM40	0.191813	5.62012	1.62954	0.110854	0.901592	-4.36145	pass
ZNF423	0.294131	4.24088	1.68524	0.0995353	0.901592	-4.36146	pass
KCND2	-0.467337	5.61469	-1.6364	0.109406	0.901592	-4.36149	pass
SLC30A4	-0.381005	4.93792	-1.66197	0.104143	0.901592	-4.36165	pass
CD40	0.625997	1.72067	2.1258	0.0395852	0.901592	-4.36171	pass
RAB4B	0.245429	5.81918	1.62694	0.111408	0.901592	-4.36201	pass
EIF1AD	0.159041	3.95196	1.71136	0.0945669	0.901592	-4.36205	pass
CD93	0.900595	2.58451	1.88993	0.0658461	0.901592	-4.36209	pass
ZWILCH	-0.344523	3.21924	-1.83288	0.0740835	0.901592	-4.36209	pass
PPHLN1	0.129131	5.49749	1.63001	0.110755	0.901592	-4.36224	pass
YPEL2	-0.272903	6.1947	-1.62699	0.111397	0.901592	-4.36245	pass
SDF4	0.221922	6.0774	1.62378	0.112083	0.901592	-4.36246	pass
KIAA0232	-0.225173	7.20851	-1.63318	0.110084	0.901592	-4.36257	pass
KLHL23	-0.246437	5.09112	-1.64291	0.108045	0.901592	-4.36267	pass
ZNF565	0.285198	2.14226	2.05518	0.0462655	0.901592	-4.36279	pass
MRPL39	0.166909	4.31161	1.67919	0.100716	0.901592	-4.36308	pass
BOD1L1	-0.289888	6.1484	-1.62406	0.112022	0.901592	-4.36315	pass
XPOT	-0.192322	6.77958	-1.62528	0.111761	0.901592	-4.36385	pass
DMD	-0.237574	5.53574	-1.62942	0.110879	0.901592	-4.3644	pass
DEDD	0.158001	4.94391	1.64052	0.108543	0.901592	-4.36452	pass
VASN	0.721426	3.32359	1.76215	0.085494	0.901592	-4.36463	pass
FBXL17	-0.356581	6.33813	-1.62069	0.112745	0.901592	-4.36484	pass
CD59	0.260943	8.51318	1.65038	0.106502	0.901592	-4.36504	pass
YKT6	0.130744	6.68732	1.62239	0.112381	0.901592	-4.36512	pass
KIF2A	-0.301116	6.14459	-1.62025	0.112841	0.901592	-4.36517	pass
KLF11	0.356401	2.56043	1.92408	0.0613	0.901592	-4.36521	pass
UBQLN1	-0.223803	7.79774	-1.63654	0.109375	0.901592	-4.36527	pass
SCN8A	-0.414553	7.21885	-1.62889	0.110991	0.901592	-4.36542	pass
NAT10	0.151459	5.34842	1.62551	0.111713	0.901592	-4.36558	pass
MTERF1	-0.216967	3.30356	-1.80548	0.0783404	0.901592	-4.3659	pass
PLIN4	0.64021	2.8347	1.84995	0.0715327	0.901592	-4.36658	pass
YBEY	0.275959	2.6832	1.90737	0.0634899	0.901592	-4.36662	pass
RANBP1	0.184805	5.6041	1.61986	0.112925	0.901592	-4.36675	pass
SLC9B2	-0.26978	5.40768	-1.62859	0.111056	0.901592	-4.36682	pass
AKT1S1	0.202962	5.30005	1.62447	0.111934	0.901592	-4.36687	pass
PITPNB	-0.187213	6.4029	-1.61832	0.113256	0.901592	-4.36689	pass
NPEPL1	0.359034	3.46302	1.75339	0.0870042	0.901592	-4.36689	pass
FKBP8	0.215835	9.27849	1.65935	0.104672	0.901592	-4.36691	pass
TSC22D4	0.479997	7.64418	1.63272	0.11018	0.901592	-4.36691	pass
SMO	0.496854	2.88554	1.83899	0.0731611	0.901592	-4.36702	pass
ZFYVE21	0.232846	6.27461	1.61516	0.113941	0.901592	-4.36718	pass
RPS19	0.335997	7.86355	1.63431	0.109845	0.901592	-4.36765	pass
CPSF6	-0.26887	5.55532	-1.62103	0.112672	0.901592	-4.36769	pass
BRAT1	0.232089	4.63181	1.64888	0.10681	0.901592	-4.36775	pass
NDUFA12	0.188003	6.11718	1.61345	0.114312	0.901592	-4.36788	pass
MARS2	0.249106	2.79943	1.88621	0.0663593	0.901592	-4.36923	pass
ZBTB38	-0.169873	6.42327	-1.61248	0.114524	0.901592	-4.36926	pass
ATP2C1	-0.176064	7.34893	-1.62188	0.11249	0.901592	-4.36929	pass
RALGDS	0.358825	6.76438	1.61593	0.113774	0.901592	-4.36944	pass
GADD45G	0.688285	2.57823	1.89521	0.065126	0.901592	-4.36945	pass
ENDOU	0.607516	1.8935	2.04417	0.0473913	0.901592	-4.36959	pass
TBC1D2B	0.188523	4.74632	1.6392	0.108819	0.901592	-4.36965	pass
PAH	-0.570187	1.1646	-2.15809	0.0368245	0.901592	-4.36987	pass
KIAA0100	-0.171434	7.47601	-1.62233	0.112394	0.901592	-4.37001	pass
MTDH	-0.208426	6.59837	-1.61139	0.114763	0.901592	-4.37025	pass
TUBB4A	0.276173	9.65057	1.65862	0.10482	0.901592	-4.37038	pass
SLC26A11	0.471803	4.82291	1.63016	0.110722	0.901592	-4.3704	pass
PFDN1	0.157364	6.4582	1.61011	0.115042	0.901592	-4.37075	pass
KIDINS220	-0.218736	7.77826	-1.62497	0.111829	0.901592	-4.3709	pass
DENND5B	-0.379463	6.5716	-1.60958	0.115158	0.901592	-4.37117	pass
GLA	-0.279788	3.18269	-1.80762	0.0780008	0.901592	-4.37125	pass
NDUFA7	0.269831	5.29653	1.61578	0.113806	0.901592	-4.37131	pass
UBE2A	-0.167714	5.68749	-1.60977	0.115117	0.901592	-4.37147	pass
FAAH	0.266014	5.17015	1.6176	0.113413	0.901592	-4.3718	pass
DCHS1	0.310378	4.70405	1.63541	0.109614	0.901592	-4.37181	pass
PTTG1IP	0.318748	6.90619	1.61224	0.114577	0.901592	-4.37187	pass
RAB11B	0.200665	6.91895	1.61157	0.114723	0.901592	-4.37224	pass
ALOX12B	0.829679	0.232031	2.67958	0.0105615	0.901592	-4.37226	pass
FKTN	-0.278492	4.60971	-1.64641	0.107318	0.901592	-4.37313	pass
AP1G1	-0.186246	6.67147	-1.60622	0.115895	0.901592	-4.37327	pass
RPS28	0.35913	7.22193	1.61279	0.114457	0.901592	-4.37379	pass
KLHL8	-0.291438	4.52574	-1.6501	0.106559	0.901592	-4.37391	pass
WBP1	0.317218	5.87393	1.60421	0.11634	0.901592	-4.37391	pass
RBFOX2	-0.360544	7.63931	-1.61623	0.113709	0.901592	-4.37411	pass
CLVS2	-0.486976	5.81068	-1.61	0.115067	0.901592	-4.37418	pass
C6orf52	0.848571	-0.0496467	2.75925	0.00861723	0.901592	-4.37484	fail
SLIRP	0.237182	5.83118	1.60041	0.117181	0.901592	-4.37491	pass
MAP2K2	0.210407	6.94351	1.60633	0.115871	0.901592	-4.37504	pass
MAP7D2	-0.313464	7.02188	-1.60582	0.115983	0.901592	-4.37529	pass
LNPEP	-0.256326	5.90344	-1.6017	0.116894	0.901592	-4.37545	pass
IPCEF1	-0.391693	6.40935	-1.61104	0.114839	0.901592	-4.37547	pass
EIF5B	0.149456	7.18318	1.60832	0.115434	0.901592	-4.37558	pass
BICD1	-0.450352	4.74242	-1.63563	0.109568	0.901592	-4.37563	pass
RRNAD1	0.271946	3.64703	1.71269	0.0943187	0.901592	-4.37568	pass
RPL8	0.261877	8.3197	1.6253	0.111758	0.901592	-4.3757	pass
ALKBH8	-0.286304	3.47325	-1.7582	0.0861722	0.901592	-4.37595	pass
TRIL	0.435936	6.68914	1.60179	0.116875	0.901592	-4.37598	pass
DIEXF	-0.236436	4.82442	-1.6266	0.111481	0.901592	-4.37599	pass
TOX	0.247599	4.20448	1.67082	0.102369	0.901592	-4.37608	pass
KIAA1324L	-0.221062	5.72975	-1.60222	0.116779	0.901592	-4.37609	pass
ERMARD	0.190525	3.47977	1.73554	0.0901522	0.901592	-4.37622	pass
TMEM42	0.200052	4.22301	1.65466	0.105625	0.901592	-4.37639	pass
RCE1	0.333673	2.56552	1.89974	0.0645125	0.901592	-4.37654	pass
MVK	0.305865	3.97936	1.67364	0.101811	0.901592	-4.37671	pass
PHF20L1	-0.264996	5.50687	-1.60363	0.116467	0.901592	-4.37689	pass
STMN3	0.217279	9.18199	1.63681	0.109319	0.901592	-4.37694	pass
DPM3	0.328121	3.74239	1.69795	0.0970908	0.901592	-4.37699	pass
C3orf62	0.210213	3.6438	1.71175	0.0944938	0.901592	-4.37703	pass
ZBTB18	-0.276927	6.7899	-1.60336	0.116527	0.901592	-4.37705	pass
RPL7A	0.219376	8.89071	1.63119	0.110503	0.901592	-4.37719	pass
ARID4A	-0.267516	5.36597	-1.60642	0.115852	0.901592	-4.37719	pass
ANTXR1	0.390831	5.86514	1.60058	0.117143	0.901592	-4.37738	pass
C1orf61	0.300994	8.50068	1.62454	0.11192	0.901592	-4.37748	pass
STX8	0.211515	4.68434	1.62485	0.111853	0.901592	-4.37781	pass
FMR1	-0.277871	5.91391	-1.59711	0.117916	0.901592	-4.37786	pass
MGAT5	-0.199439	6.93343	-1.59993	0.117287	0.901592	-4.37786	pass
MRPL41	0.343781	6.25577	1.59537	0.118305	0.901592	-4.3779	pass
CTNNBIP1	0.275838	5.80774	1.59758	0.117811	0.901592	-4.37792	pass
SPIRE1	-0.191966	6.74495	-1.59781	0.11776	0.901592	-4.37828	pass
HAT1	0.245639	4.48463	1.63447	0.109812	0.901592	-4.37843	pass
ZNF334	-0.24813	3.04887	-1.8119	0.0773253	0.901592	-4.37848	pass
NPAS3	0.357444	5.15559	1.60363	0.116467	0.901592	-4.37874	pass
SP1	0.29045	4.78365	1.62046	0.112796	0.901592	-4.37875	pass
HOPX	0.304901	6.83605	1.60069	0.117119	0.901592	-4.37889	pass
RPS15A	0.263756	7.27657	1.60311	0.116582	0.901592	-4.37893	pass
DOLK	0.217936	3.83885	1.68502	0.0995783	0.901592	-4.3792	pass
CCDC120	0.260954	2.65807	1.86562	0.0692553	0.901592	-4.37923	pass
ZNF677	-0.340155	2.0103	-2.05593	0.0461893	0.901592	-4.37967	pass
ZFAND1	-0.30318	4.39127	-1.6426	0.10811	0.901592	-4.37984	pass
POLD2	0.206538	5.58778	1.59244	0.118963	0.901592	-4.38022	pass
ST7	0.159233	4.50155	1.62957	0.110847	0.901592	-4.38038	pass
FPGS	0.279353	4.0092	1.66287	0.103961	0.901592	-4.38043	pass
GAMT	0.261509	5.39481	1.59427	0.11855	0.901592	-4.38086	pass
EIF2AK2	-0.414854	6.16904	-1.58947	0.119632	0.901592	-4.38108	pass
SHMT1	0.36212	2.9937	1.78715	0.081303	0.901592	-4.38136	pass
AGBL5	0.182238	4.37368	1.63428	0.10985	0.901592	-4.38142	pass
SFMBT1	-0.284222	2.69015	-1.87664	0.0676917	0.901592	-4.38197	pass
GPATCH2L	-0.276747	5.35312	-1.59569	0.118234	0.901592	-4.38217	pass
ALDH7A1	0.373158	7.23253	1.59563	0.118246	0.901592	-4.38221	pass
ARHGAP20	-0.563871	5.58468	-1.59638	0.11808	0.901592	-4.38286	pass
ZCCHC3	0.175064	4.79326	1.60825	0.115449	0.901592	-4.38288	pass
BMP1	0.346969	2.21957	1.92627	0.0610176	0.901592	-4.38308	pass
ALDH2	0.299101	8.65537	1.61484	0.114011	0.901592	-4.38308	pass
RPRD1A	-0.216676	7.17239	-1.59174	0.11912	0.901592	-4.38328	pass
APOLD1	0.939652	5.43333	1.59222	0.119011	0.901592	-4.38339	pass
C10orf105	0.797456	2.14824	1.8758	0.0678096	0.901592	-4.38346	pass
ETV1	-0.347045	5.9419	-1.58641	0.120325	0.901592	-4.38352	pass
KCNB1	-0.409065	7.2851	-1.59381	0.118654	0.901592	-4.38355	pass
ZMYM4	-0.228181	6.15585	-1.58376	0.120928	0.901592	-4.38358	pass
MTA2	0.23346	5.49905	1.58729	0.120126	0.901592	-4.38362	pass
BLOC1S4	0.224025	3.26762	1.74718	0.0880884	0.901592	-4.38373	pass
AGTRAP	0.518021	2.9135	1.78805	0.0811549	0.901592	-4.38384	pass
VEZT	-0.187264	5.9325	-1.58354	0.120978	0.901592	-4.38417	pass
METTL6	-0.180662	4.29999	-1.64113	0.108415	0.901592	-4.38418	pass
TLK1	-0.325223	6.00608	-1.58397	0.12088	0.901592	-4.38429	pass
ACADVL	0.331515	6.46943	1.58331	0.121029	0.901592	-4.38461	pass
VPS37B	0.246443	4.88924	1.60086	0.117081	0.901592	-4.38462	pass
SCAI	-0.416418	5.13644	-1.60467	0.116237	0.901592	-4.38467	pass
TMEM11	0.237274	3.97486	1.65605	0.105341	0.901592	-4.38498	pass
KIF3C	-0.328075	8.55473	-1.60733	0.115652	0.901592	-4.38499	pass
CREBL2	-0.181404	6.90678	-1.58474	0.120705	0.901592	-4.38507	pass
KITLG	-0.453908	4.61295	-1.63436	0.109835	0.901592	-4.38521	pass
ITPRIP	0.691854	2.43074	1.85387	0.0709575	0.901592	-4.38542	pass
TMEM19	-0.307577	5.32211	-1.59248	0.118952	0.901592	-4.38545	pass
ZNF391	-0.36283	3.17628	-1.78209	0.0821359	0.901592	-4.38557	pass
EPHA2	0.69436	1.80151	2.00913	0.0511335	0.901592	-4.38576	pass
MED9	0.208562	5.56538	1.58179	0.121378	0.901592	-4.38583	pass
DNM2	0.284295	5.98469	1.5813	0.12149	0.901592	-4.38593	pass
RNF19B	-0.188285	4.75745	-1.60724	0.115672	0.901592	-4.38625	pass
BLVRA	0.20231	4.94801	1.59564	0.118244	0.901592	-4.38637	pass
TBKBP1	0.396974	4.54764	1.61728	0.113481	0.901592	-4.38641	pass
RAD1	-0.21719	4.81431	-1.60287	0.116636	0.901592	-4.38674	pass
CCS	0.195534	4.02779	1.64601	0.107403	0.901592	-4.38684	pass
C1orf122	0.269364	6.21049	1.57619	0.122662	0.901592	-4.38713	pass
PRELP	0.392324	5.22338	1.58762	0.120051	0.901592	-4.38713	pass
VEGFB	0.297528	5.97591	1.57616	0.12267	0.901592	-4.3872	pass
SLC1A4	0.241486	7.60468	1.58974	0.119571	0.901592	-4.38737	pass
CUL4A	-0.145559	5.37058	-1.58376	0.120926	0.901592	-4.38742	pass
CA14	0.521507	3.20423	1.73818	0.0896806	0.901592	-4.38743	pass
ZDHHC23	-0.524851	4.73088	-1.61885	0.113142	0.901592	-4.38757	pass
HSPA1B	0.400568	7.35317	1.58761	0.120051	0.901592	-4.38757	pass
CTBP1	0.15394	7.39658	1.58689	0.120215	0.901592	-4.38758	pass
SLC35F6	0.174025	5.1986	1.5853	0.120577	0.901592	-4.38764	pass
WWC3	0.245695	4.31034	1.6298	0.110798	0.901592	-4.38767	pass
BAMBI	0.343647	3.2547	1.73236	0.0907227	0.901592	-4.3879	pass
VWF	0.512844	6.30877	1.57684	0.122512	0.901592	-4.38794	pass
PAM	-0.310114	8.30914	-1.5972	0.117896	0.901592	-4.388	pass
PLOD1	0.268737	5.60104	1.57798	0.12225	0.901592	-4.38805	pass
MKL1	0.201129	5.4111	1.58323	0.121049	0.901592	-4.38845	pass
TSPO	0.419347	3.55413	1.69006	0.0986013	0.901592	-4.38854	pass
APOO	0.191361	5.32304	1.58153	0.121436	0.901592	-4.38861	pass
KDR	0.441994	3.56323	1.69023	0.0985699	0.901592	-4.38866	pass
CUL5	-0.343425	5.57167	-1.58002	0.121783	0.901592	-4.38892	pass
PCDHA6	-0.597478	2.08244	-1.97676	0.0548163	0.901592	-4.38894	pass
MANBAL	0.155389	6.14373	1.57037	0.12401	0.901592	-4.38995	pass
GATC	-0.212495	5.5173	-1.57614	0.122673	0.901592	-4.39001	pass
C10orf25	-0.385845	1.46976	-2.19434	0.0339289	0.901592	-4.39011	pass
TMEM169	-0.324901	3.04066	-1.76514	0.0849829	0.901592	-4.39024	pass
ST8SIA5	-0.34736	4.94287	-1.62229	0.112402	0.901592	-4.39038	pass
LMTK2	-0.375536	7.04629	-1.577	0.122475	0.901592	-4.39041	pass
ILF2	0.131638	6.67017	1.57251	0.123512	0.901592	-4.39042	pass
BTBD2	0.226283	7.27367	1.57956	0.121887	0.901592	-4.39054	pass
WDR83OS	0.2243	5.86861	1.56961	0.124188	0.901592	-4.39069	pass
GSG1L	-0.334896	5.52999	-1.57927	0.121954	0.901592	-4.39097	pass
MCM2	0.275129	2.97631	1.77459	0.0833856	0.901592	-4.391	pass
SLC44A2	0.314534	6.98433	1.57522	0.122886	0.901592	-4.39101	pass
AIFM2	0.287742	3.07803	1.74811	0.0879262	0.901592	-4.39102	pass
FGFR2	0.417882	6.76873	1.57293	0.123416	0.901592	-4.39109	pass
ZFP69	-0.299244	2.57383	-1.86433	0.0694405	0.901592	-4.39112	pass
CDK14	-0.334279	6.86711	-1.57454	0.123043	0.901592	-4.39136	pass
PPM1J	0.424882	2.44187	1.83841	0.0732486	0.901592	-4.39155	pass
MYSM1	-0.326674	3.7336	-1.67422	0.101695	0.901592	-4.3916	pass
CEBPD	0.859586	3.60955	1.66059	0.104421	0.901592	-4.39171	pass
SIGIRR	0.379166	3.84391	1.65211	0.106146	0.901592	-4.39181	pass
FBXL7	0.371446	4.49454	1.60842	0.115413	0.901592	-4.39201	pass
ZBTB7B	0.366984	3.75893	1.65874	0.104796	0.901592	-4.39209	pass
MMD	-0.411464	7.25657	-1.57438	0.12308	0.901592	-4.3921	pass
CENPX	0.276784	4.49574	1.60328	0.116545	0.901592	-4.39222	pass
SH3BGRL3	0.277088	6.67218	1.56919	0.124285	0.901592	-4.39241	pass
MCRIP2	0.339159	4.4238	1.60682	0.115765	0.901592	-4.39243	pass
TMEM150A	0.425967	2.19359	1.91586	0.0623693	0.901592	-4.39263	pass
SLC25A1	0.499471	4.93216	1.58475	0.120703	0.901592	-4.39276	pass
UBA1	0.149977	8.04241	1.58532	0.120572	0.901592	-4.39278	pass
ELOB	0.270914	7.19457	1.57412	0.12314	0.901592	-4.39283	pass
STK26	-0.54426	2.32063	-1.84574	0.0721544	0.901592	-4.39299	pass
PARK7	0.174978	8.03424	1.58459	0.120737	0.901592	-4.39304	pass
OGFOD3	0.259184	3.89446	1.64217	0.108199	0.901592	-4.39307	pass
DCK	-0.283951	5.79801	-1.56749	0.124683	0.901592	-4.39309	pass
SERPINB1	0.521079	3.62575	1.66378	0.103778	0.901592	-4.39311	pass
PURA	-0.397612	6.44291	-1.56548	0.125152	0.901592	-4.39328	pass
RPS10-NUDT3	0.457762	4.50828	1.60055	0.11715	0.901592	-4.39344	pass
CNN3	0.406067	7.1199	1.57205	0.12362	0.901592	-4.39375	pass
GTF2H1	-0.25724	5.19528	-1.57707	0.12246	0.901592	-4.39398	pass
CDK2	0.816267	1.1352	2.15083	0.0374302	0.901592	-4.39408	pass
GPATCH11	-0.191546	5.21083	-1.575	0.122937	0.901592	-4.3942	pass
PCM1	-0.230488	7.19991	-1.56972	0.124162	0.901592	-4.3943	pass
ALDH9A1	0.254433	6.80744	1.56494	0.125278	0.901592	-4.39491	pass
SAMD9	-0.763754	1.70946	-2.11103	0.0409079	0.901592	-4.39499	pass
PHPT1	0.277611	5.96855	1.56051	0.12632	0.901592	-4.39516	pass
ALS2	-0.210867	5.57018	-1.56841	0.124467	0.901592	-4.39533	pass
RPL13A	0.281932	9.23656	1.59783	0.117755	0.901592	-4.39539	pass
RPE	-0.248134	5.05902	-1.57701	0.122475	0.901592	-4.39542	pass
C5orf42	-0.268966	4.80975	-1.58676	0.120245	0.901592	-4.39542	pass
RUVBL2	0.178019	5.91559	1.55958	0.126541	0.901592	-4.39559	pass
THEM6	0.223625	4.96457	1.57624	0.12265	0.901592	-4.39562	pass
TBCC	0.145238	4.68282	1.58773	0.120026	0.901592	-4.39567	pass
CCDC39	-0.47537	1.873	-1.99597	0.052604	0.901592	-4.39571	pass
MN1	-0.333534	6.20304	-1.57474	0.122997	0.901592	-4.39576	pass
C1QL2	0.377613	3.69485	1.65826	0.104892	0.901592	-4.39587	pass
NDUFB8	0.255999	7.58454	1.57243	0.123531	0.901592	-4.39602	pass
FOXO1	0.418419	5.21098	1.57986	0.121819	0.901592	-4.39609	pass
FN3K	0.217497	5.81439	1.55927	0.126614	0.901592	-4.39611	pass
DPF3	0.378823	2.78321	1.78461	0.081721	0.901592	-4.39643	pass
BCS1L	0.180612	4.18905	1.6142	0.11415	0.901592	-4.39657	pass
PLIN3	0.471657	4.12999	1.61463	0.114056	0.901592	-4.39658	pass
CLPTM1	0.194773	7.85498	1.57292	0.123418	0.901592	-4.39735	pass
CCDC30	-0.324436	3.24043	-1.72801	0.0915075	0.901592	-4.3974	pass
RAP2A	-0.370858	7.10089	-1.56269	0.125807	0.901592	-4.39743	pass
EFR3A	-0.329223	6.77901	-1.56064	0.126291	0.901592	-4.39771	pass
RPS29	0.236695	7.32446	1.56535	0.125182	0.901592	-4.39779	pass
COX5B	0.26535	7.89916	1.57252	0.123512	0.901592	-4.39805	pass
ZNF397	-0.275755	4.65045	-1.58927	0.119678	0.901592	-4.39832	pass
DNAL1	-0.215851	6.00523	-1.55461	0.127719	0.901592	-4.39833	pass
TCERG1	-0.215302	5.27293	-1.56506	0.12525	0.901592	-4.39842	pass
BRF2	0.175016	4.40518	1.59728	0.117879	0.901592	-4.39842	pass
CTF1	0.487985	1.80922	1.98947	0.0533433	0.901592	-4.39844	pass
VANGL2	0.315673	3.97874	1.62387	0.112064	0.901592	-4.39846	pass
VIM	0.455546	8.08254	1.57358	0.123265	0.901592	-4.3987	pass
MPHOSPH9	-0.297749	3.08903	-1.7543	0.0868456	0.901592	-4.39876	pass
TLE3	0.243064	4.3131	1.59946	0.117393	0.901592	-4.39878	pass
PPP1R3G	0.433251	3.11672	1.72514	0.092029	0.901592	-4.39884	pass
KIAA1143	-0.194747	5.68977	-1.55555	0.127497	0.901592	-4.39916	pass
RER1	0.141728	6.49597	1.55323	0.128049	0.901592	-4.39936	pass
RASAL2	-0.26878	5.53354	-1.56315	0.125698	0.901592	-4.39938	pass
PSMB2	0.126243	6.57974	1.55412	0.127837	0.901592	-4.39948	pass
NSUN5	0.22237	4.01046	1.62079	0.112724	0.901592	-4.39953	pass
RC3H2	-0.277409	6.29807	-1.55241	0.128246	0.901592	-4.39961	pass
MRPL55	0.238113	5.06129	1.56463	0.125351	0.901592	-4.39982	pass
TMEM175	0.193279	4.73183	1.57609	0.122685	0.901592	-4.39991	pass
RIF1	-0.295092	5.8699	-1.55406	0.127852	0.901592	-4.39994	pass
TRAPPC2L	0.170567	5.66049	1.55226	0.128281	0.901592	-4.4001	pass
CALM1	-0.245934	11.9851	-1.62684	0.111428	0.901592	-4.40038	pass
PARG	-0.273497	4.67447	-1.58362	0.12096	0.901592	-4.40045	pass
GFOD1	-0.293596	6.70859	-1.55486	0.12766	0.901592	-4.40047	pass
PC	0.233156	6.75584	1.55295	0.128116	0.901592	-4.40058	pass
IARS	-0.231021	6.88559	-1.55391	0.127887	0.901592	-4.40065	pass
MRPL2	0.20576	4.74605	1.5723	0.123561	0.901592	-4.40069	pass
MAP2K3	0.325778	3.94649	1.61723	0.113494	0.901592	-4.40069	pass
RPLP2	0.284699	7.58049	1.56283	0.125775	0.901592	-4.40073	pass
HOGA1	0.636698	1.79825	1.96059	0.0567405	0.901592	-4.40073	pass
OGDH	0.200641	7.44089	1.56085	0.12624	0.901592	-4.40076	pass
ATOH8	0.60683	2.52427	1.80068	0.0791081	0.901592	-4.40108	pass
ZNF84	-0.221163	5.54941	-1.55363	0.127954	0.901592	-4.40134	pass
FAM161B	0.13215	5.23529	1.55856	0.126782	0.901592	-4.40156	pass
ZNF154	-0.378439	3.73106	-1.6557	0.105412	0.901592	-4.4017	pass
ILVBL	0.216901	5.59106	1.55038	0.12873	0.901592	-4.40201	pass
PRKAB2	-0.25354	5.21338	-1.55929	0.126608	0.901592	-4.40213	pass
TUBG1	0.201835	5.07348	1.56113	0.126174	0.901592	-4.40213	pass
IAH1	0.153061	5.20442	1.55581	0.127434	0.901592	-4.40234	pass
PEX14	0.203605	5.18201	1.55605	0.127376	0.901592	-4.4024	pass
FZD6	0.456385	2.54057	1.80115	0.0790326	0.901592	-4.40274	pass
ARNTL2	-0.316504	3.28736	-1.69292	0.0980525	0.901592	-4.4028	pass
ZNF45	-0.189109	3.3965	-1.68987	0.0986395	0.901592	-4.40292	pass
ALDH4A1	0.473089	6.63184	1.54775	0.129362	0.901592	-4.4032	pass
PLEKHH2	0.598041	1.05027	2.18576	0.0345955	0.901592	-4.40329	pass
ITCH	-0.233073	6.17282	-1.54554	0.129895	0.901592	-4.40342	pass
ARPP19	-0.419726	10.0068	-1.58801	0.119961	0.901592	-4.40347	pass
TMEM129	0.217426	5.82321	1.54432	0.13019	0.901592	-4.40401	pass
KCNA1	-0.657766	6.36499	-1.54912	0.129033	0.901592	-4.4042	pass
TRIB1	0.290012	4.50284	1.57998	0.121791	0.901592	-4.40436	pass
LAMB3	-0.388977	2.96623	-1.74486	0.0884965	0.901592	-4.40468	pass
CDC42EP4	0.408407	6.78729	1.54531	0.12995	0.901592	-4.40473	pass
DUSP19	-0.355774	2.85632	-1.78721	0.0812926	0.901592	-4.40476	pass
KLHL3	-0.323271	4.87517	-1.566	0.125031	0.901592	-4.40513	pass
PIK3R1	-0.206143	7.80473	-1.55491	0.127648	0.901592	-4.40515	pass
C8orf34	-0.344507	3.26064	-1.7093	0.0949508	0.901592	-4.40517	pass
KCTD13	0.32547	5.95794	1.54018	0.131195	0.901592	-4.40518	pass
ASAP1	-0.295479	5.91384	-1.54347	0.130396	0.901592	-4.4054	pass
CNOT6	-0.211661	5.00181	-1.5582	0.126867	0.901592	-4.40548	pass
TMTC1	-0.384588	6.82163	-1.54416	0.130228	0.901592	-4.40548	pass
SSR4	0.258632	5.88609	1.53983	0.13128	0.901592	-4.40569	pass
KLHL2	-0.32523	7.3866	-1.54816	0.129264	0.901592	-4.40572	pass
SGIP1	-0.354115	6.84555	-1.54218	0.130708	0.901592	-4.40613	pass
DDX19B	0.148428	3.96521	1.60773	0.115564	0.901592	-4.40615	pass
C2CD5	-0.328901	5.5524	-1.54512	0.129997	0.901592	-4.40652	pass
DSCC1	-0.705446	0.921184	-2.29726	0.0267783	0.901592	-4.40657	pass
CDV3	-0.137797	6.67052	-1.5402	0.13119	0.901592	-4.40677	pass
MAN1B1	0.167264	5.73898	1.53841	0.131626	0.901592	-4.40678	pass
PEG3	-0.519602	9.09232	-1.56813	0.124533	0.901592	-4.40688	pass
CLHC1	-0.412483	1.46981	-2.1109	0.0409195	0.901592	-4.40709	pass
ATP6V0E1	0.336608	5.59338	1.54169	0.130827	0.901592	-4.40712	pass
TBP	-0.173094	3.46731	-1.66738	0.103056	0.901592	-4.40715	pass
GPR4	0.812242	1.84699	1.8826	0.0668585	0.901592	-4.40716	pass
ATP2B1	-0.528029	9.31721	-1.56869	0.124401	0.901592	-4.40717	pass
TMEM115	0.19849	5.1027	1.54741	0.129444	0.901592	-4.40731	pass
ADGRG1	0.365517	7.24046	1.54506	0.13001	0.901592	-4.40732	pass
FXYD1	0.41374	6.06595	1.53747	0.131855	0.901592	-4.40738	pass
NOLC1	-0.134379	6.88716	-1.54002	0.131233	0.901592	-4.40758	pass
UCK1	0.190447	5.71069	1.5372	0.131923	0.901592	-4.40759	pass
FOXM1	0.704988	0.472636	2.39448	0.0212958	0.901592	-4.40766	pass
SMARCD3	0.182319	7.26683	1.54419	0.130222	0.901592	-4.40774	pass
COQ4	0.217587	4.7316	1.55866	0.126757	0.901592	-4.40774	pass
RNASEH2B	-0.211253	4.73467	-1.56424	0.125442	0.901592	-4.40774	pass
TRIM16	-0.17901	3.6421	-1.64058	0.108531	0.901592	-4.40779	pass
TMEM87B	-0.25555	4.17151	-1.59615	0.11813	0.901592	-4.40782	pass
RAB27A	0.500928	1.93756	1.91293	0.062754	0.901592	-4.40795	pass
GATB	0.15458	5.56143	1.54109	0.130974	0.901592	-4.40801	pass
MAP1S	0.259592	6.15162	1.53575	0.132276	0.901592	-4.40801	pass
PRUNE2	-0.244309	7.81359	-1.54885	0.129098	0.901592	-4.40807	pass
ORAI3	0.322623	3.27607	1.67827	0.100896	0.901592	-4.40807	pass
SRPK1	-0.244187	5.15517	-1.5534	0.128008	0.901592	-4.40815	pass
FEZF1	1.13473	-1.26667	2.48684	0.0170479	0.901592	-4.40829	fail
TMEM258	0.268261	5.08247	1.54599	0.129788	0.901592	-4.40841	pass
RNF208	0.237024	5.3785	1.54084	0.131034	0.901592	-4.40847	pass
LYZ	1.17608	0.925414	2.16797	0.0360148	0.901592	-4.40852	pass
VCPKMT	-0.362318	3.63306	-1.65587	0.105378	0.901592	-4.40854	pass
GAD1	-0.461374	8.01939	-1.55083	0.128623	0.901592	-4.40856	pass
RTCB	0.137805	6.20705	1.53364	0.132795	0.901592	-4.40857	pass
GLUL	0.45513	10.9916	1.59555	0.118265	0.901592	-4.40867	pass
UBE2K	-0.28386	7.02715	-1.5385	0.131605	0.901592	-4.40897	pass
ARGLU1	-0.177938	5.3027	-1.54382	0.130311	0.901592	-4.40903	pass
ZNF34	0.252573	2.59958	1.78955	0.080909	0.901592	-4.40914	pass
POLR2D	-0.132555	5.07444	-1.54652	0.129658	0.901592	-4.40931	pass
WDR1	0.277115	6.83455	1.53734	0.131889	0.901592	-4.40932	pass
COL6A1	0.276356	5.23566	1.54072	0.131062	0.901592	-4.40932	pass
SHC1	0.428343	4.50787	1.56194	0.125983	0.901592	-4.40933	pass
C16orf72	-0.184149	7.01977	-1.53715	0.131935	0.901592	-4.40953	pass
SPTSSA	0.373688	4.11923	1.58451	0.120757	0.901592	-4.4096	pass
ATRX	-0.35503	6.95071	-1.53598	0.13222	0.901592	-4.40973	pass
RAB5C	0.179013	7.06138	1.53733	0.13189	0.901592	-4.40995	pass
CPTP	0.243685	4.79831	1.55242	0.128243	0.901592	-4.40997	pass
ASNA1	0.160414	6.31676	1.5314	0.133346	0.901592	-4.40997	pass
RHCG	0.450659	1.78276	1.94808	0.0582693	0.901592	-4.40998	pass
EMP3	0.383982	2.59265	1.77413	0.0834629	0.901592	-4.40999	pass
PIGF	-0.307374	3.54783	-1.65271	0.106023	0.901592	-4.41013	pass
NFKBIZ	0.824673	0.771482	2.23629	0.0308321	0.901592	-4.41013	pass
CLIP4	-0.238577	5.94253	-1.53231	0.133122	0.901592	-4.41025	pass
FYTTD1	-0.248955	6.0565	-1.53002	0.133687	0.901592	-4.41048	pass
TARS2	0.1769	4.78093	1.55154	0.128454	0.901592	-4.41051	pass
THBS4	0.316893	5.2152	1.5396	0.131335	0.901592	-4.41053	pass
C19orf53	0.239582	5.89409	1.52991	0.133713	0.901592	-4.41057	pass
ZNF445	-0.225559	5.01515	-1.54637	0.129695	0.901592	-4.41062	pass
RPL27A	0.225752	8.28918	1.55088	0.12861	0.901592	-4.41075	pass
ATP13A3	-0.321528	5.74054	-1.533	0.132953	0.901592	-4.41106	pass
SUV39H1	0.252414	3.26814	1.664	0.103734	0.901592	-4.41116	pass
AKAP9	-0.331143	6.06984	-1.52954	0.133804	0.901592	-4.41118	pass
BBOX1	0.409235	4.06021	1.58974	0.119571	0.901592	-4.41119	pass
CARNMT1	-0.463448	4.19384	-1.60112	0.117023	0.901592	-4.4113	pass
PLIN2	0.565429	3.22301	1.66188	0.104159	0.901592	-4.41131	pass
NHSL1	0.379777	3.66693	1.62044	0.1128	0.901592	-4.41146	pass
RALGPS1	-0.242927	5.50037	-1.53397	0.132714	0.901592	-4.41161	pass
BAZ1A	0.429463	2.32996	1.81522	0.0768054	0.901592	-4.4121	pass
PLEKHA1	-0.215498	6.17561	-1.52897	0.133946	0.901592	-4.41216	pass
PROSER1	-0.174481	4.35758	-1.57292	0.123418	0.901592	-4.4125	pass
PCLO	-0.402894	6.89482	-1.53027	0.133625	0.901592	-4.41254	pass
HDAC1	0.272036	4.03535	1.58882	0.11978	0.901592	-4.41282	pass
GTF2B	0.192651	4.74412	1.54644	0.129678	0.901592	-4.41292	pass
FBXW11	-0.150905	7.46423	-1.53438	0.132612	0.901592	-4.41312	pass
ZNF845	-0.376572	2.37964	-1.85462	0.0708475	0.901592	-4.41312	pass
KIF3B	-0.269273	7.61986	-1.5361	0.132191	0.901592	-4.41317	pass
BCL6	0.413479	5.2291	1.53207	0.133181	0.901592	-4.41322	pass
LCMT1	0.1655	5.91578	1.52368	0.135259	0.901592	-4.41365	pass
PPP1R3D	0.421403	3.21851	1.66958	0.102617	0.901592	-4.41367	pass
NT5DC2	0.349939	3.92334	1.58975	0.119568	0.901592	-4.41388	pass
MYOZ3	-0.459229	3.23177	-1.68671	0.0992504	0.901592	-4.41391	pass
NCKAP1	-0.302258	8.7687	-1.54811	0.129276	0.901592	-4.41407	pass
PURB	-0.264084	6.49927	-1.52401	0.135179	0.901592	-4.41442	pass
WDR47	-0.248033	7.52624	-1.53214	0.133163	0.901592	-4.41446	pass
SAPCD2	0.293959	3.62712	1.61311	0.114388	0.901592	-4.41447	pass
ZNF248	-0.219252	5.09709	-1.53676	0.13203	0.901592	-4.41462	pass
RIMS2	-0.286658	6.88178	-1.52534	0.134846	0.901592	-4.41495	pass
GPR180	-0.307609	4.675	-1.55172	0.128409	0.901592	-4.41562	pass
CENPS	-0.263587	3.22052	-1.67815	0.10092	0.901592	-4.41571	pass
DNAJC4	0.277545	4.40574	1.5556	0.127484	0.901592	-4.41625	pass
AZIN1	-0.283596	7.72081	-1.53065	0.133531	0.901592	-4.41637	pass
RASSF2	0.37702	7.10571	1.52443	0.135074	0.901592	-4.41648	pass
SLC25A38	0.171882	5.1126	1.52772	0.134256	0.901592	-4.41651	pass
PDS5A	-0.135759	6.02743	-1.51808	0.136662	0.901592	-4.41666	pass
TRIM23	-0.26383	6.20996	-1.51954	0.136297	0.901592	-4.41667	pass
KANK1	0.303045	5.59818	1.52269	0.135509	0.901592	-4.41669	pass
PHF6	-0.357662	4.66775	-1.54921	0.129012	0.901592	-4.4168	pass
SOX15	0.32585	2.7394	1.73406	0.0904167	0.901592	-4.41682	pass
ITGB3	1.25299	-0.612836	2.59601	0.0130291	0.901592	-4.41694	fail
NRCAM	-0.301168	8.54128	-1.5391	0.131458	0.901592	-4.41702	pass
PTP4A3	0.226886	4.06055	1.57284	0.123438	0.901592	-4.41713	pass
MARCH3	0.604727	2.20129	1.79687	0.0797208	0.901592	-4.41737	pass
ZNF700	-0.242558	2.1588	-1.86442	0.0694282	0.901592	-4.41749	pass
MEPCE	0.185497	5.58932	1.51775	0.136747	0.901592	-4.41756	pass
NIT1	0.173034	4.67239	1.53955	0.131348	0.901592	-4.41758	pass
GEMIN4	0.195421	3.59244	1.61504	0.113968	0.901592	-4.41758	pass
WDR4	-0.276824	2.3393	-1.82375	0.0754804	0.901592	-4.41763	pass
USP35	0.227917	4.34382	1.55505	0.127616	0.901592	-4.41778	pass
PLAGL2	0.283276	3.54759	1.6185	0.113218	0.901592	-4.41803	pass
AVL9	-0.271405	6.42521	-1.51544	0.137328	0.901592	-4.41817	pass
TSSC4	0.19379	4.45793	1.54815	0.129266	0.901592	-4.41821	pass
HCCS	-0.210852	4.47895	-1.55354	0.127975	0.901592	-4.41831	pass
TGIF1	0.520349	2.14965	1.81673	0.0765694	0.901592	-4.41831	pass
ENPEP	0.603629	1.15852	2.08073	0.0437426	0.901592	-4.41832	pass
LYRM7	-0.224602	5.45241	-1.5208	0.135979	0.901592	-4.41837	pass
MOB3B	-0.236321	5.92078	-1.52315	0.135392	0.901592	-4.41842	pass
SMURF1	-0.167913	5.47226	-1.51888	0.136462	0.901592	-4.41851	pass
PPIP5K2	-0.355294	4.26397	-1.56425	0.125442	0.901592	-4.41858	pass
MRPL40	0.19834	5.03051	1.52544	0.134821	0.901592	-4.4187	pass
UBALD2	0.253172	4.41844	1.54673	0.129607	0.901592	-4.41874	pass
PCDH18	0.428826	2.86583	1.69651	0.097365	0.901592	-4.41876	pass
WASF2	0.342756	6.10142	1.51423	0.137633	0.901592	-4.4188	pass
CHST14	0.428216	2.2589	1.80711	0.0780827	0.901592	-4.41892	pass
L3MBTL4	-0.257033	3.10381	-1.6796	0.100636	0.901592	-4.41895	pass
SAFB2	0.218481	5.50389	1.51554	0.137302	0.901592	-4.41904	pass
CNST	-0.235037	6.41396	-1.51431	0.137615	0.901592	-4.41943	pass
PSMB3	0.18821	6.06483	1.51168	0.138281	0.901592	-4.41951	pass
WBP1L	0.169877	5.67957	1.51293	0.137964	0.901592	-4.41959	pass
POR	0.169444	5.91178	1.51119	0.138406	0.901592	-4.41959	pass
STN1	0.186514	3.72865	1.59775	0.117772	0.901592	-4.41962	pass
SLC39A10	-0.372512	6.9042	-1.5174	0.136833	0.901592	-4.41967	pass
PLEKHO2	0.405027	4.99714	1.52484	0.134972	0.901592	-4.41969	pass
LRRC75B	0.307604	3.06667	1.66738	0.103055	0.901592	-4.41998	pass
ZNF394	0.216882	3.06064	1.67483	0.101575	0.901592	-4.41998	pass
SLC25A16	-0.237497	4.38712	-1.55245	0.128236	0.901592	-4.41999	pass
EEF1B2	0.239583	7.80708	1.52516	0.134893	0.901592	-4.42	pass
RPL26	0.188066	8.5072	1.53342	0.132849	0.901592	-4.42012	pass
FAM118A	-0.270865	3.8326	-1.59334	0.118761	0.901592	-4.4204	pass
NDUFAF4	-0.234583	5.889	-1.51283	0.137987	0.901592	-4.42051	pass
GLUD1	0.330646	9.14933	1.54085	0.131031	0.901592	-4.42053	pass
IFFO2	0.221975	4.69574	1.53079	0.133497	0.901592	-4.42062	pass
GPR37L1	0.339468	7.27052	1.51702	0.13693	0.901592	-4.42067	pass
IFI44L	-0.812575	4.1635	-1.59144	0.119186	0.901592	-4.42081	pass
DOLPP1	0.219252	4.07746	1.56363	0.125585	0.901592	-4.42111	pass
MT3	0.376528	8.95155	1.53718	0.131925	0.901592	-4.42114	pass
PCP4L1	-0.549455	7.51318	-1.51881	0.136478	0.901592	-4.42135	pass
CACNG2	-0.334903	3.38521	-1.63231	0.110267	0.901592	-4.42138	pass
METTL3	-0.171892	4.35994	-1.55213	0.128312	0.901592	-4.42153	pass
KCNK1	-0.284291	6.08807	-1.51244	0.138089	0.901592	-4.42153	pass
SOX3	0.705901	0.254987	2.34654	0.0238587	0.901592	-4.42172	fail
TSR2	0.139084	7.04219	1.51284	0.137986	0.901592	-4.42175	pass
PDE4DIP	-0.193283	8.11283	-1.52352	0.135299	0.901592	-4.4219	pass
AP1AR	-0.323547	5.23313	-1.51997	0.136189	0.901592	-4.42195	pass
ARFGEF2	-0.252832	6.21897	-1.50886	0.138998	0.901592	-4.42214	pass
ZBTB34	-0.211622	3.70057	-1.60237	0.116747	0.901592	-4.42223	pass
EPHX2	0.400226	3.99301	1.56612	0.125002	0.901592	-4.42236	pass
LRRK2	-0.297726	4.94924	-1.52752	0.134305	0.901592	-4.42244	pass
MYH14	0.289237	5.68465	1.50791	0.139241	0.901592	-4.42247	pass
AXL	0.387938	5.69414	1.50805	0.139205	0.901592	-4.42255	pass
FBXW4	0.195422	6.10238	1.50603	0.13972	0.901592	-4.42263	pass
SLC7A6	-0.249326	3.43886	-1.62202	0.112459	0.901592	-4.42264	pass
AP2A1	0.168002	7.40315	1.51417	0.137649	0.901592	-4.42296	pass
DPP9	0.220894	4.58044	1.53267	0.133032	0.901592	-4.42303	pass
ZNF182	-0.303298	2.63641	-1.75182	0.0872765	0.901592	-4.42335	pass
RNF38	-0.212515	6.08561	-1.50466	0.140071	0.901592	-4.42338	pass
B3GNT7	0.326767	3.07979	1.65441	0.105676	0.901592	-4.42355	pass
CACHD1	0.314359	5.66743	1.50701	0.139471	0.901592	-4.42367	pass
USP40	0.289321	3.8625	1.57698	0.12248	0.901592	-4.42368	pass
LRRC3B	0.402915	4.48339	1.5322	0.133148	0.901592	-4.42379	pass
ANKRD2	0.708186	1.07673	2.09179	0.0426883	0.901592	-4.424	pass
CCDC24	0.294758	3.1522	1.64024	0.1086	0.901592	-4.4241	pass
ADA	0.482617	1.82629	1.83761	0.0733685	0.901592	-4.42415	pass
C8orf58	0.339607	1.9536	1.85998	0.0700673	0.901592	-4.42419	pass
XPO7	-0.157752	6.99231	-1.50661	0.139573	0.901592	-4.42422	pass
DCAKD	0.169381	5.78296	1.50195	0.140769	0.901592	-4.42441	pass
GRINA	0.141937	8.2197	1.52002	0.136175	0.901592	-4.42451	pass
G3BP2	-0.440833	8.24722	-1.51861	0.13653	0.901592	-4.4246	pass
CHCHD10	0.302564	6.44133	1.50203	0.140747	0.901592	-4.4247	pass
TNFRSF10D	1.25678	-0.107491	2.38934	0.0215581	0.901592	-4.42475	fail
POLR2I	0.229309	5.54385	1.50319	0.140449	0.901592	-4.42488	pass
PAK4	0.236754	4.57317	1.52883	0.13398	0.901592	-4.42496	pass
NDRG3	-0.239446	7.99317	-1.51522	0.137383	0.901592	-4.42505	pass
PTGIS	-0.54057	2.85967	-1.71694	0.0935313	0.901592	-4.42512	pass
GDF1	0.321505	5.32444	1.50591	0.139752	0.901592	-4.42514	pass
RBM48	0.165865	3.64943	1.59398	0.118616	0.901592	-4.42534	pass
AASS	0.509885	2.20632	1.77708	0.0829701	0.901592	-4.42536	pass
CAPN1	0.214217	6.48539	1.50023	0.141212	0.901592	-4.42562	pass
CCDC86	0.22894	4.24754	1.54129	0.130925	0.901592	-4.42576	pass
DDRGK1	-0.196513	5.93049	-1.50019	0.141221	0.901592	-4.42586	pass
SMDT1	0.210265	5.98215	1.49844	0.141675	0.901592	-4.42592	pass
HNRNPAB	0.140407	5.64045	1.50049	0.141145	0.901592	-4.42595	pass
EIF4E	-0.236324	6.44328	-1.49937	0.141433	0.901592	-4.42598	pass
ITGB1	0.33947	6.75701	1.50139	0.140913	0.901592	-4.42615	pass
NDUFA3	0.315539	6.1306	1.49821	0.141734	0.901592	-4.42623	pass
MAP2	-0.411594	10.3568	-1.54215	0.130717	0.901592	-4.42626	pass
KIAA0753	-0.369159	4.0173	-1.56626	0.124969	0.901592	-4.42644	pass
SCAMP2	0.320978	4.60531	1.52447	0.135062	0.901592	-4.42662	pass
DNASE2	0.198317	4.43336	1.53056	0.133554	0.901592	-4.42691	pass
TAF11	-0.14702	4.53578	-1.52762	0.13428	0.901592	-4.42728	pass
EDRF1	-0.242969	3.68823	-1.594	0.118612	0.901592	-4.42728	pass
GGACT	-0.388723	1.74559	-1.92813	0.0607787	0.901592	-4.42747	pass
ACY1	0.395282	2.97539	1.65436	0.105685	0.901592	-4.42752	pass
COX6C	0.149712	7.95374	1.5104	0.138605	0.901592	-4.42754	pass
ETFBKMT	-0.256775	2.76121	-1.71603	0.0937003	0.901592	-4.42769	pass
SNRPF	0.180151	4.56414	1.52088	0.135961	0.901592	-4.42789	pass
DCAF7	-0.125045	6.92935	-1.49819	0.14174	0.901592	-4.42804	pass
DLG2	-0.266451	8.17389	-1.51023	0.138648	0.901592	-4.42823	pass
CHMP1B	0.176633	6.28035	1.49474	0.142635	0.901592	-4.42828	pass
MYCBP2	-0.509269	7.95967	-1.50696	0.139483	0.901592	-4.42832	pass
ZNF233	-0.32933	2.22118	-1.81254	0.0772244	0.901592	-4.42836	pass
POLL	0.202039	4.31802	1.53234	0.133114	0.901592	-4.42839	pass
NME4	0.277587	4.60476	1.51728	0.136865	0.901592	-4.42847	pass
SYDE1	0.45642	2.77049	1.67522	0.101498	0.901592	-4.42861	pass
KIAA1549L	-0.369327	7.70084	-1.50368	0.140324	0.901592	-4.42884	pass
SCRG1	0.399257	6.2742	1.49265	0.14318	0.901592	-4.42895	pass
LOXL1	0.565461	1.23392	1.95536	0.0573752	0.901592	-4.42937	fail
CDYL2	-0.332823	5.75447	-1.49606	0.142293	0.901592	-4.42943	pass
ECI1	0.31465	4.54488	1.51828	0.136613	0.901592	-4.42951	pass
OGFOD1	0.172645	5.42898	1.49501	0.142564	0.901592	-4.42955	pass
SELENOS	0.201503	4.77158	1.50998	0.138713	0.901592	-4.42962	pass
UBN1	-0.302019	5.34393	-1.50015	0.141232	0.901592	-4.42964	pass
HIST2H2BF	-0.447711	1.33892	-2.03043	0.0488291	0.901592	-4.42985	pass
RPL39	0.218478	7.43023	1.49974	0.141337	0.901592	-4.42988	pass
LYSMD1	-0.18601	4.1149	-1.54471	0.130095	0.901592	-4.43002	pass
ARFGEF3	-0.394512	7.11116	-1.49527	0.142496	0.901592	-4.43012	pass
PHB	0.182824	6.34771	1.49005	0.14386	0.901592	-4.43013	pass
GUF1	-0.283618	5.37311	-1.49763	0.141884	0.901592	-4.43019	pass
ABHD11	0.284824	3.33703	1.604	0.116385	0.901592	-4.43043	pass
STX5	0.152834	5.11507	1.49882	0.141576	0.901592	-4.43046	pass
CIB2	0.324771	3.36487	1.60534	0.116089	0.901592	-4.43052	pass
ZNHIT2	0.289918	3.03511	1.64829	0.10693	0.901592	-4.43063	pass
COTL1	0.309568	5.71855	1.48973	0.143944	0.901592	-4.43071	pass
MRPL16	0.18923	4.9826	1.50193	0.140774	0.901592	-4.43072	pass
ZNF131	-0.200441	4.5887	-1.51812	0.136652	0.901592	-4.43085	pass
AHNAK	0.328988	7.65059	1.50064	0.141105	0.901592	-4.43086	pass
ZNF319	0.23545	3.73464	1.56761	0.124654	0.901592	-4.4311	pass
TAX1BP3	0.382201	4.55566	1.52089	0.135957	0.901592	-4.4311	pass
MPP6	-0.342271	5.61217	-1.49338	0.14299	0.901592	-4.4312	pass
ARL5A	-0.363756	5.42068	-1.49498	0.142571	0.901592	-4.43136	pass
PCDHGA2	0.548223	2.4522	1.73649	0.0899809	0.901592	-4.43136	pass
HLCS	-0.232684	4.83769	-1.50986	0.138742	0.901592	-4.43142	pass
UBA5	-0.24766	5.46527	-1.49371	0.142904	0.901592	-4.43164	pass
PPDPF	0.330665	6.70082	1.48949	0.144007	0.901592	-4.43168	pass
ZBTB45	0.205786	4.38855	1.52153	0.135798	0.901592	-4.43172	pass
CORO1B	0.236755	4.8385	1.50398	0.140246	0.901592	-4.43182	pass
CBWD1	-0.274486	4.59908	-1.51766	0.13677	0.901592	-4.43184	pass
PRDX2	0.166741	8.16267	1.50344	0.140385	0.901592	-4.43197	pass
ETV5	-0.302258	6.36075	-1.48927	0.144065	0.901592	-4.43201	pass
UNC119	0.237654	5.09594	1.49481	0.142616	0.901592	-4.43213	pass
AKAP8L	0.169526	5.46724	1.48937	0.144038	0.901592	-4.43216	pass
SMIM13	-0.359522	6.56482	-1.48789	0.144425	0.901592	-4.43242	pass
FANCE	0.466259	1.38134	1.97664	0.0548306	0.901592	-4.43243	pass
RPL7	0.157004	9.08203	1.51284	0.137986	0.901592	-4.43244	pass
GPALPP1	-0.231498	4.49642	-1.5188	0.136483	0.901592	-4.43259	pass
CYB5A	0.222127	4.32201	1.52292	0.135449	0.901592	-4.43265	pass
CREB3	0.155531	6.04637	1.48411	0.145422	0.901592	-4.43281	pass
UBB	0.155278	9.85295	1.52172	0.13575	0.901592	-4.43286	pass
PEX10	0.17552	5.24221	1.49106	0.143595	0.901592	-4.4329	pass
ZYG11B	-0.416023	6.69307	-1.48696	0.144672	0.901592	-4.43291	pass
RPAP2	-0.3006	4.51234	-1.52034	0.136094	0.901592	-4.43291	pass
DPYSL5	-0.33719	7.1978	-1.4902	0.143819	0.901592	-4.43293	pass
NALCN	-0.295525	6.37302	-1.48503	0.14518	0.901592	-4.43299	pass
MAPK10	-0.183061	8.06896	-1.49871	0.141605	0.901592	-4.43308	pass
CDIPT	0.146495	6.86118	1.48713	0.144625	0.901592	-4.43327	pass
DGKB	-0.582594	7.55763	-1.49179	0.143404	0.901592	-4.43335	pass
NSD3	-0.251798	6.8098	-1.48623	0.144863	0.901592	-4.4334	pass
INTS7	-0.224725	4.3745	-1.5263	0.134608	0.901592	-4.43342	pass
TM7SF3	-0.135817	5.73252	-1.48525	0.14512	0.901592	-4.43344	pass
TP53BP2	0.414029	6.56941	1.48504	0.145176	0.901592	-4.43353	pass
UNC13A	-0.52248	8.32629	-1.49918	0.141482	0.901592	-4.43369	pass
TMEM167A	-0.302323	6.8373	-1.48537	0.14509	0.901592	-4.43383	pass
VPS50	-0.267399	5.7372	-1.48588	0.144956	0.901592	-4.4341	pass
PTPRJ	-0.189652	5.98792	-1.48105	0.146234	0.901592	-4.4343	pass
DBI	0.288889	6.75147	1.48451	0.145317	0.901592	-4.4343	pass
MASP1	0.467133	3.59386	1.56155	0.126076	0.901592	-4.43441	pass
SSSCA1	0.196123	4.37027	1.51597	0.137195	0.901592	-4.43444	pass
PPRC1	0.158407	4.35172	1.51578	0.137242	0.901592	-4.43447	pass
EIF3L	0.173094	7.99519	1.49572	0.142379	0.901592	-4.43451	pass
HMGN4	-0.159691	4.6474	-1.50553	0.139849	0.901592	-4.43457	pass
API5	-0.186639	6.85713	-1.48401	0.14545	0.901592	-4.43463	pass
NDUFA11	0.208844	6.33781	1.48048	0.146385	0.901592	-4.43482	pass
TIMM23B	0.391449	2.66975	1.68247	0.100074	0.901592	-4.43517	pass
THAP3	0.233113	3.8578	1.54407	0.13025	0.901592	-4.43517	pass
TGS1	0.156299	3.49127	1.58017	0.121749	0.901592	-4.43519	pass
RNASEH1	-0.338261	3.94993	-1.54732	0.129465	0.901592	-4.4353	pass
MAL2	-0.513318	6.25918	-1.48626	0.144856	0.901592	-4.43545	pass
ZMYND12	0.413629	2.27126	1.75317	0.0870424	0.901592	-4.43564	pass
RHBDD2	0.176029	8.59395	1.50008	0.14125	0.901592	-4.43565	pass
EEF1A1	0.197656	12.0665	1.5419	0.130776	0.901592	-4.43578	pass
EMILIN2	0.497732	1.57227	1.87253	0.0682724	0.901592	-4.43637	pass
L2HGDH	-0.233115	3.83631	-1.55344	0.127998	0.901592	-4.43643	pass
UBE3C	-0.150487	6.58642	-1.47799	0.147048	0.901592	-4.43663	pass
GTF2H2	-0.41816	2.84369	-1.67783	0.100983	0.901592	-4.43666	pass
HLA-DRB5	0.654761	3.07612	1.628	0.111182	0.901592	-4.43672	pass
TPST1	0.359226	4.91929	1.48717	0.144616	0.901592	-4.43694	pass
PRKDC	-0.224502	6.95144	-1.4797	0.146592	0.901592	-4.43701	pass
ALKBH2	0.285824	3.13547	1.60707	0.11571	0.901592	-4.43702	pass
SH3BP4	0.357105	4.47171	1.50818	0.139171	0.901592	-4.43715	pass
NENF	0.255414	6.57403	1.47743	0.147196	0.901592	-4.43728	pass
KEAP1	0.164603	6.0771	1.47473	0.147918	0.901592	-4.43741	pass
HES1	0.439425	3.13665	1.60057	0.117146	0.901592	-4.43749	pass
SPIN1	-0.272928	7.97065	-1.48716	0.144617	0.901592	-4.43785	pass
CSRP1	0.343571	8.97298	1.49912	0.141498	0.901592	-4.43799	pass
XAB2	0.175867	5.35892	1.47838	0.146943	0.901592	-4.43804	pass
ATP5H	0.171456	7.34877	1.48153	0.146105	0.901592	-4.43807	pass
PLD6	0.222615	4.11481	1.52126	0.135865	0.901592	-4.43811	pass
PCIF1	0.177033	5.12096	1.48205	0.145968	0.901592	-4.43821	pass
ALDOA	0.158138	10.3989	1.51545	0.137326	0.901592	-4.43849	pass
PCSK4	0.388609	1.44712	1.92856	0.0607239	0.901592	-4.43852	pass
BLOC1S1	0.244811	5.90598	1.47279	0.148438	0.901592	-4.43866	pass
VASP	0.312432	3.48839	1.5643	0.125429	0.901592	-4.43889	pass
TRIM47	0.527342	4.31591	1.50567	0.139813	0.901592	-4.43893	pass
PTCD1	0.256781	3.23729	1.59859	0.117585	0.901592	-4.43894	pass
PDLIM3	0.294178	4.13567	1.51561	0.137286	0.901592	-4.43899	pass
SUCLA2	-0.16882	6.79227	-1.47432	0.148027	0.901592	-4.43923	pass
OTUD3	-0.270509	4.19681	-1.52027	0.136112	0.901592	-4.43938	pass
JAK3	0.310469	2.67632	1.65306	0.105951	0.901592	-4.43939	pass
KIAA0368	-0.252301	7.79239	-1.48136	0.146152	0.901592	-4.43962	pass
GPCPD1	-0.302826	5.62982	-1.47677	0.147371	0.901592	-4.43969	pass
RBM14	0.1614	4.99528	1.48136	0.146151	0.901592	-4.43976	pass
ADAMTS2	0.671208	1.50443	1.86146	0.0698546	0.901592	-4.44023	pass
MAP7D3	0.418208	1.61622	1.88671	0.0662901	0.901592	-4.44024	pass
RALA	-0.137248	6.04437	-1.4688	0.149513	0.901592	-4.44029	pass
APMAP	0.143773	7.09778	1.47444	0.147995	0.901592	-4.44038	pass
AGFG1	-0.22303	6.41947	-1.46964	0.149285	0.901592	-4.44039	pass
POMK	-0.581652	1.15036	-2.04703	0.0470961	0.901592	-4.44051	pass
IGDCC4	0.597469	2.77801	1.63585	0.10952	0.901592	-4.44051	pass
CDS1	-0.261921	5.71001	-1.47188	0.148684	0.901592	-4.44066	pass
NFIA	0.235364	5.66707	1.47008	0.149167	0.901592	-4.44071	pass
PRPF38A	0.185446	5.24502	1.47431	0.14803	0.901592	-4.44082	pass
SRP14	0.160269	8.13853	1.48288	0.145748	0.901592	-4.44111	pass
VHL	-0.372834	4.68765	-1.49217	0.143306	0.901592	-4.44113	pass
LSM4	0.17702	6.3791	1.46743	0.149885	0.901592	-4.44126	pass
LPIN3	0.676159	0.722715	2.09873	0.0420381	0.901592	-4.44144	fail
ALDH6A1	0.39885	7.65646	1.47685	0.147352	0.901592	-4.44162	pass
PLCH1	-0.338485	4.63062	-1.49436	0.142735	0.901592	-4.44175	pass
ZFP62	-0.152848	4.02028	-1.52393	0.135198	0.901592	-4.44177	pass
BRMS1	0.280128	3.98466	1.52088	0.13596	0.901592	-4.4418	pass
NAAA	0.253483	3.62774	1.54849	0.129184	0.901592	-4.44199	pass
RPS23	0.177641	8.66137	1.48662	0.144761	0.901592	-4.44202	pass
B3GALT5	-0.53555	3.35595	-1.56606	0.125016	0.901592	-4.44206	pass
ATP5J2	0.22348	6.66906	1.46728	0.149925	0.901592	-4.44222	pass
CASP8AP2	-0.294131	3.94255	-1.5313	0.13337	0.901592	-4.44233	pass
ACTR2	-0.219199	8.25278	-1.48029	0.146436	0.901592	-4.44235	pass
RCL1	0.199627	3.13377	1.59653	0.118046	0.901592	-4.44245	pass
PFKFB3	0.288158	6.97643	1.46931	0.149375	0.901592	-4.44263	pass
TUB	-0.29977	6.83737	-1.46708	0.149978	0.901592	-4.44278	pass
GLIS3	0.460477	3.0562	1.59699	0.117942	0.901592	-4.44281	pass
GRIN2C	0.442881	5.29931	1.47001	0.149186	0.901592	-4.44284	pass
TDRD9	0.655567	3.10216	1.59842	0.117623	0.901592	-4.44295	pass
CCDC43	-0.149086	4.81999	-1.48223	0.145921	0.901592	-4.44324	pass
ZFPL1	0.217432	4.22748	1.50251	0.140623	0.901592	-4.44325	pass
SPTSSB	-0.385663	2.5634	-1.64985	0.10661	0.901592	-4.44342	pass
SIM2	-0.352626	2.0326	-1.79522	0.079988	0.901592	-4.44347	pass
ANKRD35	0.234046	3.69836	1.53542	0.132357	0.901592	-4.44363	pass
POC5	0.227145	2.73702	1.6513	0.106312	0.901592	-4.44381	pass
THSD7A	-0.351636	4.68501	-1.48928	0.144061	0.901592	-4.44382	pass
PA2G4	0.10622	6.66223	1.46345	0.150964	0.901592	-4.4439	pass
GNG5	0.32225	4.44113	1.49374	0.142895	0.901592	-4.44392	pass
STK33	0.473005	2.46999	1.66853	0.102826	0.901592	-4.44402	pass
KCNK2	-0.390275	4.80245	-1.49071	0.143687	0.901592	-4.44408	pass
HTRA1	0.354988	8.52477	1.48006	0.146497	0.901592	-4.44414	pass
GJB6	0.508571	5.93008	1.46071	0.151713	0.901592	-4.44416	pass
SH3RF1	-0.170709	5.56137	-1.46496	0.150553	0.901592	-4.44425	pass
CCNF	0.236738	2.54055	1.66259	0.104017	0.901592	-4.44427	pass
EXOSC9	0.139057	4.18579	1.50154	0.140873	0.901592	-4.44431	pass
SEL1L	-0.271032	7.05173	-1.46457	0.15066	0.901592	-4.44438	pass
MANBA	-0.18555	3.93368	-1.52169	0.135758	0.901592	-4.44471	pass
MGST3	0.199181	7.26924	1.4666	0.150109	0.901592	-4.44473	pass
ZNF668	0.23091	3.4306	1.55769	0.126988	0.901592	-4.44473	pass
RYR2	-0.56891	7.10905	-1.46439	0.15071	0.901592	-4.44478	pass
PLA2G12A	-0.14842	5.76441	-1.46113	0.151597	0.901592	-4.44486	pass
FMNL3	0.301512	4.34024	1.49224	0.143287	0.901592	-4.44517	pass
DPH6	0.327228	2.50507	1.68321	0.0999306	0.901592	-4.44519	pass
AGO2	-0.213679	5.54196	-1.46217	0.151313	0.901592	-4.44524	pass
IFT80	-0.299469	5.00689	-1.47504	0.147835	0.901592	-4.44537	pass
CBY1	0.210187	4.09622	1.50409	0.140219	0.901592	-4.44541	pass
ERCC8	-0.279878	2.93028	-1.62881	0.111009	0.901592	-4.44581	pass
PRDM4	-0.152134	5.52883	-1.46136	0.151534	0.901592	-4.44583	pass
ASPHD2	-0.401027	5.82295	-1.46014	0.151868	0.901592	-4.44594	pass
TRIM8	0.179591	6.90368	1.46043	0.151787	0.901592	-4.44604	pass
SHROOM2	-0.199007	5.08947	-1.47274	0.148452	0.901592	-4.44607	pass
SDS	0.553643	4.12588	1.50377	0.1403	0.901592	-4.44617	pass
TBC1D17	0.166962	5.95426	1.4566	0.152837	0.901592	-4.44625	pass
ZNF674	-0.356682	1.86176	-1.82039	0.0759989	0.901592	-4.44636	pass
GRIA2	-0.451989	8.18452	-1.46978	0.149249	0.901592	-4.44646	pass
NPFFR1	0.689611	2.59711	1.64691	0.107217	0.901592	-4.44655	pass
PLEKHB1	0.312745	9.08595	1.48079	0.146302	0.901592	-4.44655	pass
TRAPPC10	-0.241913	5.65349	-1.45875	0.152247	0.901592	-4.44666	pass
SLC43A3	0.327732	2.49598	1.66404	0.103724	0.901592	-4.44689	pass
SLC9A7	-0.369817	7.75669	-1.4649	0.15057	0.901592	-4.44689	pass
ITPR1	-0.509448	7.90832	-1.4657	0.150353	0.901592	-4.44702	pass
FH	0.154234	6.29134	1.45427	0.153481	0.901592	-4.44727	pass
TMEM178B	-0.436553	6.87907	-1.45762	0.152557	0.901592	-4.4474	pass
ISG20L2	0.145977	4.36034	1.4854	0.145081	0.901592	-4.44745	pass
WDR17	-0.420135	5.50477	-1.46208	0.151337	0.901592	-4.44756	pass
FBXL18	-0.479219	3.90342	-1.52493	0.13495	0.901592	-4.44766	pass
CCDC68	-0.504442	1.55966	-1.74126	0.0891328	0.901592	-4.44767	pass
RPL41	0.251075	9.33032	1.48146	0.146124	0.901592	-4.44767	pass
TSC1	-0.248829	6.05783	-1.45429	0.153475	0.901592	-4.44778	pass
LRIG1	0.399121	7.29246	1.46048	0.151776	0.901592	-4.44782	pass
MRS2	-0.168728	4.99761	-1.46688	0.150034	0.901592	-4.44786	pass
BRD1	0.154434	4.27243	1.48913	0.144101	0.901592	-4.44794	pass
OXCT2	0.644524	0.167873	2.19941	0.0335405	0.901592	-4.44825	pass
ECHDC2	0.339801	3.39684	1.54223	0.130697	0.901592	-4.4483	pass
CHORDC1	-0.250876	4.82795	-1.47051	0.149051	0.901592	-4.44836	pass
SDR39U1	0.196495	5.51131	1.45516	0.153235	0.901592	-4.44836	pass
NUTF2	0.158975	6.53249	1.45323	0.153767	0.901592	-4.44836	pass
LMF2	0.236056	4.62021	1.47227	0.148577	0.901592	-4.44866	pass
PPP4C	0.19519	4.741	1.46841	0.149619	0.901592	-4.44871	pass
FAAP20	0.267418	4.4697	1.47645	0.147458	0.901592	-4.44888	pass
WDR26	-0.193625	6.61701	-1.45183	0.154153	0.901592	-4.44925	pass
RPL28	0.271854	7.58878	1.45986	0.151945	0.901592	-4.44926	pass
NUAK1	-0.235379	6.53364	-1.46034	0.151811	0.901592	-4.44931	pass
CEP68	-0.206892	6.11008	-1.45023	0.154597	0.901592	-4.44963	pass
LRSAM1	0.186874	5.03282	1.46111	0.151602	0.901592	-4.4497	pass
NAA20	0.1622	5.85301	1.45011	0.154629	0.901592	-4.44974	pass
HIVEP3	-0.272882	4.0148	-1.50153	0.140875	0.901592	-4.44975	pass
GRIN2B	-0.607369	7.71031	-1.45791	0.152479	0.901592	-4.4498	pass
BTBD17	0.548738	1.67299	1.814	0.0769963	0.901592	-4.44981	pass
USP37	-0.265409	4.26899	-1.49224	0.143287	0.901592	-4.44995	pass
PIKFYVE	-0.248596	5.84303	-1.45025	0.154591	0.901592	-4.44995	pass
RESP18	0.949266	2.52673	1.55465	0.127709	0.901592	-4.45	fail
KIAA1841	-0.323323	3.64343	-1.53093	0.133461	0.901592	-4.45004	pass
ICA1L	-0.248511	5.03467	-1.46136	0.151535	0.901592	-4.45022	pass
FOSB	0.632739	3.58694	1.52638	0.134588	0.901592	-4.45028	pass
CCER2	0.682956	-0.234078	2.362	0.0230029	0.901592	-4.45034	fail
GSK3B	-0.277033	7.01341	-1.45195	0.154119	0.901592	-4.45037	pass
HDAC7	0.27741	4.19947	1.48583	0.144969	0.901592	-4.45055	pass
SCRN3	-0.22691	5.00341	-1.46113	0.151596	0.901592	-4.45066	pass
HIST1H2AC	-0.263995	3.91774	-1.51333	0.137863	0.901592	-4.45074	pass
RPS5	0.230503	7.68774	1.45707	0.152709	0.901592	-4.45083	pass
DCP1A	-0.146054	4.43272	-1.47712	0.14728	0.901592	-4.4509	pass
NXPH1	-0.343665	4.93954	-1.46355	0.150937	0.901592	-4.45101	pass
TMEM242	-0.175059	5.48451	-1.45141	0.15427	0.901592	-4.45102	pass
MSRB1	0.295727	3.93623	1.49818	0.141743	0.901592	-4.45121	pass
CDC42EP1	0.451955	4.8018	1.46728	0.149925	0.901592	-4.45121	pass
PHTF2	-0.325995	3.74107	-1.52262	0.135526	0.901592	-4.45141	pass
TRMT12	-0.167908	3.41985	-1.54491	0.130049	0.901592	-4.45148	pass
USF3	-0.27445	4.55967	-1.47237	0.14855	0.901592	-4.45184	pass
ABCC9	0.433176	3.88715	1.50157	0.140867	0.901592	-4.45186	pass
PITPNA	-0.12601	7.63369	-1.4538	0.153608	0.901592	-4.45192	pass
XKR4	-0.4359	4.45325	-1.47931	0.146695	0.901592	-4.45198	pass
NCBP1	-0.164583	5.68597	-1.44645	0.155648	0.901592	-4.4521	pass
COPS4	-0.211174	6.18809	-1.44496	0.156064	0.901592	-4.45211	pass
AKR1A1	0.172284	5.60958	1.44626	0.155702	0.901592	-4.45211	pass
OLFM2	0.245606	7.34894	1.45101	0.154381	0.901592	-4.45218	pass
HSPB6	0.447504	4.14011	1.48333	0.14563	0.901592	-4.45224	pass
PAXBP1	-0.232431	3.83813	-1.51136	0.138361	0.901592	-4.45233	pass
[truncated: 12,185 more rows]

## Sheet: caudate
Gene Symbol	log2(FC)	mean expression (CPM)	t	P-value	FDR q-value	beta	regional QC
TNNI3K	1.93434	0.882397	6.00975	4.18043e-07	0.00432376	5.6273	pass
IL12RB2	-1.54742	0.280365	-5.89458	6.09667e-07	0.00432376	5.43665	fail
CRHR1	2.58644	1.03483	5.58159	1.697e-06	0.00802341	4.65576	pass
PXDN	1.70744	1.44071	5.49135	2.27787e-06	0.00807734	4.33428	pass
ADRA2A	1.63788	2.10926	4.91653	1.46446e-05	0.0293953	2.97155	pass
TEKT1	2.44196	0.899996	4.98695	1.16799e-05	0.0293953	2.81015	pass
TSPAN18	1.48331	2.08753	4.87782	1.65794e-05	0.0293953	2.80429	pass
CFAP70	1.56622	0.564057	4.88299	1.63074e-05	0.0293953	2.42889	pass
BTBD10	-0.743948	6.75875	-4.73566	2.6106e-05	0.0398886	2.48985	pass
RNF6	-0.644215	6.11033	-4.71228	2.81222e-05	0.0398886	2.41959	pass
COL4A2	1.2763	4.19738	4.63461	3.59831e-05	0.0463986	2.209	pass
FABP5	0.977891	5.7565	4.52333	5.11368e-05	0.0464492	1.86107	pass
EMILIN2	1.21015	1.57227	4.56676	4.45941e-05	0.0464492	1.84998	pass
SH3PXD2B	0.973568	4.24774	4.4746	5.9605e-05	0.0464492	1.74292	pass
RRAD	1.76875	0.968733	4.55969	4.56007e-05	0.0464492	1.73573	pass
ITGB1BP1	-0.557288	7.33934	-4.45815	6.27621e-05	0.0464492	1.67489	pass
RNF145	-0.542097	6.80427	-4.44527	6.53492e-05	0.0464492	1.63294	pass
CCDC9	0.649306	3.36826	4.42193	7.0305e-05	0.0464492	1.60204	pass
SPATA18	2.20278	1.17156	4.49842	5.53067e-05	0.0464492	1.60144	pass
LNX1	-0.965508	6.04419	-4.41608	7.16025e-05	0.0464492	1.55099	pass
SFRP2	1.30128	2.06089	4.41534	7.17693e-05	0.0464492	1.51099	pass
VWA3B	2.30881	-0.167411	4.41411	7.20448e-05	0.0464492	1.068	pass
C15orf39	0.84335	2.97335	4.37946	8.02843e-05	0.0488673	1.47577	pass
LDLR	1.70188	3.55844	4.3407	9.05943e-05	0.0488673	1.36981	pass
CCNL1	0.534226	3.89134	4.3413	9.04247e-05	0.0488673	1.36802	pass
ABL1	0.614423	5.9183	4.35162	8.75666e-05	0.0488673	1.35893	pass
COL4A1	1.56718	3.67625	4.32052	9.64668e-05	0.0488673	1.31097	pass
ZMAT2	-0.688065	7.40547	-4.32692	9.45638e-05	0.0488673	1.29391	pass
WDR78	1.35354	1.631	4.30419	0.000101488	0.0489534	1.15433	pass
SMCO4	1.37184	1.503	4.29774	0.000103539	0.0489534	1.13272	pass
VAV2	0.808039	4.23534	4.25155	0.000119478	0.0511774	1.10192	pass
NR2F2	1.11253	3.87097	4.24746	0.000120997	0.0511774	1.1013	pass
C5orf49	1.20571	3.33923	4.23363	0.000126284	0.0511774	1.07161	pass
DOCK4	-0.952023	7.14509	-4.24365	0.000122432	0.0511774	1.05115	pass
PGF	1.39211	1.98392	4.23898	0.000124215	0.0511774	1.04032	pass
PDLIM4	1.54767	2.68674	4.19774	0.000141077	0.0555844	0.969829	pass
PDZRN3	0.886411	4.27868	4.18182	0.000148171	0.0568015	0.906851	pass
PIM1	1.17983	2.95825	4.15259	0.000162107	0.0581016	0.848161	pass
KCNV1	-1.10018	5.05746	-4.1491	0.000163851	0.0581016	0.816677	pass
MFAP5	2.14271	-0.792512	4.15136	0.000162719	0.0581016	0.22119	fail
FRMD3	0.959042	3.42834	4.12873	0.000174419	0.0587172	0.778427	pass
IFFO2	0.595957	4.69574	4.11394	0.000182508	0.0587172	0.69594	pass
PRKAG2	-0.692655	6.30768	-4.10725	0.000186286	0.0587172	0.656386	pass
ARMC4	1.60563	0.57138	4.13215	0.000172602	0.0587172	0.501637	pass
BDKRB2	1.49587	0.0730981	4.10731	0.000186251	0.0587172	0.39426	pass
MASP1	1.22012	3.59386	4.07443	0.00020594	0.0596429	0.623262	pass
CKAP4	0.852714	4.71549	4.087	0.000198184	0.0596429	0.621661	pass
GCK	1.1514	1.93503	4.07427	0.000206042	0.0596429	0.592229	pass
RDH5	1.56014	-0.209789	4.08434	0.000199802	0.0596429	0.236062	pass
THOC3	-0.868303	4.97303	-4.05191	0.000220586	0.0613489	0.519067	pass
WNT9A	1.98408	-0.0520702	4.05637	0.000217609	0.0613489	0.295679	fail
DRC3	0.919029	2.39222	4.03422	0.000232791	0.0614416	0.512893	pass
EMX1	-1.13159	-0.974949	-4.00918	0.000251203	0.0614416	0.444133	fail
SMO	1.0799	2.88554	4.00229	0.000256513	0.0614416	0.438333	pass
AKR7A3	1.45372	1.40884	4.02224	0.000241429	0.0614416	0.433887	pass
CAP1	-0.565066	8.09294	-4.02087	0.000242438	0.0614416	0.429328	pass
TUBB6	1.61288	3.16476	3.99663	0.000260956	0.0614416	0.418277	pass
GPR68	1.48368	1.22031	4.00941	0.000251031	0.0614416	0.415007	pass
KLF11	0.73817	2.56043	3.99251	0.000264237	0.0614416	0.407801	pass
THRB	-0.950497	6.47927	-3.99397	0.000263069	0.0614416	0.347018	pass
NUAK2	1.16957	-0.0819877	4.01953	0.000243428	0.0614416	0.094719	pass
C1QL1	0.927489	4.12998	3.98467	0.000270588	0.0619036	0.353207	pass
ANXA2	1.71602	4.21468	3.96673	0.000285694	0.0623428	0.302918	pass
PPP2R2C	-0.621674	8.74783	-3.9719	0.000281261	0.0623428	0.299931	pass
GSG1	1.05624	0.372699	3.97119	0.000281866	0.0623428	0.134871	fail
ANKRD34B	-1.28214	2.9794	-3.96053	0.000291104	0.0625609	0.314742	pass
STX2	0.589107	3.57412	3.94537	0.000304745	0.0641439	0.271927	pass
ANKRD65	0.919169	4.03696	3.94237	0.000307514	0.0641439	0.240009	pass
MCHR2	-1.484	1.70512	-3.92894	0.000320229	0.0649195	0.235298	pass
ME3	-0.689839	5.89535	-3.92878	0.000320387	0.0649195	0.153797	pass
PCDHB2	-0.786218	2.32826	-3.91689	0.000332077	0.0663407	0.194358	pass
SLC27A3	1.0458	2.30093	3.89306	0.000356754	0.0678948	0.141324	pass
ADA	1.02162	1.82629	3.898	0.000351497	0.0678948	0.138539	pass
NARS2	0.703417	3.73241	3.89629	0.000353308	0.0678948	0.129502	pass
HERC3	-0.615687	7.17784	-3.89097	0.000359004	0.0678948	0.0545892	pass
BMP2	1.21055	2.01266	3.8677	0.000384972	0.0681159	0.0612925	pass
MDFIC	1.12924	2.72834	3.85724	0.000397233	0.0681159	0.051058	pass
LARGE1	-0.933903	6.83454	-3.88052	0.000370443	0.0681159	0.0260076	pass
CD99	0.891439	5.35715	3.8771	0.000374267	0.0681159	0.0200764	pass
ZNF274	0.505085	3.64225	3.85379	0.000401348	0.0681159	0.0171016	pass
RBPMS	0.989609	2.62063	3.84392	0.000413388	0.0681159	0.0158743	pass
CCDC74B	1.04679	2.14533	3.8464	0.000410322	0.0681159	0.013979	pass
NRP1	0.758607	4.76411	3.85055	0.000405269	0.0681159	-0.0437266	pass
MAEL	1.10762	0.595586	3.85827	0.000396007	0.0681159	-0.0503096	fail
KLHL13	-0.850723	5.2199	-3.84387	0.000413442	0.0681159	-0.0511745	pass
SGPP2	-0.781504	4.9321	-3.83654	0.000422603	0.0681159	-0.0772705	pass
ETV5	-0.779736	6.36075	-3.83797	0.000420805	0.0681159	-0.0954336	pass
C1orf226	1.06668	0.855649	3.85063	0.000405161	0.0681159	-0.108725	pass
FAM57A	0.652892	3.11095	3.82785	0.000433717	0.0691219	-0.0330568	pass
MATN2	0.914576	3.8973	3.80031	0.000470848	0.0692412	-0.136178	pass
NECTIN2	0.730205	4.21955	3.80495	0.000464386	0.0692412	-0.143633	pass
LRRIQ1	1.32059	0.979803	3.81853	0.000445957	0.0692412	-0.159184	pass
PHYHD1	1.06922	3.57202	3.78467	0.00049328	0.0692412	-0.167658	pass
C11orf87	-1.10073	6.46417	-3.80408	0.000465595	0.0692412	-0.182261	pass
SLC29A4	1.20923	4.58055	3.79076	0.000484431	0.0692412	-0.198813	pass
KIAA0040	1.42728	2.77822	3.76321	0.000525758	0.0692412	-0.200807	pass
DNAH5	1.37156	1.79256	3.75876	0.000532746	0.0692412	-0.233093	pass
FAM129B	0.744111	5.12871	3.78218	0.000496957	0.0692412	-0.240544	pass
EFHB	1.73797	0.747169	3.7962	0.000476649	0.0692412	-0.243569	pass
DCAF11	-0.294886	6.96742	-3.78323	0.000495396	0.0692412	-0.244744	pass
PDPN	1.09975	3.51752	3.75295	0.000542006	0.0692412	-0.249806	pass
ZFAND4	0.7399	2.24092	3.74278	0.000558579	0.0692412	-0.252877	pass
CAPS	1.95813	2.83968	3.74166	0.000560438	0.0692412	-0.257966	pass
PLEKHH2	1.02911	1.05027	3.76849	0.000517584	0.0692412	-0.274279	pass
SBNO2	0.971897	3.29003	3.74012	0.000563	0.0692412	-0.274985	pass
ENTPD3	-1.14441	5.57978	-3.76593	0.000521536	0.0692412	-0.275953	pass
TCAF1	-0.643904	8.3865	-3.76476	0.000523348	0.0692412	-0.27606	pass
CTBP2	0.687512	5.33534	3.76904	0.000516733	0.0692412	-0.282628	pass
DHRS13	0.769045	3.51817	3.73262	0.000575632	0.0692412	-0.304499	pass
CTNNAL1	0.93667	3.2143	3.72578	0.00058739	0.0692412	-0.30567	pass
CDKL5	-1.00263	7.41932	-3.75863	0.000532949	0.0692412	-0.306421	pass
IGFBP4	0.993776	4.82297	3.7552	0.000538397	0.0692412	-0.306988	pass
VCL	0.578988	5.20096	3.75569	0.00053761	0.0692412	-0.315179	pass
ATP2A2	-0.50901	9.62715	-3.73941	0.000564189	0.0692412	-0.32784	pass
ETS1	0.648183	4.6165	3.74124	0.000561136	0.0692412	-0.331299	pass
SLC22A4	0.969083	1.6301	3.71979	0.000597881	0.0692412	-0.339697	pass
KCNK2	-0.977507	4.80245	-3.73428	0.000572818	0.0692412	-0.342544	pass
POFUT2	0.58325	3.65018	3.71818	0.000600737	0.0692412	-0.347492	pass
FAM49B	-0.757227	7.32791	-3.74031	0.000562678	0.0692412	-0.358163	pass
ATP2B1	-1.25115	9.31721	-3.71692	0.000602966	0.0692412	-0.395017	pass
FAM168B	-0.514473	8.56196	-3.71288	0.000610205	0.0692412	-0.414417	pass
SEPT9	0.629489	6.33525	3.71716	0.00060254	0.0692412	-0.427184	pass
TBRG1	-0.684656	6.72555	-3.71292	0.000610134	0.0692412	-0.4375	pass
SOHLH2	1.68085	0.290069	3.73063	0.000579031	0.0692412	-0.461622	pass
CD5	1.52096	-1.65159	3.75213	0.000543312	0.0692412	-0.784776	fail
CFAP52	1.57919	1.41018	3.70178	0.000630512	0.0694575	-0.401128	pass
ENPEP	1.07339	1.15852	3.70848	0.000618181	0.0694575	-0.406076	pass
DHX32	0.430196	4.22798	3.69593	0.000641492	0.0694575	-0.435959	pass
MAPKAPK2	0.839026	4.95632	3.70381	0.000626751	0.0694575	-0.44764	pass
NPTN	-0.543762	8.66274	-3.69765	0.000638249	0.0694575	-0.454058	pass
SLMAP	-0.840803	6.30792	-3.69778	0.000638007	0.0694575	-0.480747	pass
COL6A1	0.661671	5.23566	3.69	0.000652797	0.070146	-0.494531	pass
IPCEF1	-0.898469	6.40935	-3.68704	0.000658505	0.0702273	-0.49929	pass
NFKB2	0.902507	1.92691	3.66989	0.000692575	0.070427	-0.441319	pass
TMCO3	0.685957	5.15006	3.68002	0.000672253	0.070427	-0.519181	pass
LAMA4	0.589782	4.3354	3.66704	0.000698393	0.070427	-0.520139	pass
C5orf15	0.603436	4.52378	3.66621	0.0007001	0.070427	-0.531945	pass
CLVS1	-0.642603	4.95443	-3.66714	0.000698183	0.070427	-0.540359	pass
METTL13	-0.366511	5.14033	-3.66713	0.000698211	0.070427	-0.549607	pass
CTHRC1	1.28084	0.472436	3.66648	0.00069954	0.070427	-0.587338	pass
CELSR1	1.62781	-0.104962	3.67286	0.000686552	0.070427	-0.690518	pass
TIMP1	1.32364	3.6466	3.66175	0.000709332	0.0708533	-0.501649	pass
CFAP44	1.06651	2.27597	3.64549	0.000743985	0.0709253	-0.499695	pass
BBC3	0.853782	1.69034	3.645	0.000745055	0.0709253	-0.507812	pass
MAPK13	-0.604942	4.06695	-3.65264	0.000728548	0.0709253	-0.535046	pass
PRKCB	-1.40107	9.62106	-3.64753	0.000739552	0.0709253	-0.577716	pass
EML1	-0.976695	5.86333	-3.65453	0.000724516	0.0709253	-0.590191	pass
HABP4	-0.579802	7.98322	-3.64564	0.000743654	0.0709253	-0.604172	pass
CFAP65	1.29165	0.740414	3.64523	0.000744559	0.0709253	-0.610192	pass
STON1	1.27168	1.55793	3.64202	0.000751591	0.0710705	-0.531307	pass
DHRS12	0.522604	2.8641	3.63448	0.000768362	0.0717003	-0.53302	pass
TEAD3	1.16275	1.29855	3.63477	0.000767705	0.0717003	-0.555328	pass
TNFRSF10B	0.968027	2.88391	3.63211	0.000773704	0.0717269	-0.542222	pass
GEM	1.14085	2.47692	3.62791	0.000783274	0.0721426	-0.543973	pass
LPCAT3	0.62449	3.3462	3.62537	0.000789118	0.0722119	-0.578106	pass
TRIP10	1.38037	2.37154	3.61049	0.000824189	0.0723928	-0.588402	pass
BMP1	0.648061	2.21957	3.60532	0.000836699	0.0723928	-0.60029	pass
PLPP4	0.816082	2.46437	3.6015	0.000846076	0.0723928	-0.611127	pass
AGPAT2	0.759117	3.14212	3.59672	0.00085797	0.0723928	-0.643908	pass
CARD19	0.711231	3.36448	3.5999	0.000850045	0.0723928	-0.647036	pass
DYNLT1	0.739333	4.01884	3.60672	0.000833289	0.0723928	-0.663169	pass
AGAP4	0.879871	1.5513	3.58889	0.000877766	0.0723928	-0.663756	pass
TGIF1	1.02198	2.14965	3.57576	0.000911932	0.0723928	-0.674863	pass
SLITRK3	-0.686639	5.28032	-3.61783	0.000806703	0.0723928	-0.683343	pass
ADCY1	-0.967071	7.78628	-3.61285	0.000818514	0.0723928	-0.692855	pass
ZNF385B	-1.27199	4.87915	-3.59922	0.000851736	0.0723928	-0.700551	pass
BCOR	0.477225	4.23825	3.59004	0.000874834	0.0723928	-0.71825	pass
BCO2	-0.729316	2.63769	-3.55937	0.000956421	0.0723928	-0.718679	pass
IGFBP3	1.85223	2.87161	3.56531	0.000940072	0.0723928	-0.725717	pass
IGFN1	1.34069	0.114513	3.60464	0.000838366	0.0723928	-0.726994	pass
GLIS2	0.731053	3.57121	3.5688	0.000930576	0.0723928	-0.739379	pass
ITPRIP	1.32427	2.43074	3.5509	0.000980208	0.0723928	-0.740196	pass
HIVEP2	-0.801595	7.3663	-3.5982	0.000854265	0.0723928	-0.74038	pass
MYLK3	2.2642	0.702668	3.57319	0.000918795	0.0723928	-0.742867	pass
CTTNBP2	-0.628312	5.28184	-3.59179	0.000870374	0.0723928	-0.747724	pass
MYCBP	0.899251	1.89121	3.54845	0.000987197	0.0723928	-0.749008	pass
PPP4R1	0.379575	4.93086	3.58604	0.000885066	0.0723928	-0.762401	pass
RANBP17	1.18586	0.192334	3.61535	0.000812558	0.0723928	-0.767991	fail
TSPAN6	1.02754	4.06167	3.56743	0.000934303	0.0723928	-0.768798	pass
ARID5A	1.46052	3.28245	3.55204	0.000976961	0.0723928	-0.773491	pass
RPH3AL	1.06924	1.75675	3.53766	0.00101853	0.0723928	-0.777874	pass
RBM38	0.642859	3.99656	3.56068	0.000952773	0.0723928	-0.782151	pass
WDR1	0.646323	6.83455	3.58451	0.00088903	0.0723928	-0.782758	pass
RGS7BP	-1.54537	6.27669	-3.57993	0.000900961	0.0723928	-0.784664	pass
NOD1	0.909032	1.60303	3.53511	0.00102608	0.0723928	-0.786148	pass
APIP	0.441713	3.88537	3.55425	0.00097074	0.0723928	-0.790436	pass
LRRN1	-1.05552	5.95545	-3.57934	0.000902501	0.0723928	-0.793658	pass
CAV2	0.92873	3.36845	3.54287	0.00100328	0.0723928	-0.79417	pass
ERV3-1	-1.09121	3.5	-3.53869	0.00101551	0.0723928	-0.797097	pass
TCEAL9	0.727171	4.59855	3.56506	0.00094074	0.0723928	-0.806159	pass
ANKS1B	-0.613667	7.66135	-3.56742	0.000934306	0.0723928	-0.818926	pass
ECH1	0.464404	6.22694	3.56773	0.000933477	0.0723928	-0.835138	pass
SEPHS1	0.327085	5.40632	3.56356	0.000944861	0.0723928	-0.839209	pass
SPPL2A	0.799172	4.09621	3.53738	0.00101937	0.0723928	-0.848875	pass
LMNA	0.873516	4.95823	3.54372	0.0010008	0.0723928	-0.874603	pass
DGKB	-1.38375	7.55763	-3.5431	0.00100262	0.0723928	-0.886303	pass
KCNA2	-1.01909	7.3659	-3.53963	0.00101274	0.0723928	-0.895228	pass
ACTR3B	-1.023	6.67088	-3.54119	0.00100817	0.0723928	-0.902574	pass
SUSD6	0.490366	5.00202	3.53457	0.00102768	0.0723928	-0.903916	pass
PPIF	0.567913	5.88353	3.53845	0.0010162	0.0723928	-0.91153	pass
CNKSR2	-0.991176	7.43256	-3.53338	0.00103123	0.0723928	-0.91302	pass
FSTL1	0.986485	5.50415	3.53115	0.00103791	0.0723928	-0.923212	pass
AK1	0.744441	6.18483	3.53006	0.00104118	0.0723928	-0.935081	pass
IRX1	1.47359	-1.26022	3.54265	0.00100391	0.0723928	-1.08217	fail
CFAP43	1.3216	1.16962	3.52312	0.00106227	0.0724392	-0.841899	pass
CNTN4	-0.779135	4.39451	-3.52528	0.00105566	0.0724392	-0.882853	pass
NETO1	-1.03413	5.58701	-3.52245	0.00106433	0.0724392	-0.937617	pass
PNN	0.26566	5.27671	3.52214	0.00106528	0.0724392	-0.944258	pass
PLCL2	-0.841393	5.73392	-3.52146	0.00106739	0.0724392	-0.946156	pass
COCH	-1.44425	5.9931	-3.51635	0.00108324	0.0731654	-0.915351	pass
KLHL2	-0.737834	7.3866	-3.51167	0.001098	0.0738109	-0.971484	pass
DKK3	-0.618868	10.6084	-3.50825	0.00110887	0.0738415	-0.929633	pass
PPP1R15A	0.506981	5.25483	3.50869	0.00110748	0.0738415	-0.980505	pass
INPP5A	-1.14937	7.18283	-3.50292	0.00112605	0.074635	-0.996262	pass
ZYX	0.797521	4.97595	3.50063	0.00113351	0.0747798	-0.989812	pass
MDFI	0.882205	1.71651	3.49779	0.00114282	0.0748768	-0.874046	pass
ZNF136	0.479846	3.29946	3.48906	0.00117193	0.0748768	-0.925609	pass
CSRNP1	1.22752	3.90151	3.4952	0.0011514	0.0748768	-0.953708	pass
SLC25A4	-0.421733	8.00336	-3.49453	0.00115361	0.0748768	-1.00554	pass
ZMAT4	-0.581416	4.96678	-3.49092	0.00116566	0.0748768	-1.00735	pass
NICN1	-0.595944	5.6108	-3.48982	0.00116935	0.0748768	-1.03093	pass
PLRG1	-0.34671	5.89435	-3.48959	0.00117015	0.0748768	-1.04108	pass
ATPAF2	0.465723	3.25499	3.48351	0.00119078	0.0750668	-0.938047	pass
NANS	0.450849	4.62218	3.48489	0.00118608	0.0750668	-1.0198	pass
PPIL1	-0.452839	5.55409	-3.485	0.0011857	0.0750668	-1.04681	pass
SDK1	1.24014	2.33963	3.46169	0.00126779	0.0754479	-0.96218	pass
EDNRA	0.840882	2.20915	3.45782	0.00128193	0.0754479	-0.967886	pass
BCL3	1.26687	1.33625	3.463	0.00126305	0.0754479	-0.972702	pass
C4orf19	1.29882	0.932535	3.46664	0.00124991	0.0754479	-0.996506	pass
DNALI1	0.86045	3.7086	3.47149	0.00123262	0.0754479	-0.997228	pass
NEK5	1.07145	0.652921	3.4707	0.00123545	0.0754479	-1.03177	pass
ST3GAL1	0.620671	4.29394	3.46576	0.0012531	0.0754479	-1.04913	pass
KCNAB1	-1.40914	7.81073	-3.47971	0.00120388	0.0754479	-1.05038	pass
RNF103-CHMP3	-1.94595	0.6267	-3.46221	0.00126591	0.0754479	-1.05142	pass
ST5	0.630418	5.05938	3.47688	0.0012137	0.0754479	-1.05956	pass
CACNA2D3	-1.1257	6.27012	-3.47834	0.00120862	0.0754479	-1.06711	pass
RGMA	0.676517	6.36652	3.47324	0.00122647	0.0754479	-1.08379	pass
KCNQ3	-0.765892	7.92464	-3.45875	0.00127852	0.0754479	-1.10184	pass
GPR12	-1.02384	5.49822	-3.45915	0.00127707	0.0754479	-1.10334	pass
PODNL1	1.21883	0.0565159	3.46067	0.0012715	0.0754479	-1.10664	pass
BMP3	1.92953	-1.98965	3.46279	0.00126381	0.0754479	-1.35598	fail
PRKX	1.11699	3.17415	3.45365	0.00129738	0.0755183	-1.01241	pass
EHD2	0.607643	4.59437	3.45343	0.00129816	0.0755183	-1.09903	pass
NCEH1	-0.661135	7.04543	-3.45318	0.0012991	0.0755183	-1.12943	pass
FAM110C	1.28654	2.1996	3.44801	0.0013185	0.0757909	-0.996669	pass
KCNE5	1.13117	1.83061	3.44524	0.00132898	0.0757909	-1.0004	pass
C8orf37	0.507382	2.54714	3.44413	0.00133323	0.0757909	-1.00504	pass
CA13	1.06474	1.26281	3.44248	0.00133954	0.0757909	-1.02008	pass
CASC1	0.880398	1.48635	3.44123	0.00134433	0.0757909	-1.02369	pass
IGFBP2	1.34095	3.08382	3.44066	0.00134654	0.0757909	-1.05018	pass
GAN	0.669431	4.35752	3.44543	0.00132828	0.0757909	-1.1092	pass
CYFIP2	-0.542017	9.13537	-3.44651	0.00132417	0.0757909	-1.11297	pass
AP1S1	-0.877933	7.35482	-3.43686	0.00136123	0.0763151	-1.16823	pass
LATS2	0.808185	2.27131	3.43107	0.00138394	0.0764563	-1.03472	pass
TCTEX1D1	1.30974	1.25959	3.43193	0.00138056	0.0764563	-1.05729	pass
RGS22	1.19326	0.905955	3.43331	0.00137513	0.0764563	-1.08423	pass
GNPTAB	-0.529023	6.99339	-3.43073	0.00138531	0.0764563	-1.18952	pass
STK33	0.968957	2.46999	3.42465	0.00140957	0.0764657	-1.05592	pass
CDK2	1.29645	1.1352	3.42394	0.00141244	0.0764657	-1.07178	pass
IRF6	1.41575	1.11747	3.42492	0.00140849	0.0764657	-1.07245	pass
ROBO2	-0.794095	6.0913	-3.42626	0.00140309	0.0764657	-1.19681	pass
RNF150	-1.13048	6.32404	-3.42807	0.00139588	0.0764657	-1.19894	pass
KCNB2	-0.768093	2.4174	-3.42211	0.00141982	0.0765731	-1.06313	pass
SERTAD3	0.689485	2.19591	3.41902	0.00143239	0.0769584	-1.06328	pass
LMOD1	1.19039	3.55121	3.41516	0.00144824	0.0772565	-1.13958	pass
RTN2	-0.610947	5.98942	-3.41502	0.00144883	0.0772565	-1.23356	pass
SIAH1	0.445151	4.20411	3.41183	0.00146209	0.0776716	-1.18146	pass
CHMP3	-0.575819	7.77275	-3.4104	0.00146804	0.0776968	-1.23029	pass
FAM114A1	0.64846	2.93875	3.4082	0.00147728	0.0778951	-1.11383	pass
C11orf70	1.46111	0.137417	3.40618	0.00148579	0.0780537	-1.21664	pass
PIAS3	0.410217	4.53089	3.40142	0.00150607	0.0783125	-1.2301	pass
FAR2	-0.77078	5.3102	-3.40298	0.0014994	0.0783125	-1.24777	pass
ITPR1	-1.18224	7.90832	-3.40114	0.00150728	0.0783125	-1.25303	pass
RTP1	1.35631	-0.149859	3.38862	0.00156193	0.0785104	-1.14329	fail
CCDC24	0.609522	3.1522	3.39841	0.00151902	0.0785104	-1.15124	pass
JAK3	0.633874	2.67632	3.38358	0.00158444	0.0785104	-1.16559	pass
SOCS2	1.00708	2.87654	3.38367	0.00158403	0.0785104	-1.17371	pass
OFD1	0.430683	3.09301	3.38144	0.00159412	0.0785104	-1.18785	pass
CHST6	1.00002	3.76296	3.39573	0.00153065	0.0785104	-1.19587	pass
RYK	0.508218	3.99998	3.39351	0.00154035	0.0785104	-1.21565	pass
FUT11	0.44834	3.6967	3.38502	0.00157796	0.0785104	-1.21767	pass
SERPINB1	1.06113	3.62575	3.38363	0.00158422	0.0785104	-1.22062	pass
DACH1	-1.14586	4.86903	-3.39081	0.00155223	0.0785104	-1.24371	pass
PTP4A3	0.487565	4.06055	3.38364	0.00158419	0.0785104	-1.24775	pass
AQP1	1.45651	6.28915	3.39548	0.00153175	0.0785104	-1.26665	pass
ARHGEF16	1.25064	-0.0750001	3.39258	0.00154445	0.0785104	-1.27527	pass
PPP2R2B	-0.429686	8.26642	-3.38193	0.0015919	0.0785104	-1.29487	pass
RALY	0.487929	6.01012	3.38728	0.0015679	0.0785104	-1.30994	pass
SOX13	0.595491	3.66311	3.37448	0.00162591	0.0793561	-1.2442	pass
ADAMTS8	-1.08256	4.66709	-3.37401	0.00162808	0.0793561	-1.29143	pass
DOCK3	-0.620937	7.40767	-3.37502	0.00162343	0.0793561	-1.32772	pass
RIPK2	0.587462	2.85751	3.36951	0.00164898	0.0796392	-1.20578	pass
ANGPT1	1.21185	1.63992	3.35804	0.00170342	0.0796392	-1.21548	pass
FZD9	0.634176	1.96177	3.34133	0.00178583	0.0796392	-1.2498	pass
SLC50A1	0.767268	2.17325	3.34032	0.00179097	0.0796392	-1.25426	pass
FAM47E-STBD1	0.573333	3.24451	3.35817	0.00170282	0.0796392	-1.25911	pass
HSPE1-MOB4	-1.07245	3.75715	-3.36418	0.00167407	0.0796392	-1.26727	pass
PLEKHG2	0.839722	1.57384	3.3345	0.0018206	0.0796392	-1.26962	pass
AOX1	1.16552	0.489941	3.36602	0.00166537	0.0796392	-1.27483	pass
P2RX5	-0.705754	4.02564	-3.36792	0.00165644	0.0796392	-1.27599	pass
RSPH9	1.22275	0.931127	3.33754	0.00180509	0.0796392	-1.28597	pass
GPR146	0.967459	2.47109	3.33147	0.00183627	0.0796392	-1.28635	pass
DYNLRB2	0.946579	1.15215	3.33404	0.00182299	0.0796392	-1.29034	pass
ABHD11	0.593116	3.33703	3.34559	0.00176448	0.0796392	-1.29405	pass
SPRY3	-0.619164	3.3473	-3.33618	0.00181201	0.0796392	-1.30262	pass
SEC24D	0.723569	3.1451	3.34005	0.00179231	0.0796392	-1.30308	pass
EMP2	0.65943	4.43278	3.36772	0.00165737	0.0796392	-1.30863	pass
PTPN3	1.15567	2.54245	3.32962	0.00184585	0.0796392	-1.31195	pass
RFTN1	1.05788	4.24254	3.35133	0.00173608	0.0796392	-1.3146	pass
VCPKMT	-0.731178	3.63306	-3.33876	0.00179887	0.0796392	-1.31483	pass
POU3F1	-1.09711	3.32079	-3.33179	0.00183458	0.0796392	-1.31571	pass
STYK1	-1.14392	3.85205	-3.33387	0.00182383	0.0796392	-1.33799	pass
RARA	0.714384	3.69352	3.33304	0.00182812	0.0796392	-1.35311	pass
METTL6	-0.367983	4.29999	-3.34353	0.00177478	0.0796392	-1.35693	pass
ANXA1	1.30343	3.82203	3.32882	0.00185002	0.0796392	-1.37305	pass
WBP1L	0.377175	5.67957	3.35873	0.00170012	0.0796392	-1.38205	pass
DPP6	-0.599405	8.35407	-3.34442	0.00177031	0.0796392	-1.38974	pass
EFHD2	0.635422	5.44122	3.33824	0.00180152	0.0796392	-1.39668	pass
SHC3	-0.759074	7.72252	-3.34571	0.00176391	0.0796392	-1.3984	pass
PTPN12	0.48871	4.99056	3.34181	0.00178345	0.0796392	-1.40417	pass
TMEM268	-0.489347	6.24563	-3.34689	0.001758	0.0796392	-1.40976	pass
CACNB4	-0.844848	6.93153	-3.34466	0.00176914	0.0796392	-1.41325	pass
RFPL1	-2.22559	0.0494491	-3.32949	0.00184654	0.0796392	-1.42387	pass
CALB1	-0.959629	7.28188	-3.33402	0.00182307	0.0796392	-1.43313	pass
CYLD	-0.493198	7.18004	-3.33569	0.0018145	0.0796392	-1.43335	pass
KIAA1549L	-0.818334	7.70084	-3.3315	0.00183611	0.0796392	-1.435	pass
CALN1	-0.981153	7.26066	-3.33342	0.00182617	0.0796392	-1.43883	pass
FBXO34	-0.542583	6.17768	-3.33518	0.00181711	0.0796392	-1.43991	pass
UNC119	0.528997	5.09594	3.32938	0.00184712	0.0796392	-1.44404	pass
HNRNPF	0.592133	5.63472	3.32828	0.00185286	0.0796392	-1.45774	pass
TC2N	1.57789	1.16811	3.31677	0.00191388	0.0801734	-1.31589	fail
OTUB2	-0.948554	2.11349	-3.30978	0.00195191	0.0801734	-1.32603	pass
ADAMTS2	1.18964	1.50443	3.3076	0.00196393	0.0801734	-1.33251	pass
SGMS2	1.22814	1.93051	3.29281	0.00204724	0.0801734	-1.36604	pass
PGAM2	1.57629	1.42894	3.29219	0.00205079	0.0801734	-1.36784	pass
WEE1	1.15888	1.06696	3.29417	0.00203939	0.0801734	-1.38591	pass
BCL2L11	0.584447	2.62595	3.28973	0.00206501	0.0801734	-1.38937	pass
GLIS3	0.949345	3.0562	3.2971	0.00202272	0.0801734	-1.39846	pass
CEP19	-0.525825	3.95346	-3.31497	0.00192364	0.0801734	-1.40207	pass
CFAP221	0.549688	3.06412	3.29245	0.00204927	0.0801734	-1.40449	pass
PIGA	0.949948	2.69452	3.28506	0.0020922	0.0801734	-1.40548	pass
GJA5	1.09258	1.55703	3.27492	0.00215247	0.0801734	-1.41006	pass
DLEC1	1.36053	0.589452	3.29299	0.00204617	0.0801734	-1.4177	pass
HSD17B14	0.800356	4.04926	3.31695	0.00191295	0.0801734	-1.42014	pass
RAMP3	1.11328	2.76328	3.28176	0.00211165	0.0801734	-1.42246	pass
ZBTB7B	0.730396	3.75893	3.30576	0.00197408	0.0801734	-1.42414	pass
NXN	0.691082	3.74186	3.30298	0.00198959	0.0801734	-1.43089	pass
C6orf52	1.01904	-0.0496467	3.31914	0.00190117	0.0801734	-1.43451	fail
CALM3	-0.570518	11.1331	-3.30748	0.0019646	0.0801734	-1.43819	pass
TCEA3	0.945838	2.08891	3.26099	0.00223797	0.0801734	-1.44277	pass
RAB20	1.55605	0.836382	3.26993	0.00218272	0.0801734	-1.44595	pass
NFKBIE	0.569666	3.1646	3.28043	0.00211949	0.0801734	-1.44887	pass
FKBP7	0.682071	1.0919	3.26458	0.00221563	0.0801734	-1.45218	pass
CFAP54	1.456	-0.0742693	3.31589	0.00191866	0.0801734	-1.45412	pass
SLC51A	0.61529	0.472685	3.2852	0.0020914	0.0801734	-1.46243	pass
SP8	1.3929	-1.22277	3.30579	0.00197395	0.0801734	-1.46502	fail
FZD6	0.824081	2.54057	3.25789	0.00225741	0.0801734	-1.46571	pass
ACTL6B	-0.590378	5.67218	-3.32349	0.001878	0.0801734	-1.46946	pass
SYNE3	0.789924	3.0549	3.26859	0.00219095	0.0801734	-1.46977	pass
TMEM198	-0.494957	4.58717	-3.30492	0.0019788	0.0801734	-1.47409	pass
FGFR1	0.700597	5.99533	3.32002	0.00189645	0.0801734	-1.48345	pass
DNAI1	1.00637	0.275346	3.27125	0.00217471	0.0801734	-1.48624	pass
GNG13	-1.38373	-1.34113	-3.25943	0.0022477	0.0801734	-1.48654	fail
DHRSX	0.554292	3.04794	3.25895	0.00225072	0.0801734	-1.48995	pass
DRP2	-1.05702	5.6161	-3.31189	0.00194037	0.0801734	-1.49066	pass
TGFB3	0.900059	3.5849	3.27295	0.00216438	0.0801734	-1.49561	pass
MCTP1	-1.20538	6.58609	-3.31285	0.00193512	0.0801734	-1.49572	pass
NETO2	-0.851624	6.03275	-3.31288	0.00193496	0.0801734	-1.49631	pass
RBFOX1	-1.04021	8.27387	-3.30305	0.00198917	0.0801734	-1.49903	pass
COL19A1	-1.41831	0.708671	-3.25811	0.002256	0.0801734	-1.50487	pass
RNF152	1.17642	3.29522	3.25969	0.00224608	0.0801734	-1.50575	pass
PTPN5	-1.29836	8.47318	-3.29917	0.00201097	0.0801734	-1.50576	pass
QRSL1	-0.377683	4.27951	-3.28288	0.00210501	0.0801734	-1.50831	pass
PDE10A	-1.65111	6.40158	-3.28895	0.00206949	0.0801734	-1.51345	pass
SP1	0.590435	4.78365	3.2948	0.00203579	0.0801734	-1.5136	pass
FAM49A	-0.67015	7.9346	-3.29839	0.00201538	0.0801734	-1.51604	pass
OSBPL5	0.591081	3.92892	3.26958	0.00218485	0.0801734	-1.5279	pass
B4GALNT1	-0.572175	6.73126	-3.30072	0.00200226	0.0801734	-1.52892	pass
BMPER	-0.790677	3.83307	-3.25824	0.00225519	0.0801734	-1.53484	pass
SORBS2	-0.814915	6.9936	-3.29681	0.00202435	0.0801734	-1.53618	pass
PIK3CB	-0.525525	6.56493	-3.29789	0.00201824	0.0801734	-1.53687	pass
ZFP36L2	0.867732	5.05639	3.28927	0.00206767	0.0801734	-1.53918	pass
KCNA4	-1.09847	4.84823	-3.27908	0.00212756	0.0801734	-1.53974	pass
CCNY	-0.308978	7.2861	-3.29042	0.00206096	0.0801734	-1.54709	pass
ADCY3	-0.717305	6.97251	-3.28896	0.00206942	0.0801734	-1.55624	pass
HS3ST5	-0.919057	4.37061	-3.25542	0.00227303	0.0801734	-1.56175	pass
PATL1	0.313188	4.54138	3.26967	0.00218431	0.0801734	-1.56525	pass
HSPH1	-0.69004	8.77893	-3.2728	0.0021653	0.0801734	-1.5657	pass
CIB1	0.719981	4.9873	3.27939	0.00212571	0.0801734	-1.56791	pass
SULF1	1.52239	3.92383	3.25349	0.00228528	0.0801734	-1.57272	pass
DDR1	0.7206	7.40414	3.27007	0.0021819	0.0801734	-1.59398	pass
CIAO1	-0.290164	6.58346	-3.27595	0.00214624	0.0801734	-1.59408	pass
ANO6	0.714002	4.45556	3.25605	0.00226906	0.0801734	-1.59517	pass
PDP1	-0.980053	7.37958	-3.26798	0.00219467	0.0801734	-1.60205	pass
ELMOD1	-0.949171	7.50896	-3.26548	0.00221003	0.0801734	-1.60798	pass
C6orf106	-0.371497	7.63789	-3.26401	0.00221916	0.0801734	-1.6081	pass
ZMIZ1	0.384525	6.805	3.26525	0.00221146	0.0801734	-1.61702	pass
GSG1L	-0.691448	5.52999	-3.25974	0.00224578	0.0801734	-1.62268	pass
NRP2	0.853403	5.22178	3.26031	0.00224223	0.0801734	-1.62517	pass
HOPX	0.620691	6.83605	3.26038	0.00224177	0.0801734	-1.62545	pass
GNAL	-1.03209	7.94841	-3.2544	0.00227952	0.0801734	-1.62817	pass
PCNX2	-0.680952	6.05467	-3.25987	0.00224494	0.0801734	-1.62958	pass
SORBS1	-0.622657	7.97174	-3.25288	0.00228921	0.0801734	-1.63077	pass
CNR1	-0.86256	6.61295	-3.25498	0.00227581	0.0801734	-1.63611	pass
SLITRK5	-0.593615	5.90277	-3.25624	0.00226786	0.0801734	-1.64158	pass
XRCC3	0.65086	2.4599	3.2515	0.00229801	0.0801815	-1.47427	pass
CFDP1	0.286661	6.08191	3.25108	0.00230075	0.0801815	-1.66056	pass
TTC25	0.606883	1.89846	3.24736	0.00232473	0.0804242	-1.47224	pass
EVA1C	0.628675	3.14027	3.24768	0.00232263	0.0804242	-1.52658	pass
TOMM70	-0.890385	8.07029	-3.24841	0.00231794	0.0804242	-1.64172	pass
GOLM1	0.582827	7.25175	3.24491	0.00234064	0.0807779	-1.66073	pass
SHMT1	0.655973	2.9937	3.24221	0.00235831	0.0811898	-1.52828	pass
SERPINB8	0.645018	2.38346	3.23424	0.00241124	0.0814592	-1.51411	pass
MITD1	0.450703	2.59352	3.23618	0.00239826	0.0814592	-1.51576	pass
CMTM3	0.593088	2.63856	3.23726	0.00239109	0.0814592	-1.51731	pass
CDH23	1.1513	1.96149	3.22587	0.00246802	0.0814592	-1.52671	pass
TEAD2	1.11057	1.66648	3.22342	0.0024849	0.0814592	-1.52788	pass
C10orf105	1.36809	2.14824	3.22466	0.00247635	0.0814592	-1.54295	pass
ACYP1	0.454505	3.23786	3.23824	0.00238458	0.0814592	-1.55361	pass
CCDC74A	0.687554	3.17233	3.23521	0.00240475	0.0814592	-1.55661	pass
METRNL	1.0397	3.06488	3.22793	0.00245396	0.0814592	-1.57058	pass
JPH2	1.37601	0.49907	3.22284	0.00248893	0.0814592	-1.5734	pass
DERA	0.598906	3.65659	3.23007	0.0024394	0.0814592	-1.60321	pass
DYRK4	0.384105	3.6107	3.22259	0.00249064	0.0814592	-1.62088	pass
KIAA0368	-0.551247	7.79239	-3.23609	0.00239888	0.0814592	-1.67633	pass
FAM135B	-0.784601	4.92358	-3.22441	0.00247806	0.0814592	-1.68485	pass
NPTX1	-1.27998	7.1108	-3.23144	0.00243013	0.0814592	-1.68776	pass
HMGB3	0.508743	4.80045	3.22653	0.00246353	0.0814592	-1.69275	pass
PPM1M	-0.580414	4.8063	-3.22232	0.00249248	0.0814592	-1.695	pass
CSPG4	0.658851	4.76535	3.22471	0.00247597	0.0814592	-1.69535	pass
CAST	0.401845	6.01366	3.23276	0.00242119	0.0814592	-1.70506	pass
JUN	0.954679	6.17027	3.22855	0.00244973	0.0814592	-1.70802	pass
DCAF6	-0.541964	6.85909	-3.22652	0.00246355	0.0814592	-1.71155	pass
KANK1	0.641893	5.59818	3.22497	0.00247425	0.0814592	-1.71709	pass
RAB13	0.73933	4.39947	3.21942	0.00251265	0.0819297	-1.6869	pass
RASA3	0.58281	5.00878	3.21834	0.00252023	0.0819883	-1.71882	pass
ABRACL	-0.452413	3.53593	-3.21427	0.00254885	0.0827297	-1.62617	pass
CHSY3	-0.812766	3.70843	-3.21186	0.00256596	0.083095	-1.63435	pass
PARPBP	1.08944	-0.0906478	3.21029	0.00257711	0.083266	-1.68695	fail
HSD3B7	0.85927	1.63808	3.20062	0.00264712	0.0835914	-1.58091	pass
MYO7A	1.20884	2.10971	3.20227	0.00263508	0.0835914	-1.58665	pass
FHAD1	1.48299	0.121883	3.2063	0.00260582	0.0835914	-1.62516	fail
ROPN1L	1.33365	0.410735	3.20209	0.00263636	0.0835914	-1.64379	pass
SHC1	0.878466	4.50787	3.20367	0.00262489	0.0835914	-1.73536	pass
PAM	-0.62251	8.30914	-3.2056	0.00261089	0.0835914	-1.74352	pass
TUBB4B	0.837157	7.63206	3.20767	0.00259591	0.0835914	-1.7464	pass
ARFGAP3	0.337655	5.04498	3.20356	0.00262564	0.0835914	-1.76027	pass
FOXG1	-0.494166	5.96689	-3.20627	0.00260601	0.0835914	-1.77	pass
MIDN	0.819379	5.06285	3.20004	0.00265138	0.0835914	-1.77017	pass
JAKMIP1	-0.576864	7.06817	-3.19995	0.00265201	0.0835914	-1.77967	pass
DNAJB2	0.399142	7.59438	3.19588	0.00268208	0.0839529	-1.77821	pass
GNB5	-0.438867	7.21783	-3.19647	0.00267775	0.0839529	-1.78567	pass
RIC8B	-0.69519	6.05704	-3.1952	0.00268716	0.0839529	-1.78994	pass
BCAR1	0.468913	5.87531	3.19589	0.00268204	0.0839529	-1.79789	pass
GTF2H4	-0.516402	3.60784	-3.19096	0.00271884	0.0844829	-1.68736	pass
SPTSSA	0.75218	4.11923	3.19054	0.00272199	0.0844829	-1.74077	pass
LIX1L	0.440932	4.86332	3.19069	0.00272091	0.0844829	-1.77988	pass
TBC1D2B	0.366535	4.74632	3.18822	0.0027395	0.0847873	-1.78252	pass
GRIA2	-0.980074	8.18452	-3.18687	0.00274973	0.0847873	-1.79367	pass
TBC1D1	0.525491	5.13627	3.187	0.00274881	0.0847873	-1.80174	pass
CRLF1	-1.18724	4.45225	-3.18594	0.00275686	0.0848228	-1.76124	pass
RGS7	-0.415756	6.52978	-3.18463	0.00276684	0.0849455	-1.82421	pass
SEC14L2	0.516722	5.93256	3.18247	0.00278341	0.0852699	-1.83219	pass
FNDC3B	0.683462	3.40284	3.18075	0.00279665	0.0853069	-1.70697	pass
SLC35F3	-0.637164	4.86013	-3.18141	0.00279159	0.0853069	-1.79818	pass
NFKBIZ	1.16911	0.771482	3.17559	0.0028368	0.0857935	-1.66413	pass
SMAP2	-0.465224	7.56435	-3.17734	0.00282312	0.0857935	-1.82739	pass
PLCB1	-0.939165	7.66284	-3.17593	0.00283412	0.0857935	-1.83034	pass
FURIN	0.356256	5.75713	3.17583	0.00283492	0.0857935	-1.84726	pass
LOXL1	0.913389	1.23392	3.1666	0.00290793	0.087291	-1.66051	pass
RIPK1	0.678191	3.34712	3.16623	0.00291093	0.087291	-1.7414	pass
MAP2K3	0.638162	3.94649	3.16771	0.00289909	0.087291	-1.78499	pass
TIMP3	0.682033	7.64648	3.16809	0.00289602	0.087291	-1.84653	pass
SUV39H1	0.479179	3.26814	3.16539	0.0029177	0.0873094	-1.73555	pass
RGPD2	1.76238	0.0210919	3.16331	0.00293447	0.0875073	-1.72733	fail
INAFM1	0.878376	3.33426	3.16304	0.00293665	0.0875073	-1.7518	pass
ZMYND12	0.74438	2.27126	3.16081	0.00295473	0.0878615	-1.68311	pass
TTLL9	0.808984	0.376359	3.15971	0.00296364	0.0879421	-1.72001	pass
PLXND1	0.528708	5.63025	3.15586	0.00299527	0.088695	-1.88751	pass
SAMD4B	0.348591	6.4111	3.15476	0.00300435	0.0887786	-1.90045	pass
HS3ST3B1	1.70381	-1.33446	3.15206	0.00302666	0.0890767	-1.82681	fail
DUSP16	0.443394	5.02015	3.15202	0.003027	0.0890767	-1.88179	pass
COLEC12	0.637767	5.01418	3.15124	0.00303355	0.0890847	-1.88004	pass
NR2C1	0.38814	3.13333	3.14887	0.00305332	0.0891738	-1.75772	pass
PLCD3	0.828345	5.57495	3.14862	0.00305545	0.0891738	-1.90644	pass
CDC40	-0.806082	6.05078	-3.14945	0.00304845	0.0891738	-1.91004	pass
P4HA2	0.955024	3.33052	3.14272	0.00310538	0.0893442	-1.80131	pass
RGS3	0.791587	4.37308	3.14491	0.00308672	0.0893442	-1.86797	pass
WWTR1	0.819017	4.77146	3.1456	0.00308089	0.0893442	-1.8876	pass
NUDCD3	-0.360831	8.33746	-3.14279	0.0031048	0.0893442	-1.89834	pass
NR2F1	0.397321	5.85489	3.14598	0.00307771	0.0893442	-1.90965	pass
MYT1L	-0.921413	7.75173	-3.14299	0.00310308	0.0893442	-1.91096	pass
SSFA2	0.522139	6.35821	3.14397	0.00309472	0.0893442	-1.92733	pass
ATP2B2	-0.714332	8.95992	-3.13885	0.00313856	0.0901161	-1.89804	pass
PXN	0.893047	4.15658	3.13808	0.00314522	0.0901249	-1.87154	pass
RAB8A	0.29431	4.16264	3.13593	0.00316379	0.0903173	-1.87516	pass
RRP12	-0.548398	5.33187	-3.13583	0.00316467	0.0903173	-1.93456	pass
TMEM214	0.376083	5.13616	3.13359	0.00318413	0.0906902	-1.9391	pass
DGKE	-0.505215	5.49651	-3.13156	0.00320193	0.0908355	-1.94595	pass
SELENOI	-0.488193	6.82035	-3.13155	0.00320204	0.0908355	-1.95425	pass
CA14	0.936487	3.20423	3.13047	0.00321148	0.090875	-1.81506	pass
HOMER3	0.601035	3.87238	3.12993	0.00321625	0.090875	-1.86524	pass
TWIST2	1.40475	-1.80626	3.12869	0.00322718	0.0910027	-1.95093	fail
EXO5	-0.673249	2.63668	-3.12653	0.00324636	0.0910829	-1.77268	pass
TCF7L2	0.704305	3.49953	3.12548	0.00325571	0.0910829	-1.85108	pass
RSU1	0.264595	5.01801	3.12734	0.00323917	0.0910829	-1.94694	pass
HLF	-0.702764	7.29685	-3.12582	0.00325266	0.0910829	-1.95914	pass
HTR7	0.973553	1.64976	3.12298	0.00327806	0.0911866	-1.75855	pass
COL21A1	1.20166	0.508885	3.12291	0.0032787	0.0911866	-1.79908	fail
GUCY1B3	-0.713609	7.84942	-3.12296	0.00327827	0.0911866	-1.95775	pass
YARS2	-0.387308	3.79869	-3.12218	0.00328524	0.0911896	-1.87381	pass
DPY30	0.494581	4.77711	3.12043	0.00330098	0.0914475	-1.9546	pass
WASF1	-0.736468	7.92277	-3.11944	0.00330998	0.0915181	-1.96539	pass
SKIDA1	-0.559402	2.3262	-3.11779	0.00332494	0.0917529	-1.78129	pass
PPP3R1	-0.702028	9.01645	-3.11326	0.00336642	0.0924826	-1.96002	pass
RGS4	-1.15185	8.08903	-3.11389	0.0033606	0.0924826	-1.96779	pass
HSPA1B	0.785605	7.35317	3.11277	0.00337095	0.0924826	-1.98851	pass
KCNQ5	-1.12251	6.80516	-3.1119	0.00337891	0.0925222	-1.9993	pass
PCSK4	0.625687	1.44712	3.11039	0.00339287	0.0927253	-1.78786	pass
PCDHA1	-0.954426	1.76039	-3.10705	0.00342398	0.0929544	-1.79434	pass
EPHB4	0.821603	2.1888	3.10641	0.00342996	0.0929544	-1.81167	pass
RHBDF1	0.579206	2.67617	3.10635	0.00343051	0.0929544	-1.83711	pass
LSM6	0.541129	3.14895	3.10383	0.0034542	0.0929544	-1.87618	pass
NAGA	0.583366	3.73373	3.10181	0.00347334	0.0929544	-1.92597	pass
PXDC1	0.850531	3.95727	3.10244	0.0034674	0.0929544	-1.94599	pass
UBALD2	0.507693	4.41844	3.10373	0.00345515	0.0929544	-1.97566	pass
RPS6KA5	-0.672407	5.56616	-3.10546	0.00343885	0.0929544	-2.00549	pass
CALCOCO1	-0.447231	6.98511	-3.10783	0.00341668	0.0929544	-2.01076	pass
ARID5B	0.60311	5.1368	3.10241	0.00346759	0.0929544	-2.01086	pass
IVNS1ABP	-0.518398	6.89488	-3.10211	0.00347048	0.0929544	-2.02333	pass
CCDC80	0.720452	3.90079	3.10008	0.00348976	0.0931247	-1.93468	pass
OGFOD3	0.488517	3.89446	3.09907	0.0034994	0.0931247	-1.94737	pass
SLC25A27	-0.606617	5.76873	-3.09959	0.00349444	0.0931247	-2.02853	pass
KCNG3	-0.758882	2.35314	-3.09466	0.00354174	0.0933756	-1.8326	pass
LOX	1.16574	0.849656	3.09594	0.00352932	0.0933756	-1.83641	pass
CD93	1.47447	2.58451	3.09569	0.0035318	0.0933756	-1.86365	pass
CHRM4	-1.42998	4.12745	-3.09487	0.00353963	0.0933756	-1.94483	pass
TRPM3	1.23324	5.18695	3.09677	0.00352143	0.0933756	-2.0276	pass
EPHA7	-0.973147	5.26158	-3.09177	0.00356969	0.0935905	-2.02588	pass
SCN8A	-0.787191	7.21885	-3.09238	0.0035638	0.0935905	-2.04287	pass
PCDH8	-0.628924	6.09372	-3.09247	0.00356286	0.0935905	-2.05324	pass
UBTD1	0.49535	3.64215	3.09098	0.00357744	0.0936206	-1.94659	pass
TLE3	0.468786	4.3131	3.08969	0.00358995	0.093775	-2.00052	pass
GNL1	-0.424498	7.74387	-3.08796	0.0036069	0.0940445	-2.04572	pass
IRAK2	0.91531	2.11754	3.08575	0.00362874	0.0944404	-1.85869	pass
DRAM1	0.601116	2.23239	3.08307	0.00365525	0.0947827	-1.86487	pass
CBWD2	-0.370941	5.08408	-3.08354	0.00365063	0.0947827	-2.05191	pass
YPEL1	-0.99754	6.44344	-3.08062	0.00367973	0.0952433	-2.08179	pass
IL20RA	0.849927	2.59045	3.07903	0.00369568	0.0954818	-1.89859	pass
HAPLN3	1.11031	0.541611	3.0717	0.00377004	0.0956901	-1.89779	pass
LETM2	0.409872	2.50476	3.06559	0.00383305	0.0956901	-1.91408	pass
SPON2	-1.16272	2.70769	-3.06989	0.00378857	0.0956901	-1.91616	pass
TRDN	1.32597	0.212318	3.06916	0.0037961	0.0956901	-1.93308	pass
HES1	0.842543	3.13665	3.0726	0.00376081	0.0956901	-1.95149	pass
ELK3	0.782581	3.14678	3.06839	0.00380399	0.0956901	-1.95871	pass
MED26	0.344916	3.17582	3.06343	0.00385557	0.0956901	-1.96933	pass
AVPR1A	1.79213	-0.392421	3.06746	0.00381359	0.0956901	-1.96966	fail
KDELC2	0.540713	3.50686	3.07208	0.00376614	0.0956901	-1.97358	pass
CRISPLD1	1.16806	3.11391	3.06343	0.00385555	0.0956901	-1.97474	pass
VASN	1.25247	3.32359	3.06398	0.0038498	0.0956901	-1.99453	pass
NFIL3	0.872487	3.76085	3.07532	0.00373306	0.0956901	-1.99905	pass
GYS1	0.540715	4.53314	3.07687	0.0037174	0.0956901	-2.04886	pass
KIAA0355	0.506463	4.28156	3.06579	0.003831	0.0956901	-2.0549	pass
GTF2F2	0.264197	4.77305	3.07485	0.00373789	0.0956901	-2.0638	pass
TUBA8	-0.682309	5.45048	-3.07327	0.00375397	0.0956901	-2.08984	pass
KCNB1	-0.788334	7.2851	-3.07109	0.00377624	0.0956901	-2.09384	pass
B3GNT2	-0.832668	5.33198	-3.06635	0.00382511	0.0956901	-2.09389	pass
GPSM1	0.495165	4.99778	3.06543	0.00383472	0.0956901	-2.0964	pass
WDR47	-0.496547	7.52624	-3.06689	0.0038195	0.0956901	-2.10171	pass
PPP3CB	-0.615145	8.00296	-3.06311	0.00385891	0.0956901	-2.10245	pass
SLC25A12	-0.487326	6.42766	-3.07115	0.00377563	0.0956901	-2.1035	pass
STAT3	0.530719	6.51235	3.07213	0.00376555	0.0956901	-2.10386	pass
MYC	1.22605	0.814295	3.06131	0.00387778	0.0959903	-1.90676	pass
A4GALT	0.927813	1.91234	3.058	0.0039127	0.0961834	-1.91476	pass
RBBP8	0.864219	2.89137	3.05844	0.0039081	0.0961834	-1.9612	pass
ELN	1.09759	2.97269	3.05886	0.00390368	0.0961834	-1.96975	pass
ICA1	-0.557371	5.25248	-3.05808	0.00391187	0.0961834	-2.1209	pass
ST8SIA3	-0.92663	8.75293	-3.05639	0.00392987	0.0964381	-2.10506	pass
MDM1	0.525344	3.34117	3.05126	0.00398479	0.0967812	-2.00912	pass
CHN1	-0.720572	10.041	-3.05136	0.00398374	0.0967812	-2.0923	pass
ARHGAP32	-0.746694	7.37191	-3.05286	0.00396759	0.0967812	-2.13824	pass
SORCS1	-0.978913	5.86716	-3.05437	0.00395138	0.0967812	-2.14418	pass
ASAP2	-0.711306	5.7302	-3.05186	0.00397841	0.0967812	-2.14608	pass
ZFP36L1	0.81889	6.23364	3.05272	0.00396916	0.0967812	-2.15133	pass
ODC1	0.472097	5.57953	3.04979	0.00400068	0.097001	-2.15849	pass
PLA2G7	-1.04521	1.77248	-3.03942	0.00411448	0.0971044	-1.94569	pass
PTGES	0.959132	1.85224	3.0436	0.00406828	0.0971044	-1.946	pass
MLIP	0.64078	0.712519	3.04557	0.00404669	0.0971044	-1.96153	fail
LMCD1	0.819235	2.57056	3.04604	0.00404148	0.0971044	-1.97024	pass
WISP2	1.32954	0.116308	3.0409	0.00409802	0.0971044	-1.99858	pass
TNIP2	0.73856	2.87584	3.04317	0.00407295	0.0971044	-1.99926	pass
MINOS1-NBL1	-3.75162	-0.461261	-3.04686	0.00403253	0.0971044	-2.01254	fail
HBEGF	0.668811	3.26214	3.04097	0.00409726	0.0971044	-2.03328	pass
MME	-1.63538	3.60135	-3.04394	0.00406458	0.0971044	-2.03678	pass
IKZF4	0.325946	3.82934	3.04202	0.00408565	0.0971044	-2.07577	pass
RASL12	1.1231	4.09216	3.04668	0.00403455	0.0971044	-2.09303	pass
GNAI2	0.383312	7.61806	3.04366	0.00406761	0.0971044	-2.15387	pass
ATXN1	-0.467083	6.8147	-3.04405	0.00406335	0.0971044	-2.16722	pass
RASGRP1	-0.958734	6.34172	-3.03951	0.00411352	0.0971044	-2.18149	pass
CLIP4	-0.473576	5.94253	-3.03978	0.00411045	0.0971044	-2.18257	pass
MAPRE1	0.454784	5.9639	3.04004	0.00410763	0.0971044	-2.18437	pass
MEDAG	1.3272	0.0754699	3.03733	0.00413773	0.0973854	-1.99688	fail
PCSK2	-0.603555	6.94311	-3.03712	0.00414012	0.0973854	-2.18453	pass
FBLIM1	1.3706	1.45658	3.03498	0.00416408	0.097787	-1.9562	pass
DNAAF1	0.910847	2.27888	3.03263	0.00419058	0.0978194	-1.98374	pass
SDE2	0.595912	3.97018	3.03305	0.00418592	0.0978194	-2.11068	pass
FSTL4	-1.04484	4.89958	-3.03293	0.00418721	0.0978194	-2.15986	pass
DDR2	0.904048	4.89484	3.03242	0.00419305	0.0978194	-2.17187	pass
TMEM30B	-0.848425	1.17983	-3.02858	0.00423668	0.0979525	-1.97308	pass
RCN3	0.79527	1.42739	3.02526	0.00427472	0.0979525	-1.97686	pass
RAB27A	0.790673	1.93756	3.02592	0.00426713	0.0979525	-1.98499	pass
HTR4	-1.62446	2.57807	-3.02723	0.00425212	0.0979525	-1.99924	pass
PTK7	0.836574	2.6644	3.03102	0.00420888	0.0979525	-2.00832	pass
TBX2	0.714853	2.48529	3.02738	0.00425038	0.0979525	-2.01336	pass
MAP3K6	0.883291	2.57113	3.02678	0.00425726	0.0979525	-2.02076	pass
CENPBD1	-0.377777	4.08445	-3.02841	0.00423861	0.0979525	-2.12186	pass
C21orf59	0.469236	4.81661	3.02536	0.00427358	0.0979525	-2.1899	pass
ADAM23	-0.686694	7.27158	-3.02828	0.00424015	0.0979525	-2.20099	pass
PRCP	0.434585	6.21233	3.02942	0.00422709	0.0979525	-2.21145	pass
FAM171A1	-0.559629	8.1152	-3.02382	0.00429133	0.0981746	-2.19519	pass
DYRK3	0.589198	1.51616	3.01438	0.00440184	0.0994199	-2.00089	pass
CFAP53	0.974026	0.982148	3.01549	0.00438873	0.0994199	-2.00134	pass
NPAS1	1.02887	1.95108	3.01579	0.00438515	0.0994199	-2.02205	pass
PTBP1	0.55839	4.86202	3.01691	0.00437205	0.0994199	-2.2078	pass
MPZL1	0.48408	5.45414	3.01673	0.00437414	0.0994199	-2.23473	pass
LMO7	-1.15672	6.55891	-3.01475	0.00439744	0.0994199	-2.24181	pass
HDDC2	0.496289	6.29573	3.01593	0.00438353	0.0994199	-2.24398	pass
USP48	-0.393534	6.1323	-3.01503	0.00439423	0.0994199	-2.24546	pass
SH2D5	-1.01638	6.60466	-3.0126	0.00442299	0.0996382	-2.24882	pass
ATP6V1G1	0.527584	6.03958	3.01239	0.00442556	0.0996382	-2.25152	pass
PAICS	0.475464	6.04963	3.01116	0.0044402	0.0998094	-2.25619	pass
PPP1R18	0.759455	3.54709	3.00864	0.00447038	0.100329	-2.13641	pass
FAM131C	0.894165	2.95362	3.00763	0.00448257	0.100374	-2.09161	pass
KCTD8	-0.696714	4.358	-3.00604	0.00450171	0.100374	-2.1883	pass
GPNMB	1.09781	4.97423	3.00666	0.00449423	0.100374	-2.23946	pass
CAP2	-0.560576	7.80501	-3.00554	0.00450776	0.100374	-2.24566	pass
TOR1AIP2	0.353416	5.22902	3.00629	0.00449871	0.100374	-2.25364	pass
GRAMD1A	0.458472	5.18545	3.00442	0.00452139	0.100519	-2.25768	pass
LRRTM3	-0.869651	5.45785	-3.00357	0.00453173	0.100592	-2.25545	pass
COL26A1	-0.652653	4.41138	-3.00261	0.00454336	0.100692	-2.19438	pass
ITGA5	1.13715	2.59629	2.9998	0.00457776	0.100824	-2.08602	pass
RGS16	0.79744	2.93948	3.00063	0.00456757	0.100824	-2.10692	pass
GBE1	0.658391	4.03862	3.00062	0.00456778	0.100824	-2.19516	pass
RNF175	-0.4454	5.02912	-3.00019	0.00457299	0.100824	-2.25289	pass
AREL1	-0.391125	6.19801	-2.99867	0.00459172	0.100975	-2.28379	pass
HOGA1	0.971008	1.79825	2.99689	0.0046137	0.101301	-2.04771	pass
RARB	-1.14776	5.42699	-2.99529	0.0046336	0.101581	-2.26741	pass
DGKI	-1.04488	6.43672	-2.99458	0.00464234	0.101616	-2.28752	pass
BAMBI	0.592407	3.2547	2.99179	0.00467717	0.102022	-2.14725	pass
ADPGK	0.418991	4.57323	2.99102	0.00468694	0.102022	-2.25772	pass
OVOL2	-1.33256	-2.35256	-2.9908	0.00468969	0.102022	-2.26966	fail
ZNF365	-0.524374	7.01084	-2.99084	0.00468922	0.102022	-2.29148	pass
BTG1	0.601224	5.35659	2.98894	0.00471309	0.102374	-2.30138	pass
FAM84A	-0.537298	6.45224	-2.98635	0.00474592	0.10293	-2.31268	pass
SPARC	0.793714	9.02713	2.98454	0.00476904	0.103116	-2.26788	pass
PRKAR2A	0.525058	5.09903	2.98498	0.00476332	0.103116	-2.29934	pass
VEGFC	0.814425	1.08112	2.97218	0.00492935	0.103232	-2.09395	pass
ALX3	0.703869	0.687684	2.97847	0.00484706	0.103232	-2.09622	pass
PLP2	1.07719	1.80628	2.97079	0.00494761	0.103232	-2.10587	pass
ITGB3BP	0.776641	2.26787	2.97238	0.00492666	0.103232	-2.11573	pass
C5AR1	1.64615	0.225067	2.97616	0.00487717	0.103232	-2.11936	pass
BOLA2	2.28429	-0.00507274	2.97814	0.00485131	0.103232	-2.12865	pass
LRRN4	-1.00741	0.117627	-2.9752	0.00488964	0.103232	-2.13131	pass
PROB1	0.55454	2.34954	2.96897	0.00497169	0.103232	-2.13315	pass
STC2	1.67536	-0.0145529	2.96859	0.00497685	0.103232	-2.14106	fail
CEACAM19	0.889198	-0.0392724	2.96933	0.00496694	0.103232	-2.15194	pass
C22orf24	-1.36209	-0.0667173	-2.97947	0.0048341	0.103232	-2.16019	fail
RNF182	1.02277	3.24473	2.96849	0.00497817	0.103232	-2.21214	pass
CXCL16	0.633665	3.53427	2.97206	0.00493087	0.103232	-2.21514	pass
SLC36A1	-0.627591	4.1265	-2.96986	0.00495996	0.103232	-2.25332	pass
ITGAE	-0.495644	4.3022	-2.97312	0.00491693	0.103232	-2.26799	pass
ACO1	0.531165	5.05325	2.98004	0.00482671	0.103232	-2.30952	pass
MAN1A1	-1.18119	5.71312	-2.97827	0.00484967	0.103232	-2.31645	pass
GPR158	-0.852437	7.32864	-2.97862	0.0048452	0.103232	-2.31969	pass
CD46	0.520111	5.85684	2.98232	0.0047974	0.103232	-2.32281	pass
LRRFIP1	0.399415	5.21385	2.97529	0.00488845	0.103232	-2.32653	pass
PLEKHA5	-0.588121	5.16148	-2.96876	0.00497455	0.103232	-2.32862	pass
DLGAP2	-0.706954	5.50655	-2.97357	0.00491099	0.103232	-2.32879	pass
RYR2	-1.1553	7.10905	-2.97222	0.00492874	0.103232	-2.33854	pass
GNS	0.531335	6.37047	2.97623	0.00487625	0.103232	-2.33978	pass
PLXNB2	0.60355	5.52708	2.97297	0.00491889	0.103232	-2.34094	pass
C19orf12	-0.295831	5.98978	-2.97351	0.00491178	0.103232	-2.34397	pass
S100A6	0.727344	6.11704	2.97361	0.00491042	0.103232	-2.34541	pass
G6PC3	0.550207	5.44616	2.97099	0.00494503	0.103232	-2.34597	pass
SCPEP1	0.655306	4.09343	2.96415	0.00503609	0.104128	-2.28407	pass
NSF	-0.707745	9.59946	-2.96427	0.00503449	0.104128	-2.30916	pass
CCDC84	0.761612	1.87117	2.96076	0.00508189	0.104466	-2.13275	pass
TEX30	0.498162	2.24561	2.96099	0.00507876	0.104466	-2.14498	pass
ALKBH2	0.525849	3.13547	2.96171	0.00506902	0.104466	-2.20929	pass
CDYL2	-0.659592	5.75447	-2.96125	0.00507528	0.104466	-2.36589	pass
SLC15A4	0.763918	4.0214	2.96011	0.00509074	0.104497	-2.28842	pass
JUND	0.473689	7.47242	2.95927	0.00510217	0.10458	-2.36047	pass
CERKL	1.42393	0.050858	2.95864	0.00511065	0.104602	-2.16494	fail
SLC22A18	1.02587	0.762107	2.95684	0.00513527	0.104804	-2.12609	fail
ARPP19	-0.78164	10.0068	-2.95689	0.00513454	0.104804	-2.32049	pass
LHFPL5	-0.644567	0.860214	-2.94599	0.00528575	0.105513	-2.15767	pass
HIST1H1C	0.981786	1.86987	2.9422	0.00533937	0.105513	-2.1695	pass
FBXL12	0.508665	2.4841	2.95116	0.00521358	0.105513	-2.18022	pass
TBC1D31	-0.645028	2.67133	-2.94241	0.00533639	0.105513	-2.19811	pass
AEN	0.678429	3.19331	2.94851	0.00525051	0.105513	-2.24647	pass
WIPI1	0.532892	3.07381	2.9431	0.00532663	0.105513	-2.24799	pass
KHDRBS2	-0.756732	3.9096	-2.95161	0.0052073	0.105513	-2.28311	pass
EFNA1	0.87448	3.66156	2.94921	0.00524072	0.105513	-2.29144	pass
ITPKC	0.991376	3.54609	2.94208	0.0053411	0.105513	-2.29974	pass
NT5DC2	0.64912	3.92334	2.95259	0.0051937	0.105513	-2.30117	pass
SEPT10	0.783778	3.80993	2.94472	0.00530368	0.105513	-2.30206	pass
TRIP6	0.666901	4.22285	2.95007	0.00522878	0.105513	-2.33068	pass
INTS7	-0.43363	4.3745	-2.94646	0.0052792	0.105513	-2.33592	pass
TNFRSF1A	1.17033	4.33299	2.9446	0.00530535	0.105513	-2.35555	pass
UNC13A	-1.02939	8.32629	-2.95368	0.00517876	0.105513	-2.36102	pass
SNN	-0.512895	8.86561	-2.94453	0.00530634	0.105513	-2.36987	pass
METAP1	-0.429012	5.22965	-2.95193	0.00520284	0.105513	-2.37486	pass
MFN2	-0.20471	7.80511	-2.94916	0.00524139	0.105513	-2.37967	pass
ANKRD33B	-1.0754	5.84531	-2.94923	0.00524049	0.105513	-2.3866	pass
C14orf119	0.308423	4.92225	2.94461	0.00530531	0.105513	-2.38667	pass
KCNMA1	-0.537252	7.40385	-2.94541	0.00529404	0.105513	-2.39747	pass
PMM1	-0.322651	5.88555	-2.94615	0.00528352	0.105513	-2.41208	pass
PHF14	-0.356612	5.73224	-2.94394	0.00531472	0.105513	-2.41249	pass
GRM2	0.726185	2.38568	2.94101	0.00535623	0.105542	-2.23865	pass
CIT	-0.589492	7.27852	-2.94093	0.00535744	0.105542	-2.41034	pass
FAP	0.681947	0.248155	2.93717	0.00541129	0.106089	-2.19396	fail
GBP2	0.87875	2.55327	2.93716	0.00541133	0.106089	-2.21903	pass
HOMER2	0.748486	4.15225	2.93665	0.00541877	0.106089	-2.35442	pass
BPNT1	-0.352753	4.52169	-2.93638	0.00542261	0.106089	-2.37571	pass
SLC25A14	-0.389956	5.01994	-2.93831	0.00539493	0.106089	-2.403	pass
ABCC4	1.10649	2.30831	2.93527	0.00543859	0.106109	-2.20429	pass
ALKBH8	-0.477757	3.47325	-2.93577	0.00543135	0.106109	-2.28112	pass
BACE2	1.0946	2.60724	2.93465	0.00544758	0.106138	-2.23147	pass
CCL28	0.791555	0.116878	2.93408	0.00545578	0.106152	-2.19525	fail
RUNDC1	-0.437408	5.89839	-2.93315	0.00546933	0.10627	-2.44136	pass
RSPH4A	1.17061	0.961266	2.93078	0.00550387	0.106373	-2.18268	pass
RBKS	0.495597	2.49929	2.93026	0.00551146	0.106373	-2.22623	pass
ZIC1	1.09573	4.53099	2.93057	0.00550695	0.106373	-2.40016	pass
CAMK4	-1.17433	7.84182	-2.93021	0.00551215	0.106373	-2.42787	pass
LSM14A	0.288243	6.20972	2.9311	0.00549916	0.106373	-2.44859	pass
STEAP3	1.38582	1.35824	2.92852	0.00553697	0.106527	-2.18878	pass
DCDC1	1.099	-0.0264754	2.9272	0.00555638	0.106527	-2.24426	pass
GPR63	-0.883573	3.30826	-2.92762	0.00555021	0.106527	-2.28275	pass
NAT8L	-0.570114	8.76709	-2.92711	0.00555765	0.106527	-2.41325	pass
ITPKB	0.881454	7.17455	2.92728	0.00555522	0.106527	-2.44075	pass
F11R	0.867924	3.7541	2.92506	0.00558789	0.106962	-2.35477	pass
FAM126A	0.625704	4.16855	2.92171	0.00563777	0.107618	-2.38757	pass
INPPL1	0.492471	5.21419	2.92123	0.00564492	0.107618	-2.45285	pass
HPCAL1	0.958656	6.29767	2.92132	0.00564356	0.107618	-2.45538	pass
HNRNPAB	0.273216	5.64045	2.92062	0.00565413	0.107649	-2.46973	pass
TXNDC5	0.416101	5.5931	2.91956	0.00567002	0.107806	-2.47178	pass
ARHGEF2	-0.522816	7.17407	-2.91904	0.00567779	0.10781	-2.46372	pass
COL12A1	0.697389	2.68137	2.91802	0.00569311	0.107956	-2.27251	pass
PCDH20	-0.852497	4.86203	-2.91447	0.00574695	0.108831	-2.43731	pass
CHST3	1.00371	3.96957	2.91388	0.00575594	0.108856	-2.4012	pass
CCNB1IP1	0.381809	4.52286	2.91318	0.00576662	0.108913	-2.43695	pass
ATOH7	-0.618213	1.45723	-2.91206	0.00578364	0.108941	-2.22588	pass
NCBP1	-0.331238	5.68597	-2.91057	0.00580648	0.108941	-2.49165	pass
SLC41A1	0.519222	6.14607	2.91236	0.0057791	0.108941	-2.49207	pass
RGS12	-0.528474	6.17053	-2.91071	0.00580435	0.108941	-2.49405	pass
FIG4	-0.437322	6.0916	-2.91116	0.00579747	0.108941	-2.49517	pass
KLHL34	-1.14278	1.10503	-2.90972	0.00581957	0.109042	-2.23184	pass
TPST1	0.702309	4.91929	2.90869	0.00583536	0.109194	-2.47771	pass
CASP8	0.900929	0.532313	2.90571	0.00588154	0.109624	-2.25036	pass
TCF7L1	0.594924	2.14337	2.90645	0.00587014	0.109624	-2.26492	pass
MYOZ3	-0.789898	3.23177	-2.90606	0.00587616	0.109624	-2.32966	pass
BCL6	0.783343	5.2291	2.90465	0.0058981	0.109788	-2.49741	pass
CALHM1	1.11137	0.568123	2.89959	0.00597741	0.110277	-2.25471	fail
IL18BP	0.854743	1.55195	2.89521	0.00604685	0.110277	-2.26262	pass
TMEM220	0.696047	2.33897	2.89425	0.00606223	0.110277	-2.29995	pass
SNAPC1	0.406633	2.82413	2.89938	0.00598065	0.110277	-2.32062	pass
DNAJC1	0.47772	3.30571	2.89412	0.00606434	0.110277	-2.37853	pass
TMEM38B	0.627093	3.35779	2.89251	0.00609015	0.110277	-2.38923	pass
ATF3	1.15723	3.33685	2.8924	0.00609177	0.110277	-2.39055	pass
ANGPTL2	0.807143	4.12487	2.89287	0.00608437	0.110277	-2.44059	pass
EPHX4	-0.832613	4.22076	-2.89218	0.00609538	0.110277	-2.44218	pass
IGSF1	1.02888	4.11585	2.89503	0.00604972	0.110277	-2.45286	pass
LMF1	0.376128	4.22673	2.89282	0.00608515	0.110277	-2.46487	pass
LNP1	-0.493476	4.48121	-2.89248	0.00609057	0.110277	-2.47831	pass
RASGRP2	-1.15079	5.51399	-2.90032	0.00596592	0.110277	-2.48574	pass
NDRG3	-0.458709	7.99317	-2.90241	0.0059331	0.110277	-2.48749	pass
ZSWIM6	-0.377518	5.27176	-2.89749	0.00601058	0.110277	-2.50449	pass
DLG3	-0.634	7.01726	-2.8987	0.0059914	0.110277	-2.51557	pass
PNCK	-0.647446	6.58935	-2.90118	0.00595236	0.110277	-2.51698	pass
ARHGAP20	-1.02388	5.58468	-2.89353	0.00607374	0.110277	-2.51801	pass
SLC1A1	-0.308372	6.18611	-2.90049	0.00596326	0.110277	-2.52035	pass
NEDD4L	-0.550545	7.37987	-2.89237	0.00609228	0.110277	-2.52441	pass
RPS6KA3	-0.565601	5.8569	-2.89365	0.00607172	0.110277	-2.52832	pass
NAMPT	0.754403	6.03477	2.89234	0.00609287	0.110277	-2.54035	pass
UBL4A	-0.31338	6.19783	-2.89151	0.00610616	0.110331	-2.54029	pass
KCNK10	0.750573	3.41773	2.89085	0.0061167	0.110381	-2.40046	pass
CAMK1D	-0.817287	7.96531	-2.88852	0.00615449	0.110781	-2.52235	pass
SLC39A1	0.561628	5.11219	2.88879	0.00614999	0.110781	-2.52809	pass
SMTN	0.728778	3.11701	2.88734	0.00617367	0.110845	-2.38561	pass
CPNE5	-0.831862	7.60746	-2.88775	0.00616696	0.110845	-2.53063	pass
C2orf73	0.994445	0.104684	2.88613	0.00619331	0.110929	-2.31398	pass
PSMA5	-0.199876	6.27851	-2.88609	0.00619398	0.110929	-2.55502	pass
C5orf64	0.973342	0.79766	2.88478	0.00621537	0.111171	-2.28261	pass
RAD51B	0.596749	0.926951	2.88294	0.00624559	0.111571	-2.2864	pass
TBX3	0.667808	1.96784	2.88078	0.00628115	0.111784	-2.31069	pass
PDGFA	0.577742	4.38812	2.88113	0.00627535	0.111784	-2.50636	pass
PACSIN2	0.482913	5.57379	2.88151	0.00626911	0.111784	-2.56233	pass
TNFRSF10D	1.50899	-0.107491	2.87451	0.00638548	0.113014	-2.33062	pass
MAFK	0.749144	4.96095	2.87515	0.00637483	0.113014	-2.54679	pass
SLC32A1	-0.96025	6.50712	-2.87562	0.00636695	0.113014	-2.5677	pass
NUCB1	0.343697	7.07203	2.87424	0.00639009	0.113014	-2.56998	pass
TNS1	0.657887	6.55914	2.8758	0.00636389	0.113014	-2.57405	pass
PECAM1	0.853016	5.59986	2.87305	0.00641009	0.113226	-2.57612	pass
PDPK1	-0.519204	7.57746	-2.87244	0.00642029	0.113265	-2.56703	pass
TTC32	0.694538	1.82177	2.86897	0.00647905	0.11416	-2.32758	pass
HLA-DRB5	1.14771	3.07612	2.86815	0.00649314	0.114265	-2.41189	pass
LPP	0.63372	4.54221	2.86768	0.00650112	0.114265	-2.54882	pass
LRRC75B	0.527816	3.06667	2.8662	0.0065264	0.114567	-2.42188	pass
MCUB	0.767204	2.0835	2.86516	0.00654423	0.114738	-2.3477	pass
HS3ST4	-0.754835	5.06925	-2.86412	0.00656206	0.114909	-2.55178	pass
PIEZO2	1.47419	2.79181	2.86324	0.00657728	0.115033	-2.40865	pass
NOTCH4	0.591955	3.98	2.8621	0.00659691	0.115069	-2.51723	pass
KCNA1	-1.2154	6.36499	-2.86171	0.00660366	0.115069	-2.60046	pass
HOMER1	-0.84158	6.17476	-2.86181	0.00660194	0.115069	-2.60115	pass
ZDHHC23	-0.929408	4.73088	-2.86077	0.00661994	0.115211	-2.55069	pass
DLG5	0.474979	4.98856	2.85992	0.00663471	0.115327	-2.59189	pass
SLC27A6	1.54565	-0.0599808	2.85824	0.00666403	0.115462	-2.35003	pass
GMPR	1.04632	3.30289	2.85808	0.00666689	0.115462	-2.47268	pass
KDELR2	0.407704	5.70021	2.85886	0.00665331	0.115462	-2.61663	pass
BHMT2	0.794385	1.93782	2.85632	0.00669756	0.115464	-2.3682	pass
NFE2L3	1.09231	0.0843007	2.85677	0.00668981	0.115464	-2.37213	pass
CDRT4	2.60183	-0.469399	2.85466	0.00672676	0.115464	-2.37763	pass
ARRDC3	0.924779	4.57386	2.85436	0.00673217	0.115464	-2.58381	pass
PCP4L1	-1.03309	7.51318	-2.85583	0.00670622	0.115464	-2.60494	pass
VPS26B	-0.302248	7.43024	-2.85483	0.0067238	0.115464	-2.61028	pass
ABLIM2	-0.72212	7.08094	-2.85654	0.00669378	0.115464	-2.61446	pass
FRY	-0.496753	6.84913	-2.85467	0.00672671	0.115464	-2.62248	pass
SYT2	-1.32295	5.00779	-2.85266	0.00676215	0.11556	-2.55146	pass
H3F3B	0.476482	8.16787	2.85325	0.00675165	0.11556	-2.59661	pass
CXXC5	0.746603	5.99642	2.85286	0.00675853	0.11556	-2.61211	pass
MTTP	0.89139	0.35746	2.85089	0.00679347	0.115816	-2.37299	pass
SGK1	0.809366	5.74483	2.85104	0.0067908	0.115816	-2.62799	pass
TSPAN13	-0.439332	6.49759	-2.84955	0.00681747	0.116085	-2.63498	pass
ANAPC7	-0.33182	5.97806	-2.84759	0.00685239	0.11654	-2.64372	pass
KTN1	0.390664	7.44069	2.84646	0.00687279	0.116607	-2.62898	pass
GLRB	-0.519779	6.50376	-2.84682	0.00686624	0.116607	-2.64127	pass
FMO2	1.19621	1.99499	2.84471	0.00690416	0.117	-2.39867	pass
TMEM52B	-1.56477	1.41964	-2.84047	0.00698106	0.117317	-2.37586	pass
BARD1	0.919551	1.51476	2.83711	0.00704257	0.117317	-2.38606	pass
DENND2D	1.00878	-0.10556	2.83923	0.00700381	0.117317	-2.41484	fail
BOC	0.78892	3.17088	2.83688	0.00704695	0.117317	-2.50458	pass
IDS	-0.571331	11.0692	-2.84069	0.00697714	0.117317	-2.57075	pass
FAM234A	0.534901	4.48649	2.83998	0.00699012	0.117317	-2.60671	pass
FAM181B	0.63485	4.63944	2.83907	0.00700664	0.117317	-2.62357	pass
PFKM	-0.230484	8.10181	-2.83736	0.00703812	0.117317	-2.63668	pass
CACNA1E	-0.933082	7.40312	-2.84299	0.00693525	0.117317	-2.64049	pass
FBXW11	-0.279382	7.46423	-2.84023	0.00698551	0.117317	-2.64426	pass
EIF5B	0.263917	7.18318	2.83934	0.00700181	0.117317	-2.65005	pass
RNF34	-0.258225	5.44256	-2.83867	0.00701402	0.117317	-2.65603	pass
EGR3	-1.04252	6.2275	-2.83738	0.00703766	0.117317	-2.6571	pass
CALCOCO2	0.575793	5.55705	2.83827	0.00702134	0.117317	-2.65977	pass
PAAF1	0.361753	5.55474	2.83689	0.00704666	0.117317	-2.6657	pass
KATNA1	0.437671	2.72251	2.83422	0.00709601	0.117857	-2.45881	pass
PENK	-1.53652	7.22511	-2.83428	0.00709478	0.117857	-2.57152	pass
RGS8	-1.25904	6.39834	-2.83287	0.00712092	0.118132	-2.65498	pass
LYPD3	0.91634	-0.683486	2.83201	0.00713707	0.118262	-2.46671	pass
GNAI3	0.533833	4.86549	2.82997	0.00717507	0.118753	-2.6537	pass
KIF24	0.776048	1.20411	2.82788	0.00721425	0.118847	-2.39969	pass
DCX	-0.628165	4.14199	-2.82869	0.00719908	0.118847	-2.59164	pass
SYNPR	-0.751023	8.45272	-2.82903	0.00719264	0.118847	-2.65111	pass
DLGAP1	-0.661758	7.182	-2.82822	0.00720784	0.118847	-2.67186	pass
BSPRY	-1.38834	4.31174	-2.82554	0.00725846	0.119436	-2.5964	pass
TMEM171	1.0045	-0.0644762	2.82355	0.00729606	0.1195	-2.44281	pass
AGTRAP	0.817147	2.9135	2.82488	0.00727089	0.1195	-2.50545	pass
RAP1GAP	-0.752063	8.61563	-2.82381	0.00729124	0.1195	-2.65892	pass
CNPY3	0.315823	5.08685	2.82356	0.00729592	0.1195	-2.6816	pass
FZD5	0.72492	2.31086	2.8177	0.00740809	0.119514	-2.46795	pass
PRPH2	0.784314	2.39515	2.81848	0.00739303	0.119514	-2.50141	pass
IL17RC	0.520161	3.71818	2.82026	0.00735887	0.119514	-2.5895	pass
HEBP2	0.608023	4.01264	2.81734	0.00741488	0.119514	-2.62243	pass
SERTAD2	0.339047	4.19762	2.82171	0.00733108	0.119514	-2.6229	pass
PHF13	0.286606	4.54954	2.82041	0.00735591	0.119514	-2.65603	pass
RELA	0.483372	4.85289	2.81759	0.00741016	0.119514	-2.68364	pass
DNAJC7	-0.298933	7.21514	-2.82197	0.0073262	0.119514	-2.69102	pass
CAMKK1	-0.794524	7.413	-2.8199	0.0073658	0.119514	-2.69281	pass
WDR17	-0.810869	5.50477	-2.81738	0.00741415	0.119514	-2.69472	pass
IQGAP1	0.491322	5.47956	2.81895	0.00738398	0.119514	-2.69746	pass
HNRNPUL1	0.259534	6.90122	2.81928	0.00737759	0.119514	-2.70235	pass
NELFCD	0.262334	5.42011	2.81804	0.00740142	0.119514	-2.70567	pass
PTPMT1	0.363211	5.4934	2.81896	0.00738386	0.119514	-2.7058	pass
ATL1	-0.454311	7.55027	-2.81641	0.00743297	0.11967	-2.69736	pass
PLPPR4	-0.8131	7.52481	-2.81572	0.00744634	0.119749	-2.70109	pass
PSD3	-0.79366	8.94677	-2.8147	0.00746611	0.119839	-2.67348	pass
GABRB3	-0.699296	8.01237	-2.81456	0.00746881	0.119839	-2.69333	pass
GPR52	-1.66041	1.93418	-2.81362	0.00748703	0.11986	-2.44298	pass
TMEM59	0.396476	7.76773	2.81372	0.00748503	0.11986	-2.69807	pass
PPP3CA	-0.918317	9.40474	-2.81254	0.0075081	0.120062	-2.67018	pass
POLR3B	-0.468029	4.45445	-2.81206	0.0075175	0.120077	-2.65831	pass
FBXW8	0.509601	2.8257	2.81075	0.00754307	0.12035	-2.52127	pass
C2CD4C	0.795945	4.20591	2.80899	0.00757763	0.120495	-2.64022	pass
FBXO9	-0.495262	6.54479	-2.80942	0.00756919	0.120495	-2.72646	pass
M6PR	-0.18023	6.60797	-2.80973	0.00756298	0.120495	-2.73098	pass
IRF2BP2	0.463967	6.25937	2.8082	0.00759321	0.120607	-2.73778	pass
ASPHD2	-0.771596	5.82295	-2.80746	0.00760779	0.120703	-2.73142	pass
AK5	-0.688323	8.43757	-2.8067	0.00762278	0.120806	-2.70245	pass
CIDEA	-1.50628	1.1635	-2.80321	0.00769216	0.121452	-2.45378	pass
MICA	0.713642	1.71127	2.80293	0.00769778	0.121452	-2.46775	pass
NUP160	0.416757	3.66841	2.8031	0.00769433	0.121452	-2.61828	pass
SLC30A4	-0.642791	4.93792	-2.8037	0.00768239	0.121452	-2.69865	pass
MRPL35	-0.328472	6.36906	-2.80238	0.00770875	0.12149	-2.74919	pass
LMO3	-0.764639	8.30241	-2.80169	0.00772263	0.121516	-2.71791	pass
RAB15	-0.662099	6.73126	-2.80101	0.00773612	0.121516	-2.742	pass
KIAA1147	-0.333294	6.98625	-2.80143	0.00772766	0.121516	-2.74339	pass
SPHK1	1.15945	0.979513	2.79903	0.00777596	0.121946	-2.45958	pass
BCL2L10	-0.907336	0.779007	-2.79825	0.00779173	0.121946	-2.463	pass
DRC1	1.1091	1.27762	2.79752	0.00780658	0.121946	-2.46312	pass
WDR82	-0.295943	7.87323	-2.79754	0.0078061	0.121946	-2.73404	pass
YARS	-0.445488	7.56946	-2.79849	0.00778694	0.121946	-2.73852	pass
ITGA6	0.543502	5.55749	2.7971	0.00781507	0.121946	-2.75367	pass
SLC12A4	0.747	4.36502	2.79666	0.00782389	0.12195	-2.69422	pass
ADCY5	-0.845281	8.25111	-2.79535	0.00785048	0.12223	-2.73346	pass
ANKRD18B	1.2015	-0.870955	2.79098	0.00793977	0.122294	-2.50576	fail
ZNF239	-0.48282	2.59902	-2.79323	0.0078937	0.122294	-2.52703	pass
ARHGEF28	0.722182	2.50174	2.79323	0.00789365	0.122294	-2.56613	pass
SLC35D3	-1.44792	1.91909	-2.79249	0.0079088	0.122294	-2.57688	pass
KCNJ8	0.65087	3.22718	2.79258	0.00790699	0.122294	-2.60387	pass
ZNF576	-0.313445	4.43735	-2.79325	0.00789324	0.122294	-2.70555	pass
GNB1	-0.242402	9.7573	-2.79119	0.00793549	0.122294	-2.70917	pass
DENND2A	0.472781	5.05763	2.79185	0.00792187	0.122294	-2.74905	pass
LSM12	0.297733	5.27853	2.79336	0.00789101	0.122294	-2.75739	pass
GALNT2	0.283723	6.2718	2.79093	0.00794084	0.122294	-2.77729	pass
SERPING1	0.857351	5.09614	2.78927	0.00797494	0.122686	-2.76118	pass
PKP2	-0.974556	3.19467	-2.78755	0.00801062	0.122703	-2.58924	pass
ATP1A1	-0.621412	10.0423	-2.78784	0.00800467	0.122703	-2.7119	pass
GALNT10	0.518567	4.94587	2.78798	0.00800167	0.122703	-2.75212	pass
POU6F1	-0.466211	6.05544	-2.78809	0.0079994	0.122703	-2.77825	pass
VSIG2	-0.874164	0.0547263	-2.78518	0.00805995	0.12306	-2.50967	pass
ZNF219	0.561146	4.5029	2.78545	0.00805433	0.12306	-2.73664	pass
FRMPD4	-0.875445	6.27586	-2.78554	0.00805227	0.12306	-2.77932	pass
RPS27L	0.496545	4.64936	2.78348	0.00809525	0.123201	-2.74656	pass
AKR7A2	0.542817	5.27664	2.78407	0.00808299	0.123201	-2.77954	pass
EIF4E2	-0.236104	6.20761	-2.78351	0.00809471	0.123201	-2.79136	pass
IFITM2	1.21251	4.42458	2.78174	0.00813186	0.123493	-2.73772	pass
GRM5	-1.41417	6.13635	-2.78186	0.00812927	0.123493	-2.78128	pass
HACD1	0.741685	1.4015	2.77929	0.0081835	0.123968	-2.5019	pass
ALDH1B1	0.629657	3.53338	2.77901	0.00818935	0.123968	-2.6654	pass
HACD2	-0.521318	6.73713	-2.77972	0.00817447	0.123968	-2.79719	pass
GKAP1	0.454298	3.37787	2.77842	0.00820196	0.124026	-2.64387	pass
CALM1	-0.419727	11.9851	-2.77717	0.00822833	0.124168	-2.70169	pass
ELF2	0.304425	4.1483	2.77715	0.00822885	0.124168	-2.72211	pass
ADGRB3	-0.506498	6.88344	-2.77611	0.00825085	0.124368	-2.80376	pass
MNS1	0.689002	1.47721	2.77488	0.0082771	0.12437	-2.51301	pass
RRBP1	0.633265	5.59534	2.77507	0.00827318	0.12437	-2.80221	pass
PHC2	0.450633	6.59827	2.77487	0.00827731	0.12437	-2.80934	pass
CCDC122	0.671059	0.668054	2.77262	0.00832567	0.124589	-2.51428	pass
ZMAT1	0.559801	2.95885	2.77311	0.00831498	0.124589	-2.61288	pass
NFIA	0.443928	5.66707	2.77311	0.00831509	0.124589	-2.81388	pass
ETV1	-0.606909	5.9419	-2.77255	0.00832701	0.124589	-2.81422	pass
MTRR	0.319403	4.67452	2.77105	0.00835943	0.124811	-2.77278	pass
CAMKV	-0.954453	8.96778	-2.77105	0.00835938	0.124811	-2.77281	pass
ABCC8	-0.372642	3.99167	-2.76936	0.00839589	0.125109	-2.72313	pass
PTPRN2	-0.545577	8.52431	-2.76931	0.00839702	0.125109	-2.78524	pass
THY1	-0.506478	9.97829	-2.76847	0.00841507	0.125246	-2.75653	pass
KMO	-1.15949	-0.170299	-2.76699	0.00844736	0.125463	-2.55391	fail
TLE4	-0.535902	6.63118	-2.767	0.00844715	0.125463	-2.82638	pass
CACNB2	-0.550112	5.74251	-2.7654	0.00848191	0.125845	-2.82429	pass
NQO2	0.547134	4.84792	2.76433	0.00850545	0.126062	-2.80341	pass
SCN2B	-0.744015	8.11611	-2.76351	0.00852335	0.126195	-2.80811	pass
STAT5A	0.763028	2.59214	2.76303	0.00853383	0.126219	-2.61526	pass
CTH	0.689373	2.26835	2.76221	0.008552	0.126224	-2.58463	pass
DGKH	-1.10895	5.92893	-2.76259	0.00854347	0.126224	-2.81857	pass
TMEM45A	-0.704728	2.73169	-2.76041	0.00859168	0.126547	-2.64173	pass
NADSYN1	0.411623	3.53906	2.7607	0.00858521	0.126547	-2.7046	pass
CAMKK2	-0.987477	8.25381	-2.76	0.00860065	0.126547	-2.81457	pass
ZNF43	0.657037	3.28829	2.75848	0.00863444	0.126859	-2.68161	pass
CEBPD	1.4287	3.60955	2.75824	0.00863973	0.126859	-2.731	pass
C8orf48	-0.826356	0.816592	-2.75622	0.00868479	0.126895	-2.54816	pass
VASP	0.549559	3.48839	2.75531	0.00870516	0.126895	-2.71388	pass
TRAF4	0.569343	3.49944	2.75492	0.00871373	0.126895	-2.71689	pass
DOCK11	-0.91227	3.93205	-2.75636	0.00868167	0.126895	-2.7236	pass
TRAF3IP2	0.669526	3.60742	2.75759	0.00865425	0.126895	-2.72711	pass
GNAS	0.725877	10.2093	2.75562	0.00869816	0.126895	-2.77773	pass
ST3GAL4	0.592906	4.39243	2.75515	0.00870867	0.126895	-2.79147	pass
NAV1	0.416668	6.28939	2.75641	0.00868041	0.126895	-2.85419	pass
NTRK3	-0.388642	7.31234	-2.75429	0.00872787	0.12697	-2.84552	pass
PTGES3L	-0.649701	2.19367	-2.75332	0.00874976	0.127158	-2.58874	pass
SDK2	0.778211	2.91922	2.75278	0.00876191	0.127205	-2.67303	pass
ZNF486	0.593601	1.13142	2.75087	0.00880506	0.127211	-2.55676	pass
KIF4A	0.73293	-0.0168746	2.74998	0.00882513	0.127211	-2.58733	fail
BLM	0.611874	2.1928	2.75009	0.00882269	0.127211	-2.60076	pass
ESR1	1.48636	-0.480289	2.75171	0.00878601	0.127211	-2.60882	fail
PCMT1	-0.442936	8.00371	-2.75212	0.00877673	0.127211	-2.83619	pass
EPAS1	0.624333	7.65977	2.75076	0.00880759	0.127211	-2.84267	pass
ZNF395	0.502171	5.24961	2.75005	0.00882358	0.127211	-2.85774	pass
C1orf115	-0.758858	7.32018	-2.74865	0.0088554	0.127518	-2.857	pass
RBPMS2	1.02265	1.13392	2.74811	0.00886756	0.127563	-2.56442	pass
PPP1R3B	0.711337	1.99433	2.7428	0.00898935	0.127889	-2.61349	pass
PQLC3	0.610087	2.37245	2.74484	0.00894249	0.127889	-2.6268	pass
GTF2H2C	-0.478458	2.81912	-2.74386	0.00896496	0.127889	-2.6528	pass
IL1R1	1.26227	2.76095	2.74416	0.00895805	0.127889	-2.68045	pass
SATB2	0.538932	3.15695	2.74459	0.00894821	0.127889	-2.69978	pass
ABI3BP	0.991128	3.04219	2.74331	0.00897753	0.127889	-2.72384	pass
OSMR	1.32719	3.3384	2.74281	0.00898908	0.127889	-2.73877	pass
CHRNA4	0.603861	4.51006	2.74344	0.00897448	0.127889	-2.82512	pass
STARD10	0.431168	5.03515	2.74509	0.00893657	0.127889	-2.85725	pass
WDR12	-0.429301	5.32306	-2.74519	0.00893442	0.127889	-2.86333	pass
NDUFAF4	-0.425583	5.889	-2.74322	0.00897969	0.127889	-2.87994	pass
EFR3B	-0.470929	7.69579	-2.74129	0.0090243	0.128001	-2.86723	pass
ABTB1	-0.596966	5.89158	-2.74166	0.00901564	0.128001	-2.88383	pass
KLHL21	0.362914	6.12058	2.74131	0.00902364	0.128001	-2.89245	pass
ITFG1	-0.541736	7.96332	-2.74047	0.00904307	0.128139	-2.86399	pass
FCHO2	0.527866	3.47352	2.73956	0.00906422	0.128194	-2.74042	pass
CTDSPL	-0.493287	5.04912	-2.73953	0.00906508	0.128194	-2.86203	pass
C19orf54	0.490822	2.14497	2.73895	0.00907852	0.128257	-2.62553	pass
ABI2	-0.582907	8.5698	-2.73769	0.00910784	0.128415	-2.85759	pass
PRMT8	-1.01122	5.63848	-2.73788	0.0091035	0.128415	-2.88336	pass
RNF149	0.431933	3.91822	2.73716	0.00912017	0.128461	-2.79171	pass
FFAR4	0.864617	0.489386	2.73551	0.00915885	0.128878	-2.59647	fail
NAIP	0.960569	2.41564	2.733	0.00921802	0.129071	-2.66354	pass
TMEM251	0.29088	3.01052	2.73304	0.00921688	0.129071	-2.70577	pass
ARNT2	-0.390148	9.35764	-2.7341	0.00919206	0.129071	-2.84754	pass
DIRAS1	-0.572208	7.3686	-2.7332	0.00921318	0.129071	-2.89102	pass
DNAJA2	-0.256308	7.12136	-2.73359	0.00920396	0.129071	-2.89628	pass
HECW1	-0.542965	5.17261	-2.7324	0.00923209	0.12914	-2.85099	pass
KCNH1	-0.913048	5.78107	-2.732	0.00924144	0.129143	-2.88514	pass
CD55	0.886447	4.29441	2.7316	0.00925102	0.12915	-2.83692	pass
RPS6KA1	0.811929	3.34578	2.73084	0.00926895	0.129273	-2.75063	pass
THBD	1.05247	2.32776	2.72946	0.00930176	0.129351	-2.66784	pass
HS3ST2	0.899369	2.16743	2.7302	0.00928415	0.129351	-2.70931	fail
SERTAD1	0.874544	2.81291	2.72946	0.00930187	0.129351	-2.7099	pass
DOC2A	-0.50915	5.3079	-2.72814	0.00933319	0.129659	-2.86252	pass
TTC36	-0.91535	-0.142345	-2.72576	0.00939024	0.130324	-2.65265	fail
CDK3	1.02295	-0.388461	2.72461	0.00941778	0.130422	-2.64887	pass
TRAM2	0.581546	2.58892	2.72473	0.00941512	0.130422	-2.69273	pass
CARNMT1	-0.788533	4.19384	-2.72356	0.00944324	0.130422	-2.82145	pass
RPL6	0.295428	8.84107	2.72367	0.00944047	0.130422	-2.87986	pass
GCC2	-0.47487	6.62185	-2.72427	0.00942617	0.130422	-2.92326	pass
GAD2	-0.649043	8.13419	-2.7225	0.00946888	0.130649	-2.90185	pass
TMEFF1	-0.921666	4.10786	-2.71886	0.00955735	0.131741	-2.83377	pass
TRIB3	0.769777	1.66538	2.71762	0.00958753	0.132029	-2.65582	pass
ABHD12B	-0.829433	3.40981	-2.71601	0.00962698	0.132315	-2.77289	pass
LPL	-1.39289	7.0491	-2.7163	0.00961987	0.132315	-2.91126	pass
GGA3	-0.449552	5.71012	-2.7143	0.00966924	0.132767	-2.94288	pass
LIMS1	0.80375	3.98192	2.71329	0.0096941	0.132851	-2.85354	pass
CSNK1E	0.29092	6.44044	2.71348	0.00968929	0.132851	-2.9501	pass
DPF1	-0.580936	5.58627	-2.7123	0.0097185	0.133057	-2.94588	pass
MLXIPL	0.745225	2.36069	2.71147	0.00973914	0.133211	-2.71522	pass
SLC43A3	0.53285	2.49598	2.71085	0.00975454	0.133293	-2.71645	pass
GALNTL6	-0.592859	3.6191	-2.70992	0.00977764	0.133386	-2.81745	pass
NDUFA4	-0.340218	9.19604	-2.70982	0.00978013	0.133386	-2.90512	pass
FADS3	0.492325	4.64809	2.70866	0.00980918	0.133654	-2.92137	pass
INPP4A	-0.541533	6.93529	-2.70827	0.00981901	0.133659	-2.95689	pass
LAMA5	0.67787	3.4261	2.70547	0.0098892	0.134486	-2.82248	pass
STXBP5L	-0.759748	6.11717	-2.70498	0.00990161	0.134525	-2.9526	pass
MPPE1	-0.549666	5.41319	-2.70393	0.00992793	0.134696	-2.95919	pass
TANC2	-0.542277	7.1804	-2.70373	0.00993318	0.134696	-2.96351	pass
CEP112	0.405202	2.83209	2.70323	0.00994578	0.134738	-2.75781	pass
ADAMTS19	-1.02163	1.23336	-2.70249	0.00996459	0.134807	-2.65443	pass
CCNH	0.39637	5.21544	2.70228	0.00996987	0.134807	-2.96109	pass
NCSTN	0.259959	6.19086	2.70167	0.00998536	0.134888	-2.98154	pass
RPUSD3	-0.351578	4.83824	-2.70101	0.0100022	0.134986	-2.94148	pass
ATRNL1	-0.673767	6.83705	-2.70051	0.0100147	0.135027	-2.96633	pass
CD63	0.586814	7.34594	2.70001	0.0100275	0.135071	-2.96489	pass
ACAD11	0.526233	3.44007	2.69955	0.0100393	0.135102	-2.83004	pass
LBR	0.52633	3.6123	2.69671	0.0101121	0.135913	-2.84973	pass
SYT6	-0.877472	3.99177	-2.69541	0.0101456	0.135913	-2.87337	pass
LDAH	-0.391681	4.20123	-2.69533	0.0101475	0.135913	-2.901	pass
SYT7	-0.774164	7.22477	-2.69638	0.0101205	0.135913	-2.97797	pass
ATL2	-0.486593	5.58137	-2.69589	0.0101331	0.135913	-2.98208	pass
BTC	1.08694	-0.596606	2.69344	0.0101964	0.135939	-2.72183	fail
FAM181A	0.750792	2.17607	2.69438	0.0101721	0.135939	-2.72632	pass
PHACTR4	0.49136	3.80591	2.69487	0.0101594	0.135939	-2.87553	pass
MAL2	-0.932779	6.25918	-2.69341	0.0101973	0.135939	-2.98114	pass
SLC2A1	0.663922	7.1545	2.69369	0.0101901	0.135939	-2.98306	pass
CDH5	0.733066	4.52313	2.69267	0.0102164	0.136065	-2.9448	pass
P3H2	0.606463	1.31241	2.69154	0.0102458	0.136277	-2.68114	pass
SSX2IP	-0.755291	6.889	-2.69132	0.0102515	0.136277	-2.99472	pass
FAM207A	-0.412512	3.54239	-2.69035	0.0102769	0.136285	-2.85407	pass
PHACTR1	-0.783953	8.1781	-2.68989	0.0102889	0.136285	-2.97385	pass
STIM1	-0.486333	7.23649	-2.69012	0.0102828	0.136285	-2.99265	pass
VGLL4	0.419722	5.67047	2.68982	0.0102906	0.136285	-3.00383	pass
RERG	-0.816449	5.15539	-2.68933	0.0103035	0.136329	-2.96612	pass
GRM3	-0.620848	7.72192	-2.68754	0.0103504	0.136732	-2.98914	pass
PPME1	-0.307244	7.23017	-2.68743	0.0103532	0.136732	-2.99821	pass
GBP3	1.13329	1.78181	2.68579	0.0103965	0.13698	-2.72691	pass
SCUBE2	0.505574	2.21216	2.6839	0.0104464	0.13698	-2.74941	pass
SCML1	0.784531	2.28451	2.68437	0.0104339	0.13698	-2.75214	pass
TRPM4	0.550418	2.78911	2.68475	0.010424	0.13698	-2.8	pass
IFI16	0.828975	4.0051	2.68323	0.0104641	0.13698	-2.92406	pass
RXRG	-0.700772	4.84536	-2.6827	0.0104783	0.13698	-2.95847	pass
PPP1R16B	-0.787626	8.70638	-2.68347	0.0104579	0.13698	-2.97728	pass
MOB3B	-0.416356	5.92078	-2.68552	0.0104035	0.13698	-2.99919	pass
FAM131A	-0.530911	7.36067	-2.68295	0.0104717	0.13698	-3.00558	pass
ERICH3	-0.81645	6.42075	-2.68341	0.0104595	0.13698	-3.01636	pass
PEAK1	-0.539917	6.27775	-2.68289	0.0104732	0.13698	-3.01883	pass
PAQR9	-0.865146	2.16065	-2.68208	0.0104948	0.13707	-2.72894	pass
CHIC2	0.377257	2.44474	2.68107	0.0105217	0.137169	-2.76833	pass
ARPC2	-0.296735	7.69079	-2.68133	0.0105147	0.137169	-3.00234	pass
GLI2	0.9816	0.811707	2.67727	0.0106233	0.137178	-2.7039	pass
SULT1A2	0.952978	0.142028	2.67957	0.0105618	0.137178	-2.70776	pass
PUM3	0.330705	2.76718	2.67733	0.0106218	0.137178	-2.80715	pass
PLEKHH3	0.581811	2.90811	2.67988	0.0105534	0.137178	-2.8215	pass
NOS3	0.683873	2.85498	2.67827	0.0105966	0.137178	-2.82694	pass
USP6NL	0.418043	3.62631	2.68066	0.0105325	0.137178	-2.88812	pass
FAIM2	-0.310659	10.0966	-2.67774	0.0106108	0.137178	-2.95772	pass
DYNLL2	-0.39988	9.25765	-2.67752	0.0106166	0.137178	-2.97616	pass
SPRYD3	-0.39622	8.59088	-2.67737	0.0106207	0.137178	-2.99107	pass
HEY1	-0.392595	6.02702	-2.67707	0.0106288	0.137178	-3.03292	pass
SHISA9	-0.718943	6.2893	-2.67734	0.0106216	0.137178	-3.03353	pass
CRISPLD2	1.03205	2.80279	2.67329	0.0107311	0.138373	-2.83239	pass
MBD2	-0.260476	5.37724	-2.67266	0.010748	0.138465	-3.02749	pass
ZCCHC8	0.322992	2.84119	2.67088	0.0107966	0.138713	-2.82859	pass
IFI27L2	0.516833	4.68194	2.67125	0.0107865	0.138713	-3.00931	pass
UBR7	-0.318084	6.36157	-2.67115	0.0107893	0.138713	-3.04895	pass
SERPINB6	0.482639	5.57712	2.67009	0.0108181	0.138864	-3.04292	pass
PI4KA	-0.470274	8.62685	-2.669	0.0108482	0.139123	-3.00995	pass
RARRES1	1.03557	0.436014	2.66759	0.0108867	0.139422	-2.72509	fail
NTRK1	1.08861	1.63477	2.66743	0.0108911	0.139422	-2.84606	pass
MAP2K1	-0.582916	8.09848	-2.6668	0.0109086	0.13952	-3.02628	pass
CD6	0.997577	0.194059	2.6654	0.0109471	0.139658	-2.72558	fail
SERINC5	0.522028	5.6814	2.66534	0.0109489	0.139658	-3.05236	pass
MTA3	-0.358754	6.90161	-2.66536	0.0109484	0.139658	-3.05375	pass
IGFBPL1	-1.109	0.918995	-2.66462	0.0109687	0.139659	-2.72738	pass
GHR	0.830565	1.72697	2.66483	0.010963	0.139659	-2.75472	pass
NPY2R	1.7317	1.0053	2.66404	0.010985	0.139741	-2.74482	fail
FGGY	0.437863	3.18736	2.6632	0.0110083	0.139811	-2.88246	pass
DOPEY2	-0.467472	5.15448	-2.66298	0.0110143	0.139811	-3.04071	pass
FRRS1L	-0.714679	7.85923	-2.66277	0.0110201	0.139811	-3.04205	pass
RIBC1	1.17352	0.0137394	2.66208	0.0110393	0.139811	-2.74147	pass
PPIL4	0.309283	4.30741	2.66206	0.0110398	0.139811	-2.99899	pass
SH3D19	0.728265	4.40805	2.66099	0.0110699	0.139962	-3.00105	pass
MAGED2	0.34516	7.48318	2.66058	0.0110813	0.139962	-3.05083	pass
PLTP	0.714725	6.0346	2.66073	0.0110772	0.139962	-3.0719	pass
TMTC4	0.716114	4.803	2.65979	0.0111033	0.140047	-3.02879	pass
YTHDF1	0.478813	5.61976	2.65963	0.0111078	0.140047	-3.07157	pass
PTTG1	0.843446	2.08952	2.65903	0.0111247	0.140136	-2.79796	pass
BHLHE22	0.86026	2.46981	2.65786	0.0111575	0.140158	-2.84238	pass
MEIS3	0.970637	4.21029	2.65748	0.0111683	0.140158	-2.95671	pass
MED19	-0.300456	4.25023	-2.65779	0.0111595	0.140158	-2.99705	pass
TUBGCP4	-0.439722	5.4515	-2.65721	0.0111759	0.140158	-3.06085	pass
HSD17B4	0.300214	6.90658	2.65837	0.0111434	0.140158	-3.0691	pass
ADSSL1	0.63625	2.61868	2.65676	0.0111885	0.140175	-2.841	pass
GABRA4	-0.991272	6.62483	-2.65646	0.011197	0.140175	-3.07589	pass
LOXHD1	-1.59933	0.733784	-2.65581	0.0112156	0.140284	-2.74528	pass
PRDM1	1.05845	0.589592	2.64705	0.0114658	0.140384	-2.76129	pass
ADAMTSL3	0.931562	1.27994	2.64692	0.0114695	0.140384	-2.77052	pass
OPRM1	-1.47851	-0.0396263	-2.64776	0.0114453	0.140384	-2.77475	fail
ITGB3	1.27342	-0.612836	2.64779	0.0114443	0.140384	-2.78092	pass
PRR19	-0.69047	2.22447	-2.65366	0.0112765	0.140384	-2.80501	pass
CCDC191	0.487574	2.0064	2.6442	0.0115482	0.140384	-2.81322	pass
GNA14	1.0439	2.71331	2.64363	0.0115647	0.140384	-2.89166	pass
SSH3	0.614978	3.09707	2.64846	0.0114251	0.140384	-2.90954	pass
SH3RF2	-1.88073	3.57982	-2.64371	0.0115625	0.140384	-2.93176	pass
EMILIN1	0.485488	3.30569	2.6483	0.0114297	0.140384	-2.93329	pass
UGDH	0.297994	3.3914	2.64476	0.0115321	0.140384	-2.94146	pass
SHROOM3	0.550999	3.47283	2.64457	0.0115375	0.140384	-2.95852	pass
TSTD2	0.332391	3.74287	2.65425	0.0112597	0.140384	-2.95887	pass
TMEM108	0.484063	3.74589	2.65235	0.0113136	0.140384	-2.96363	pass
NEK11	0.560772	3.91663	2.645	0.0115249	0.140384	-2.99712	pass
SNAP25	-0.466295	10.8777	-2.64936	0.0113991	0.140384	-3.00696	pass
DDN	-1.17473	9.29059	-2.65486	0.0112423	0.140384	-3.02902	pass
BTG3	0.36185	4.34351	2.64784	0.0114428	0.140384	-3.03015	pass
CMTM6	0.623894	4.24399	2.64345	0.0115699	0.140384	-3.03052	pass
ATP9A	-0.381597	9.3786	-2.64651	0.0114813	0.140384	-3.04312	pass
RASGEF1B	-0.562667	5.08669	-2.65098	0.0113528	0.140384	-3.05485	pass
TMEM41B	0.52689	4.67829	2.64879	0.0114155	0.140384	-3.05496	pass
KIF3C	-0.540709	8.55473	-2.6489	0.0114125	0.140384	-3.05641	pass
ECI1	0.547349	4.54488	2.64388	0.0115575	0.140384	-3.05649	pass
CCNK	0.23268	4.66217	2.64614	0.0114919	0.140384	-3.05788	pass
ANXA6	-0.380117	8.51109	-2.64584	0.0115007	0.140384	-3.06336	pass
PSMG2	0.278983	4.9029	2.648	0.0114382	0.140384	-3.06912	pass
TCFL5	0.495332	4.91007	2.64488	0.0115284	0.140384	-3.07408	pass
CYB5R3	0.40775	7.36796	2.65042	0.0113689	0.140384	-3.07507	pass
EPHA4	-0.638815	6.7657	-2.65201	0.0113234	0.140384	-3.07625	pass
CPNE2	0.452178	5.4586	2.65362	0.0112776	0.140384	-3.07899	pass
KPNA2	0.348735	5.47553	2.65148	0.0113386	0.140384	-3.08398	pass
KCNN1	-0.632869	6.00474	-2.64937	0.011399	0.140384	-3.08454	pass
BECN1	-0.240435	6.17993	-2.64548	0.0115111	0.140384	-3.1056	pass
HSPE1	0.355613	6.457	2.64345	0.01157	0.140384	-3.10962	pass
GPR4	1.1381	1.84699	2.64228	0.0116042	0.140514	-2.829	pass
SGSH	0.600716	3.92611	2.64246	0.0115989	0.140514	-3.0106	pass
MRPL45	-0.235257	5.03489	-2.64206	0.0116104	0.140514	-3.08586	pass
DCBLD1	0.516745	2.39631	2.64076	0.0116486	0.140616	-2.88952	pass
SFSWAP	0.395233	4.44886	2.64078	0.011648	0.140616	-3.05393	pass
CHPF2	0.421874	4.59978	2.64092	0.0116439	0.140616	-3.06674	pass
GRIN2B	-1.09996	7.71031	-2.63986	0.011675	0.140814	-3.09659	pass
NBEA	-0.785803	7.05647	-2.63912	0.0116968	0.140955	-3.10895	pass
PAPSS1	-0.242845	7.0865	-2.63845	0.0117165	0.140955	-3.11054	pass
TATDN2	-0.361965	6.6624	-2.63846	0.0117161	0.140955	-3.11787	pass
KCNT1	-0.884655	5.11953	-2.63776	0.0117366	0.141078	-3.07658	pass
BAZ1A	0.622699	2.32996	2.63686	0.0117635	0.141281	-2.85938	pass
MAD2L1BP	-0.290044	4.31246	-2.63551	0.0118032	0.141535	-3.04936	pass
SEPT5	-0.762657	9.58743	-2.63547	0.0118046	0.141535	-3.06341	pass
SLC43A1	0.680669	0.195149	2.63361	0.0118596	0.141596	-2.79478	pass
ABCC12	-0.841644	-0.980796	-2.63388	0.0118518	0.141596	-2.80305	fail
NEUROD2	-0.569109	1.01149	-2.63382	0.0118536	0.141596	-2.89531	fail
BBS12	-0.363701	3.65493	-2.63361	0.0118596	0.141596	-2.98497	pass
ARHGEF9	-0.640257	8.64938	-2.63412	0.0118446	0.141596	-3.08666	pass
BCAM	0.586836	4.45466	2.63263	0.011889	0.141709	-3.07573	pass
TENM3	-0.506145	6.2694	-2.63269	0.0118873	0.141709	-3.13176	pass
GPR55	-1.403	1.67816	-2.63004	0.0119664	0.142009	-2.82083	pass
CPAMD8	1.15441	1.45344	2.62925	0.0119902	0.142009	-2.82728	pass
IRF1	0.930243	2.37127	2.63049	0.011953	0.142009	-2.88202	pass
AK7	0.663946	2.68078	2.63046	0.011954	0.142009	-2.90087	pass
CCDC69	0.587289	3.67593	2.62952	0.011982	0.142009	-3.00645	pass
ARHGEF10	0.385604	4.9145	2.63083	0.0119427	0.142009	-3.10172	pass
CEP126	-0.662187	5.29935	-2.6289	0.0120007	0.142009	-3.11096	pass
DCTN5	-0.350995	7.6222	-2.6294	0.0119856	0.142009	-3.1198	pass
KCTD16	-0.678967	5.98635	-2.62864	0.0120087	0.142009	-3.12443	pass
DDHD2	-0.416227	7.39683	-2.62845	0.0120143	0.142009	-3.12735	pass
ATP6V1H	-0.314654	7.78333	-2.62787	0.0120317	0.142096	-3.11867	pass
SNAI1	0.711601	0.0728012	2.62591	0.0120909	0.142452	-2.80859	pass
SOWAHC	0.80919	2.36826	2.62555	0.012102	0.142452	-2.88209	pass
IGDCC4	0.957559	2.77801	2.62654	0.0120719	0.142452	-2.9288	pass
SENP2	-0.301304	6.45839	-2.62559	0.0121006	0.142452	-3.14858	pass
TMED7-TICAM2	-2.11105	0.566282	-2.62452	0.0121332	0.142465	-2.80482	pass
ALDH18A1	0.247405	5.04862	2.62456	0.0121321	0.142465	-3.1299	pass
SAMD4A	0.692782	5.46652	2.62485	0.0121233	0.142465	-3.14616	pass
HELB	0.715768	0.389851	2.6235	0.0121641	0.14271	-2.80866	pass
SIX4	0.986315	0.247164	2.62279	0.0121859	0.142835	-2.81089	pass
PKD1L2	1.04798	-0.0940689	2.62085	0.0122453	0.142835	-2.81507	pass
C1orf194	1.09265	2.21121	2.62103	0.0122398	0.142835	-2.89137	pass
DPF3	0.555415	2.78321	2.62091	0.0122435	0.142835	-2.93309	pass
PCDH18	0.661448	2.86583	2.62097	0.0122415	0.142835	-2.94537	pass
METTL8	-0.434699	4.42154	-2.62121	0.0122343	0.142835	-3.07965	pass
ITM2B	0.428761	9.09727	2.62087	0.0122446	0.142835	-3.1038	pass
MAP1LC3B2	0.841027	2.5652	2.61994	0.0122732	0.143043	-2.92938	pass
LDHD	0.699786	4.338	2.61824	0.0123255	0.143534	-3.10219	pass
CNNM1	-0.542868	6.29243	-2.61773	0.0123414	0.143602	-3.16701	pass
METTL3	-0.289589	4.35994	-2.6173	0.0123545	0.143636	-3.08953	pass
EYA4	1.04691	0.900551	2.61578	0.0124017	0.143674	-2.82308	pass
SPAG1	0.65478	2.36108	2.61354	0.0124714	0.143674	-2.90522	pass
ZNF658	-0.466602	3.02246	-2.61387	0.0124609	0.143674	-2.95464	pass
GPR161	0.468979	3.42759	2.61386	0.0124612	0.143674	-3.01677	pass
NASP	0.33085	4.89923	2.61468	0.0124357	0.143674	-3.14001	pass
SLC1A6	-0.593992	5.0682	-2.61339	0.0124759	0.143674	-3.1471	pass
NPC2	0.760312	5.16933	2.61328	0.0124793	0.143674	-3.15152	pass
KALRN	-0.450459	7.23938	-2.61605	0.0123934	0.143674	-3.15566	pass
MTX3	-0.587031	5.65544	-2.6162	0.0123885	0.143674	-3.15925	pass
HMGN1	0.357425	5.32858	2.61411	0.0124535	0.143674	-3.16316	pass
LRRTM1	-0.707964	5.67106	-2.61403	0.012456	0.143674	-3.16831	pass
LAPTM4B	0.531539	6.01164	2.6147	0.0124351	0.143674	-3.17372	pass
SEC14L6	0.539752	2.43594	2.61263	0.0124996	0.143674	-2.92074	pass
EHMT1	0.262606	4.78802	2.61289	0.0124915	0.143674	-3.13757	pass
C1QTNF3	0.807592	3.25847	2.61023	0.0125749	0.144423	-3.02198	pass
SACS	-0.682473	6.81527	-2.60942	0.0126005	0.1446	-3.17892	pass
ENTPD2	0.882263	2.4865	2.60895	0.0126151	0.144651	-2.9345	pass
C1QTNF6	0.7118	0.769321	2.60802	0.0126446	0.144698	-2.83717	pass
QPRT	0.536525	4.21758	2.60688	0.0126805	0.144698	-3.10988	pass
ADGRB2	-0.552856	8.4464	-2.60702	0.0126762	0.144698	-3.15054	pass
SRRD	-0.307404	5.09799	-2.60735	0.0126657	0.144698	-3.16468	pass
MEIS2	-0.819445	6.68881	-2.60827	0.0126367	0.144698	-3.17532	pass
PFKFB3	0.511425	6.97643	2.60694	0.0126786	0.144698	-3.17922	pass
ANTXR1	0.636275	5.86514	2.60612	0.0127045	0.144795	-3.18561	pass
STK32C	-0.605043	6.21485	-2.60597	0.0127094	0.144795	-3.19028	pass
C8orf58	0.474571	1.9536	2.60384	0.0127771	0.144862	-2.89492	pass
GLB1L	0.634956	2.24442	2.60327	0.0127954	0.144862	-2.91949	pass
ARSD	0.555494	3.53763	2.60453	0.0127551	0.144862	-3.05139	pass
CRTC2	0.380432	4.128	2.60207	0.0128338	0.144862	-3.10997	pass
ELOVL7	0.877511	4.25317	2.60395	0.0127736	0.144862	-3.11776	pass
TEK	0.463738	4.50298	2.60304	0.0128026	0.144862	-3.14038	pass
CLCN4	-0.448168	7.87256	-2.60232	0.0128257	0.144862	-3.17473	pass
CDK9	0.286695	5.15616	2.60343	0.0127902	0.144862	-3.18045	pass
RBBP5	-0.358276	5.31402	-2.60194	0.0128379	0.144862	-3.18397	pass
KDM4A	-0.410713	5.42514	-2.60324	0.0127962	0.144862	-3.18593	pass
GSKIP	-0.58919	5.53049	-2.60264	0.0128154	0.144862	-3.18594	pass
PPP2R5D	-0.416254	7.00623	-2.60282	0.0128098	0.144862	-3.19122	pass
DZANK1	-0.396492	2.97182	-2.60088	0.0128718	0.145119	-2.97875	pass
NAGPA	-0.755436	4.75739	-2.60059	0.012881	0.145119	-3.15023	pass
OXCT1	-0.404575	7.60653	-2.60025	0.0128921	0.145128	-3.18454	pass
ARMCX5-GPRASP2	-0.379039	4.06129	-2.59968	0.0129104	0.145219	-3.10246	pass
HDAC7	0.485207	4.19947	2.59916	0.0129273	0.145294	-3.12443	pass
TSHZ3	0.351632	3.68603	2.59852	0.0129478	0.145409	-3.07623	pass
CHST15	-0.743693	6.23997	-2.59793	0.012967	0.145509	-3.208	pass
BCL11A	-0.511616	5.7325	-2.59697	0.0129978	0.14574	-3.20551	pass
NR4A2	1.14987	2.45014	2.59525	0.0130537	0.146126	-3.00298	pass
CDH9	-0.645255	3.72819	-2.59543	0.013048	0.146126	-3.06785	pass
GPR6	-1.38922	4.28335	-2.59442	0.0130809	0.146126	-3.11821	pass
ACVR1C	-1.03215	4.84728	-2.59447	0.013079	0.146126	-3.14324	pass
PGBD5	-0.506408	6.99477	-2.59433	0.0130837	0.146126	-3.20826	pass
VPS54	0.38365	3.90529	2.59396	0.0130956	0.146143	-3.10043	pass
NR1I3	-0.931672	1.0606	-2.5931	0.0131239	0.146275	-2.86735	pass
SYN3	-0.622052	3.31194	-2.59297	0.0131281	0.146275	-3.03333	pass
CCDC170	1.2598	1.03966	2.59203	0.0131589	0.146369	-2.87454	pass
TMEM150A	0.575373	2.19359	2.59216	0.0131546	0.146369	-2.93967	pass
ZNF333	0.324553	3.11637	2.59177	0.0131674	0.146369	-3.02477	pass
ZNF799	0.47008	1.62515	2.5911	0.0131893	0.146383	-2.89706	pass
GPR88	-1.34788	6.62628	-2.59127	0.0131837	0.146383	-3.1675	pass
SOX4	0.526378	3.47005	2.5896	0.0132387	0.146701	-3.07026	pass
BTRC	-0.438314	7.15408	-2.58985	0.0132303	0.146701	-3.21689	pass
BHMT	1.28111	-1.71923	2.58824	0.0132835	0.146946	-2.89893	fail
SLC19A1	0.656393	4.0552	2.58736	0.0133126	0.146946	-3.13785	pass
LRRFIP2	0.307597	4.94393	2.5883	0.0132814	0.146946	-3.20247	pass
SNCA	-0.409308	7.80186	-2.58786	0.0132961	0.146946	-3.20684	pass
ST3GAL2	-0.515581	5.46863	-2.58762	0.0133039	0.146946	-3.21939	pass
TJP2	0.720962	5.6464	2.58671	0.0133341	0.147069	-3.22476	pass
KIT	-0.671671	5.91067	-2.58626	0.0133491	0.14712	-3.2168	pass
SRPX	1.12318	2.09324	2.58579	0.0133648	0.147178	-2.95665	pass
C1orf216	-0.524911	7.25211	-2.58512	0.0133869	0.147308	-3.22454	pass
PTGES3L-AARSD1	-2.47923	0.515355	-2.58433	0.0134133	0.147484	-2.88502	pass
DDAH2	0.459926	4.85377	2.58382	0.0134304	0.147557	-3.20927	pass
HPGD	1.41735	0.240322	2.58337	0.0134452	0.147606	-2.88374	pass
WNT2B	-0.903869	4.08968	-2.58282	0.0134637	0.147647	-3.12375	pass
LDB2	-0.777532	6.32774	-2.58264	0.0134698	0.147647	-3.22797	pass
CITED1	1.09515	2.46524	2.58144	0.0135098	0.147752	-2.99609	pass
EXTL2	-0.538708	5.57645	-2.58114	0.0135198	0.147752	-3.22553	pass
MED29	0.206141	7.11702	2.58111	0.013521	0.147752	-3.23428	pass
PRDM4	-0.268721	5.52883	-2.58125	0.0135162	0.147752	-3.23869	pass
LAMB3	-0.574751	2.96623	-2.58036	0.013546	0.147778	-3.02728	pass
MAPK10	-0.315175	8.06896	-2.58011	0.0135546	0.147778	-3.2181	pass
ECE1	0.418743	5.793	2.58053	0.0135404	0.147778	-3.24653	pass
GNPTG	0.387553	6.3535	2.57929	0.0135822	0.147964	-3.2511	pass
LOXL2	0.905455	1.0185	2.57789	0.0136295	0.148139	-2.90634	pass
C1QTNF1	0.998408	3.60879	2.57835	0.0136139	0.148139	-3.11416	pass
APLNR	1.58426	4.02695	2.57808	0.013623	0.148139	-3.16679	pass
SLC12A5	-0.517895	8.66929	-2.57706	0.0136575	0.148329	-3.21119	pass
TSPAN1	1.02333	-0.62113	2.5758	0.0137003	0.148365	-2.92513	fail
SLC26A2	0.825865	2.94764	2.57593	0.0136958	0.148365	-3.05049	pass
C2orf88	0.620758	3.28215	2.57441	0.0137475	0.148365	-3.08121	pass
CRABP2	0.905477	3.28988	2.57513	0.0137231	0.148365	-3.1002	pass
ADAL	0.3597	3.6188	2.57443	0.0137469	0.148365	-3.11883	pass
TSEN34	0.350213	4.3573	2.5742	0.0137549	0.148365	-3.19594	pass
SORCS3	-0.688744	5.33741	-2.57461	0.0137408	0.148365	-3.24267	pass
SECISBP2	-0.338957	5.68381	-2.57433	0.0137503	0.148365	-3.25689	pass
CETN2	0.369885	6.34312	2.57567	0.0137049	0.148365	-3.26157	pass
TRIM72	-0.684944	1.02094	-2.57143	0.0138497	0.148935	-2.90985	pass
MARCH3	0.863637	2.20129	2.57164	0.0138422	0.148935	-2.99557	pass
ASCC1	0.281135	4.98651	2.57158	0.0138445	0.148935	-3.24167	pass
WDR33	0.183159	5.611	2.57231	0.0138196	0.148935	-3.26373	pass
DNAJC14	-0.247702	5.16641	-2.57095	0.0138661	0.148946	-3.24864	pass
DNTTIP2	0.259398	5.60575	2.57078	0.0138718	0.148946	-3.26691	pass
S1PR3	0.900141	3.70479	2.5696	0.0139125	0.14927	-3.14988	pass
UPK1B	-2.39987	-1.03524	-2.56583	0.0140431	0.149428	-2.92027	pass
CCDC160	1.04775	0.117726	2.56592	0.01404	0.149428	-2.92187	pass
TMEM52	0.958578	-0.263958	2.56692	0.0140054	0.149428	-2.92555	fail
KY	-0.559034	1.41075	-2.56707	0.0140001	0.149428	-2.92937	pass
CSAD	0.495173	2.09548	2.5685	0.0139504	0.149428	-2.97644	pass
NOL3	0.635933	3.971	2.56651	0.0140193	0.149428	-3.1789	pass
SLC9A7	-0.648123	7.75669	-2.56675	0.0140112	0.149428	-3.25546	pass
ID2	0.604335	5.73637	2.56637	0.0140242	0.149428	-3.25568	pass
FAXC	-0.537032	6.09798	-2.56823	0.01396	0.149428	-3.26804	pass
SLK	-0.576408	6.85083	-2.56652	0.0140189	0.149428	-3.27417	pass
N4BP2L2	0.28642	5.57384	2.56585	0.0140424	0.149428	-3.27623	pass
TMEM165	0.415788	4.82766	2.56508	0.014069	0.149591	-3.24103	pass
WDR92	-0.440861	3.80262	-2.56414	0.014102	0.14983	-3.14662	pass
SMC6	0.403179	3.65398	2.56383	0.0141128	0.149833	-3.13989	pass
CKMT2	0.802531	2.41665	2.56254	0.0141578	0.149979	-3.02927	pass
MTUS2	-0.678787	4.44897	-2.56231	0.0141659	0.149979	-3.21187	pass
TSPAN33	0.586382	4.45876	2.56222	0.0141689	0.149979	-3.22981	pass
CYP46A1	-0.759669	8.04689	-2.5625	0.0141592	0.149979	-3.25736	pass
MMP15	0.722048	3.96598	2.56163	0.0141897	0.150087	-3.18653	pass
MAP4K4	0.516312	7.95244	2.56115	0.0142065	0.150152	-3.26002	pass
AMT	0.903839	2.12437	2.55953	0.0142636	0.150211	-3.00337	pass
RAI14	0.547891	3.34298	2.55859	0.0142967	0.150211	-3.1231	pass
POC1B	0.631039	3.78734	2.5587	0.014293	0.150211	-3.16812	pass
GAS7	-0.632666	9.70704	-2.55962	0.0142606	0.150211	-3.22657	pass
MVP	0.679515	4.48884	2.55896	0.0142837	0.150211	-3.2343	pass
CAMK2B	-0.585224	9.07419	-2.56056	0.0142272	0.150211	-3.23824	pass
VPS50	-0.460997	5.7372	-2.5602	0.0142399	0.150211	-3.28469	pass
SMC1A	0.25453	5.76706	2.55934	0.0142704	0.150211	-3.2935	pass
PPM1J	0.590189	2.44187	2.55819	0.0143108	0.150248	-3.04451	pass
FANCA	-0.637657	1.58678	-2.55672	0.0143632	0.150578	-2.96	pass
HIST2H2BE	0.469475	4.27015	2.55611	0.0143848	0.150578	-3.2177	pass
PKNOX2	0.448316	4.88282	2.55648	0.0143715	0.150578	-3.25071	pass
SCN4B	-1.46257	7.95756	-2.55637	0.0143756	0.150578	-3.27534	pass
PARD6G	0.475814	1.69938	2.55518	0.0144179	0.150777	-2.97257	pass
SFR1	0.521633	2.05523	2.55347	0.0144788	0.150777	-3.00455	pass
CD3EAP	-0.439273	2.9975	-2.55323	0.0144873	0.150777	-3.08533	pass
FAM89A	0.727996	3.32569	2.55394	0.014462	0.150777	-3.14337	pass
B4GALT7	0.336608	4.30795	2.55333	0.0144837	0.150777	-3.23674	pass
ADGRA1	0.762835	4.66527	2.55319	0.0144888	0.150777	-3.23786	pass
TPBG	-1.10385	5.37311	-2.55381	0.0144665	0.150777	-3.25952	pass
UBQLN4	-0.383254	7.04009	-2.55357	0.0144754	0.150777	-3.29752	pass
ITGB1	0.577262	6.75701	2.55222	0.0145237	0.151029	-3.30465	pass
RIIAD1	-0.425924	2.5292	-2.54765	0.0146882	0.151639	-3.05085	pass
REST	0.659867	2.70829	2.54831	0.0146643	0.151639	-3.0798	pass
PIFO	0.794265	3.41496	2.54901	0.014639	0.151639	-3.15255	pass
C11orf74	0.406533	3.89013	2.54916	0.0146336	0.151639	-3.20253	pass
GABARAPL1	-0.419387	9.25721	-2.54803	0.0146744	0.151639	-3.26038	pass
PDZD2	-0.628468	7.61869	-2.54903	0.0146384	0.151639	-3.29684	pass
ELMSAN1	0.376897	5.03536	2.54762	0.0146892	0.151639	-3.29785	pass
TAGLN2	0.749614	5.4096	2.54955	0.0146196	0.151639	-3.30357	pass
SNX9	0.25793	5.38053	2.54815	0.0146701	0.151639	-3.3079	pass
SYT12	-0.59581	5.87213	-2.54904	0.0146379	0.151639	-3.31174	pass
MAPK11	-0.448373	5.4699	-2.54724	0.0147029	0.15167	-3.30639	pass
FANCE	0.599845	1.38134	2.5463	0.0147374	0.151805	-2.97354	pass
SNTB1	0.677453	4.0685	2.54634	0.0147359	0.151805	-3.22183	pass
MCCC1	-0.246801	5.11346	-2.54507	0.014782	0.152154	-3.3012	pass
PCOLCE2	0.84808	0.187623	2.54185	0.0148998	0.152303	-2.96196	pass
CECR2	0.535683	2.40427	2.54174	0.0149039	0.152303	-3.07628	pass
DLL1	0.512835	2.6142	2.54354	0.0148379	0.152303	-3.08417	pass
MED7	0.292443	3.64071	2.54389	0.0148251	0.152303	-3.18518	pass
ZNF652	0.462246	4.20682	2.54206	0.0148919	0.152303	-3.24735	pass
HOOK1	-0.638165	4.57807	-2.54356	0.0148369	0.152303	-3.25512	pass
ABCB6	-0.314084	4.92138	-2.54216	0.0148882	0.152303	-3.29692	pass
ANO3	-1.56356	7.88514	-2.54318	0.0148508	0.152303	-3.30206	pass
CACNB1	-0.497847	6.85483	-2.54334	0.0148452	0.152303	-3.32208	pass
UBAP1	0.196319	6.51394	2.54247	0.0148769	0.152303	-3.33036	pass
NCAPG2	-0.438876	3.55489	-2.54045	0.0149513	0.152412	-3.17378	pass
SEC24A	0.579349	3.65204	2.54097	0.0149319	0.152412	-3.19111	pass
SPSB1	0.566208	3.57966	2.5404	0.014953	0.152412	-3.19218	pass
TUBB	0.44072	8.76683	2.53998	0.0149683	0.152412	-3.28544	pass
MAPK14	-0.293713	5.80142	-2.54016	0.0149619	0.152412	-3.3336	pass
WNT5A	0.594856	1.85191	2.53878	0.0150126	0.152723	-3.02923	pass
GTF2IRD2	0.585018	2.63683	2.53631	0.0151042	0.152723	-3.09153	pass
DPYD	0.562795	2.69637	2.5352	0.0151455	0.152723	-3.0982	pass
MORC4	0.48319	2.63459	2.5337	0.0152014	0.152723	-3.10312	pass
PI16	0.751875	2.56989	2.53167	0.0152774	0.152723	-3.10797	pass
TNFRSF14	0.717146	2.80107	2.53692	0.0150816	0.152723	-3.11687	pass
CNTNAP3	-0.816828	3.69421	-2.53605	0.0151141	0.152723	-3.19061	pass
EHD4	0.541337	3.40571	2.53245	0.0152482	0.152723	-3.19072	pass
TAF4B	-0.356305	3.76736	-2.53603	0.0151148	0.152723	-3.2098	pass
DACT2	-1.4575	3.72993	-2.53164	0.0152787	0.152723	-3.21766	pass
UBXN2A	0.34648	3.96145	2.53805	0.0150396	0.152723	-3.2295	pass
FAM84B	0.46688	3.96533	2.53366	0.0152029	0.152723	-3.23168	pass
CLN5	0.461786	4.49472	2.53302	0.0152269	0.152723	-3.29028	pass
HAT1	0.380283	4.48463	2.53261	0.0152424	0.152723	-3.2922	pass
ENC1	-0.791692	9.3331	-2.53329	0.015217	0.152723	-3.2939	pass
MAP1LC3B	0.377776	7.90398	2.53724	0.0150698	0.152723	-3.31214	pass
BCAS4	-0.49021	5.41298	-2.53598	0.0151166	0.152723	-3.33247	pass
SLC8A1	-0.596483	6.90022	-2.5367	0.0150896	0.152723	-3.33784	pass
NIT2	-0.424422	5.44819	-2.53208	0.0152621	0.152723	-3.33978	pass
ASXL1	0.268521	5.42808	2.53378	0.0151984	0.152723	-3.34267	pass
ZRANB1	-0.293287	6.06618	-2.53534	0.0151405	0.152723	-3.34335	pass
PPP1R9A	-0.571783	6.92072	-2.5339	0.015194	0.152723	-3.34366	pass
CRAT	0.368348	5.78084	2.53557	0.0151318	0.152723	-3.34769	pass
OSBPL8	-0.679307	6.88898	-2.53184	0.0152714	0.152723	-3.3483	pass
FOXRED2	0.260268	5.96773	2.53352	0.0152084	0.152723	-3.34923	pass
CNST	-0.393154	6.41396	-2.5318	0.0152726	0.152723	-3.35068	pass
ZNF169	-0.430648	2.81716	-2.53077	0.0153115	0.152852	-3.11482	pass
SESN2	0.374862	4.10373	2.53072	0.0153132	0.152852	-3.2673	pass
CDH8	-0.528638	6.72168	-2.53038	0.0153262	0.152874	-3.35219	pass
HSPA5	-0.261251	8.53145	-2.52948	0.01536	0.15303	-3.31561	pass
STRIP2	-1.22502	6.20696	-2.52939	0.0153634	0.15303	-3.32498	pass
KDELR3	0.798902	0.864893	2.52801	0.0154156	0.153442	-2.99311	pass
MID2	-0.561281	3.09657	-2.52756	0.0154326	0.153504	-3.14148	pass
C19orf57	0.591036	0.890412	2.52668	0.0154659	0.153512	-2.99488	pass
FBXL18	-0.794571	3.90342	-2.5272	0.0154464	0.153512	-3.229	pass
CRYZ	0.7469	4.08264	2.52685	0.0154596	0.153512	-3.27186	pass
PCDHA2	-0.849339	0.152874	-2.52543	0.0155136	0.153663	-2.99801	fail
B3GALT5	-0.861499	3.35595	-2.52589	0.0154962	0.153663	-3.20177	pass
USP25	-0.439875	5.93776	-2.52545	0.0155126	0.153663	-3.36451	pass
LIMK2	0.79427	4.93767	2.52503	0.0155286	0.153704	-3.33575	pass
FCHSD2	0.382733	5.801	2.52465	0.0155431	0.15374	-3.36704	pass
CACNA2D4	-1.00911	-0.1665	-2.52382	0.015575	0.153948	-2.99962	pass
ZNF41	-0.340908	4.02941	-2.52318	0.0155993	0.154082	-3.2602	pass
RCN1	-0.528017	6.73424	-2.5225	0.0156253	0.15423	-3.36836	pass
MKL2	-0.712947	7.96816	-2.52191	0.015648	0.154347	-3.34705	pass
SVIL	0.65954	3.20252	2.52147	0.0156648	0.154406	-3.19148	pass
INO80B	0.476306	3.15183	2.52036	0.0157077	0.154721	-3.18709	pass
LCTL	-0.779879	0.119399	-2.51856	0.0157772	0.154762	-3.00403	pass
HTR1A	-1.03317	0.534181	-2.51614	0.0158709	0.154762	-3.03627	fail
B3GNT9	0.746579	2.77183	2.51695	0.0158394	0.154762	-3.15152	pass
FAM47E	0.463922	3.02334	2.51758	0.0158152	0.154762	-3.18193	pass
SLFN5	0.480661	3.27888	2.51669	0.0158497	0.154762	-3.19955	pass
SLC22A5	0.407583	3.40544	2.51799	0.0157991	0.154762	-3.21817	pass
KCTD5	0.362259	4.16115	2.51668	0.0158499	0.154762	-3.30062	pass
OPN3	-0.535857	4.64113	-2.51813	0.0157937	0.154762	-3.30161	pass
EIF4A2	-0.256212	10.1087	-2.51666	0.0158508	0.154762	-3.30834	pass
PNO1	-0.439787	4.50392	-2.51574	0.0158865	0.154762	-3.31687	pass
NEU3	-0.479128	4.53056	-2.51581	0.0158837	0.154762	-3.3199	pass
NPRL3	0.350975	5.31049	2.51928	0.0157492	0.154762	-3.37196	pass
STRN	-0.471652	6.11371	-2.51828	0.015788	0.154762	-3.37517	pass
KCNK1	-0.473754	6.08807	-2.51766	0.0158118	0.154762	-3.37527	pass
LRRC4	-0.553661	6.09336	-2.51618	0.0158694	0.154762	-3.37776	pass
PHLDA3	0.41674	5.49158	2.51582	0.0158833	0.154762	-3.38409	pass
MSI2	0.497284	6.63209	2.51508	0.0159123	0.154907	-3.38681	pass
MGST2	0.630023	3.11028	2.51439	0.0159391	0.155062	-3.19485	pass
LRP2BP	0.688972	1.98198	2.51291	0.015997	0.155306	-3.07713	pass
C4B	1.44524	4.10553	2.51313	0.0159883	0.155306	-3.30392	pass
PPFIA1	0.249694	5.60316	2.51298	0.0159941	0.155306	-3.39095	pass
DRD1	-1.09021	6.25805	-2.5123	0.0160209	0.155431	-3.37065	pass
CDC123	-0.258571	6.07156	-2.5117	0.0160443	0.155552	-3.39911	pass
KIAA1191	0.208175	7.5415	2.51123	0.0160627	0.155577	-3.37642	pass
TMEM231	0.253352	5.22198	2.51108	0.0160688	0.155577	-3.3829	pass
LEXM	-1.76652	-1.50201	-2.5097	0.0161233	0.155652	-3.09613	fail
TARBP1	0.554994	2.95321	2.50882	0.0161577	0.155652	-3.18568	pass
SPATA6	0.437164	3.13197	2.50998	0.016112	0.155652	-3.19966	pass
AMPD3	0.541623	4.25293	2.50902	0.0161499	0.155652	-3.31962	pass
AARS	-0.232561	8.26715	-2.50852	0.0161696	0.155652	-3.36704	pass
PANK4	-0.394544	4.94682	-2.50838	0.0161753	0.155652	-3.37058	pass
MARCKSL1	0.567026	7.90306	2.50957	0.0161281	0.155652	-3.37102	pass
FTO	-0.301607	7.56662	-2.50921	0.0161424	0.155652	-3.3819	pass
OBSL1	0.362755	5.54145	2.51008	0.0161081	0.155652	-3.39592	pass
TRIP13	0.932654	0.863762	2.50795	0.0161921	0.155677	-3.04378	fail
TEX9	0.771649	1.60516	2.50766	0.0162038	0.155677	-3.06328	pass
KIAA1614	0.417629	2.92719	2.50668	0.0162426	0.155677	-3.19049	pass
ABHD3	0.551115	3.35093	2.50674	0.0162402	0.155677	-3.23435	pass
RAB11FIP2	-0.495992	5.88192	-2.50665	0.0162438	0.155677	-3.40267	pass
ME2	0.504293	5.71883	2.50719	0.0162224	0.155677	-3.40697	pass
DDB2	0.456301	2.62613	2.50243	0.0164122	0.155911	-3.16188	pass
B3GNT7	0.493609	3.07979	2.50303	0.0163882	0.155911	-3.21462	pass
PRRC1	0.420674	3.92737	2.5055	0.0162895	0.155911	-3.29702	pass
EIF1AD	0.232226	3.95196	2.50213	0.0164243	0.155911	-3.31005	pass
TMEM176B	0.74422	4.07734	2.50239	0.0164139	0.155911	-3.32739	pass
MOAP1	-0.487825	8.27851	-2.50392	0.0163524	0.155911	-3.3773	pass
ATL3	0.414915	5.02136	2.50347	0.0163704	0.155911	-3.38855	pass
RNF157	-0.278494	7.79606	-2.50233	0.0164162	0.155911	-3.39162	pass
SIPA1L2	0.380784	5.58972	2.50215	0.0164232	0.155911	-3.40051	pass
GFOD1	-0.473218	6.70859	-2.50522	0.0163007	0.155911	-3.40369	pass
LDLRAD4	-0.441381	6.86758	-2.50191	0.0164331	0.155911	-3.41003	pass
GSTP1	0.602768	6.62954	2.50329	0.0163778	0.155911	-3.41191	pass
TRAPPC6B	-0.48649	6.30351	-2.50325	0.0163795	0.155911	-3.41272	pass
PRR13	0.353959	6.08503	2.50222	0.0164204	0.155911	-3.41963	pass
CHST2	-0.438853	6.37529	-2.50218	0.016422	0.155911	-3.42003	pass
ADD2	-0.642585	7.91185	-2.50138	0.0164542	0.156006	-3.39157	pass
TMEM221	0.426204	1.47788	2.49873	0.016561	0.15608	-3.10099	pass
GJA4	0.753351	2.35726	2.49923	0.0165407	0.15608	-3.15511	pass
C8orf34	-0.503404	3.26064	-2.50007	0.016507	0.15608	-3.21895	pass
TMEM241	-0.654234	3.3492	-2.50035	0.0164958	0.15608	-3.23731	pass
MKNK1	0.35889	3.46937	2.49975	0.0165197	0.15608	-3.26606	pass
NDST3	-0.801476	4.48003	-2.5005	0.0164896	0.15608	-3.3284	pass
SWAP70	0.447659	4.65982	2.50091	0.0164734	0.15608	-3.37096	pass
LRPAP1	-0.565808	8.22442	-2.4988	0.0165584	0.15608	-3.38968	pass
TNS2	0.62029	5.69717	2.49902	0.0165492	0.15608	-3.41529	pass
SRPK1	-0.392839	5.15517	-2.49726	0.0166205	0.156378	-3.39369	pass
S100A16	0.549745	5.08472	2.49713	0.0166257	0.156378	-3.40818	pass
PIK3C3	-0.289407	6.06364	-2.4972	0.0166228	0.156378	-3.42794	pass
WDR49	0.924792	0.323381	2.49538	0.0166968	0.156511	-3.04714	pass
ZNF30	-0.345261	2.88829	-2.49395	0.0167552	0.156511	-3.19696	pass
TTC7A	0.561699	3.68501	2.4938	0.0167612	0.156511	-3.30009	pass
FBN1	0.497869	3.80443	2.49602	0.016671	0.156511	-3.3025	pass
HINFP	-0.311482	4.47375	-2.49392	0.0167563	0.156511	-3.36588	pass
PDE2A	-0.814143	8.25278	-2.49382	0.0167607	0.156511	-3.40045	pass
PRKCD	-0.940798	5.30927	-2.49519	0.0167049	0.156511	-3.40365	pass
APOO	0.30167	5.32304	2.4947	0.0167245	0.156511	-3.4217	pass
ACTN2	-1.1053	7.06173	-2.4961	0.0166674	0.156511	-3.42216	pass
LRTM2	-0.744372	5.9001	-2.49386	0.0167587	0.156511	-3.42613	pass
LANCL2	-0.258829	6.5656	-2.49408	0.01675	0.156511	-3.43336	pass
ARL13B	0.545496	2.79701	2.49302	0.0167933	0.156559	-3.20325	pass
BRD1	0.258245	4.27243	2.4926	0.0168105	0.156559	-3.35901	pass
TESC	-0.964524	5.38704	-2.49269	0.0168067	0.156559	-3.40402	pass
DNER	0.546641	7.74338	2.49309	0.0167903	0.156559	-3.41074	pass
TSPYL4	-0.51078	8.43365	-2.49204	0.0168335	0.156671	-3.39952	pass
TOMM40L	-0.287786	5.48329	-2.49175	0.0168454	0.156679	-3.42863	pass
ANXA4	0.629265	4.23196	2.49104	0.0168746	0.156681	-3.3558	pass
DIRAS2	-0.510751	7.71036	-2.49143	0.0168584	0.156681	-3.41654	pass
SIPA1L1	-0.592	7.81388	-2.4904	0.0169009	0.156681	-3.41782	pass
SLC7A5	0.504871	6.82304	2.49065	0.0168905	0.156681	-3.43486	pass
PHF2	0.277103	5.54133	2.49063	0.0168912	0.156681	-3.43782	pass
PHEX	1.14584	0.144847	2.48889	0.016963	0.156797	-3.05925	pass
COL17A1	-1.00184	1.78702	-2.48534	0.0171103	0.156797	-3.1331	pass
NEDD1	0.544731	2.30621	2.4857	0.0170952	0.156797	-3.16132	pass
RFLNA	0.420404	2.42803	2.4844	0.0171494	0.156797	-3.17879	pass
FHL3	0.557136	2.42449	2.48757	0.0170178	0.156797	-3.18148	pass
CCDC152	0.669502	2.73819	2.48626	0.0170719	0.156797	-3.20515	pass
ZNF135	-0.407619	2.96015	-2.48851	0.0169786	0.156797	-3.21111	pass
ZNF132	-0.437122	2.89707	-2.48385	0.0171723	0.156797	-3.2146	pass
NUDT19	0.309748	3.10666	2.48517	0.0171174	0.156797	-3.24789	pass
MAML2	0.620639	3.48573	2.48413	0.0171605	0.156797	-3.29768	pass
MGMT	0.437677	3.67057	2.48819	0.0169919	0.156797	-3.31171	pass
FRMD8	0.365877	3.81161	2.48803	0.0169987	0.156797	-3.32131	pass
TMEM176A	0.763758	3.66706	2.4867	0.0170539	0.156797	-3.32189	pass
CLIC1	0.819278	3.94869	2.48454	0.0171436	0.156797	-3.34973	pass
TMEM240	-0.522141	4.30416	-2.48343	0.0171898	0.156797	-3.37376	pass
KHNYN	0.515406	4.58781	2.48361	0.0171825	0.156797	-3.40027	pass
BCL11B	-0.819072	5.5407	-2.48726	0.0170307	0.156797	-3.40825	pass
SPRN	-0.670527	5.20785	-2.48549	0.017104	0.156797	-3.41384	pass
KLHL18	-0.328765	5.02376	-2.48638	0.0170672	0.156797	-3.4209	pass
SPOCK3	-0.396717	7.45913	-2.48902	0.0169576	0.156797	-3.42874	pass
LRRC7	-0.692881	5.34761	-2.4862	0.0170745	0.156797	-3.42953	pass
SLC39A14	1.13807	5.3457	2.48714	0.0170357	0.156797	-3.43838	pass
ITGB5	0.495611	5.47988	2.48411	0.0171618	0.156797	-3.44363	pass
BRINP1	-0.42604	6.92642	-2.48594	0.0170854	0.156797	-3.44507	pass
GPR162	0.45362	6.27676	2.48683	0.0170483	0.156797	-3.44541	pass
ZBED1	0.364111	5.36894	2.48301	0.0172075	0.156858	-3.44835	pass
TMEM132B	-0.554192	7.08939	-2.48246	0.0172305	0.156967	-3.44961	pass
DDO	-0.852064	3.03157	-2.48185	0.0172561	0.157013	-3.25002	pass
TTC4	-0.265137	4.85347	-2.48181	0.0172577	0.157013	-3.42371	pass
SCML2	-0.538793	0.572639	-2.48018	0.0173262	0.157227	-3.07383	pass
EFCAB12	0.88832	0.936898	2.48064	0.0173068	0.157227	-3.08378	pass
SUSD1	-0.421145	4.44581	-2.48029	0.0173219	0.157227	-3.39245	pass
LY6E	-0.472411	7.42315	-2.47967	0.0173478	0.157227	-3.44836	pass
DPYSL5	-0.561461	7.1978	-2.48072	0.0173035	0.157227	-3.45121	pass
TNIK	-0.386965	6.64364	-2.47982	0.0173414	0.157227	-3.46401	pass
ARNT	0.254221	4.58403	2.47842	0.0174005	0.157533	-3.413	pass
PYGB	0.289564	7.81361	2.47829	0.017406	0.157533	-3.439	pass
RAB40B	-0.501597	7.16317	-2.47808	0.0174149	0.157533	-3.45801	pass
ZNF100	0.729899	2.07506	2.47733	0.0174468	0.157623	-3.1532	pass
SYAP1	0.277292	5.26422	2.47732	0.017447	0.157623	-3.45682	pass
ORAI1	0.779222	2.40789	2.47678	0.0174699	0.157661	-3.20004	pass
NUP35	-0.340474	3.38663	-2.4767	0.0174734	0.157661	-3.29047	pass
LONRF2	-0.505424	8.38611	-2.47637	0.0174874	0.157687	-3.4335	pass
EAF1	-0.309731	6.0612	-2.47554	0.0175227	0.157905	-3.47627	pass
GLP1R	-1.32929	0.0110104	-2.47293	0.0176338	0.15794	-3.09023	pass
F2R	0.795613	1.68429	2.47378	0.0175977	0.15794	-3.13699	pass
BCL10	0.399385	2.59846	2.47297	0.0176325	0.15794	-3.21458	pass
TRPV6	-0.852318	2.74935	-2.47273	0.0176427	0.15794	-3.23148	pass
LRRC34	0.576548	2.73621	2.47258	0.0176491	0.15794	-3.23235	pass
ACY1	0.590381	2.97539	2.47452	0.0175662	0.15794	-3.2637	pass
ONECUT2	-1.21011	3.88773	-2.47293	0.017634	0.15794	-3.33724	pass
PLD2	0.504548	3.95967	2.47355	0.0176074	0.15794	-3.37341	pass
SLC29A1	-0.364238	4.68546	-2.47274	0.0176423	0.15794	-3.42576	pass
GOT1	-0.355622	8.28451	-2.47343	0.0176126	0.15794	-3.44151	pass
DGAT2	-0.713035	5.14289	-2.47333	0.0176168	0.15794	-3.44343	pass
ZNF85	0.711031	1.31178	2.47102	0.017716	0.158314	-3.11291	pass
IQSEC2	-0.567903	7.19091	-2.47131	0.0177037	0.158314	-3.47088	pass
FBXL19	-0.491514	6.08867	-2.47082	0.0177244	0.158314	-3.47984	pass
KDELR1	0.265137	5.79667	2.47025	0.0177492	0.158436	-3.48712	pass
TRIOBP	0.489404	3.96829	2.4698	0.0177684	0.158507	-3.37951	pass
SPECC1	0.388339	6.01841	2.46931	0.0177895	0.158596	-3.48605	pass
TBC1D3L	1.70035	-0.229287	2.46851	0.0178239	0.158616	-3.09515	pass
ZC3H12B	-0.459448	4.50888	-2.46822	0.0178365	0.158616	-3.41757	pass
TOB1	0.438463	4.99423	2.46847	0.0178257	0.158616	-3.46176	pass
CALD1	0.49113	6.18527	2.46871	0.0178153	0.158616	-3.49008	pass
SV2B	-0.547683	7.65509	-2.46771	0.0178588	0.158681	-3.46735	pass
MYH10	-0.429754	7.66637	-2.46754	0.0178662	0.158681	-3.46893	pass
ARAP1	0.47275	5.21695	2.46724	0.0178789	0.158695	-3.47409	pass
DMTN	-0.52581	8.81415	-2.46621	0.0179238	0.158894	-3.44422	pass
BTG2	0.897583	4.94771	2.46636	0.017917	0.158894	-3.46416	pass
PAWR	0.752199	2.90269	2.46578	0.0179423	0.158959	-3.26551	pass
GNPDA1	-0.26376	5.90642	-2.46528	0.0179641	0.159053	-3.49788	pass
ASS1	0.642073	5.58539	2.46493	0.0179796	0.159091	-3.49166	pass
MORN5	0.773866	1.12681	2.46462	0.0179928	0.159109	-3.12322	pass
CDC42SE1	0.363361	5.22464	2.46392	0.0180232	0.159179	-3.48146	pass
PPIB	0.377069	6.58519	2.464	0.0180197	0.159179	-3.49657	pass
CDC6	-0.657564	1.41484	-2.46281	0.018072	0.159284	-3.13974	pass
CCDC40	0.650406	1.71316	2.4625	0.0180854	0.159284	-3.16485	pass
MDC1	0.308632	4.42272	2.46322	0.0180541	0.159284	-3.4353	pass
FUCA2	0.48683	4.47516	2.46237	0.0180913	0.159284	-3.4381	pass
TGFBRAP1	-0.239775	5.08642	-2.46261	0.0180809	0.159284	-3.47288	pass
GLYCTK	0.61682	0.822107	2.46136	0.0181355	0.159289	-3.11446	pass
ERN1	0.346027	2.59687	2.46156	0.0181267	0.159289	-3.23753	pass
DLX6	-0.488094	3.87474	-2.46117	0.0181437	0.159289	-3.38467	pass
THSD7A	-0.581185	4.68501	-2.46107	0.018148	0.159289	-3.44289	pass
JUNB	0.710848	5.79848	2.46202	0.0181063	0.159289	-3.50317	pass
ODF3B	1.76215	-1.00739	2.45935	0.0182241	0.15966	-3.13217	pass
ROCK1	0.411643	4.70755	2.45975	0.0182064	0.15966	-3.45859	pass
YJEFN3	-0.832835	6.35592	-2.45937	0.0182229	0.15966	-3.5061	pass
ARL9	0.564915	1.62075	2.4588	0.018248	0.159673	-3.15652	pass
SAMD12	-0.522075	5.91277	-2.45896	0.0182412	0.159673	-3.5005	pass
ADAMTS3	-0.986689	3.34646	-2.45801	0.0182831	0.159881	-3.30519	pass
WIPF3	-0.792797	6.43267	-2.45764	0.0182992	0.159924	-3.50976	pass
ECD	-0.17929	5.22622	-2.45669	0.0183414	0.160095	-3.49575	pass
ICMT	-0.410374	6.65201	-2.45676	0.0183382	0.160095	-3.51102	pass
LACTB2	0.522752	2.63185	2.45593	0.0183752	0.160291	-3.25486	pass
CTSB	-0.247859	9.12336	-2.45466	0.0184318	0.160686	-3.46084	pass
RABGGTB	0.270577	5.56303	2.45417	0.0184537	0.160778	-3.51623	pass
EHF	0.824326	-0.378934	2.45356	0.0184807	0.160915	-3.13429	pass
C2orf42	-0.296059	3.86336	-2.45321	0.0184963	0.160951	-3.38768	pass
KCNK9	0.88184	2.06867	2.45227	0.0185386	0.161122	-3.27238	pass
IL17RA	-0.844049	5.00529	-2.45249	0.0185287	0.161122	-3.4604	pass
KLF8	-0.783628	2.81131	-2.45178	0.0185605	0.161214	-3.2601	pass
PCP4	-0.870367	8.37293	-2.45074	0.0186069	0.161419	-3.48334	pass
SREBF1	0.554446	6.35233	2.45093	0.0185986	0.161419	-3.52242	pass
FBXO41	-0.5456	7.87223	-2.45014	0.0186342	0.161557	-3.50071	pass
SLC16A6	0.734196	2.96286	2.44887	0.0186913	0.161682	-3.31242	pass
CREBZF	0.408277	4.49611	2.4488	0.0186942	0.161682	-3.46824	pass
SYT17	0.600111	4.75372	2.44898	0.018686	0.161682	-3.47357	pass
PLS3	0.530079	6.20875	2.44937	0.0186688	0.161682	-3.52315	pass
COL27A1	0.788082	1.012	2.44816	0.0187235	0.161836	-3.15388	pass
BICDL2	1.09855	-1.83748	2.44548	0.0188448	0.161884	-3.17107	fail
GLP2R	1.34235	0.920203	2.44476	0.0188774	0.161884	-3.19987	fail
C15orf41	-0.530912	3.36866	-2.44538	0.0188491	0.161884	-3.35539	pass
NTN1	0.573591	3.92609	2.44593	0.0188243	0.161884	-3.42522	pass
GABBR1	-0.304133	9.74836	-2.44485	0.0188734	0.161884	-3.46741	pass
SH3BP4	0.578651	4.47171	2.4463	0.0188076	0.161884	-3.46805	pass
AGAP2	-0.83599	8.9954	-2.447	0.0187755	0.161884	-3.48184	pass
KIF5B	0.42185	7.61725	2.44632	0.0188066	0.161884	-3.51253	pass
GLS2	-0.449847	5.23632	-2.44526	0.0188546	0.161884	-3.5181	pass
GPR27	-0.375134	5.75268	-2.44737	0.0187589	0.161884	-3.52879	pass
RASL10B	-0.485608	6.42481	-2.44722	0.0187658	0.161884	-3.53449	pass
KLF16	-0.684828	6.69574	-2.44512	0.0188612	0.161884	-3.53645	pass
PPP1R3F	-0.347717	6.08997	-2.44564	0.0188374	0.161884	-3.53751	pass
TCP11L2	0.679593	2.44819	2.44422	0.0189022	0.161999	-3.2572	pass
FOXP4	0.421033	4.67159	2.44357	0.0189315	0.162152	-3.49816	pass
SPACA9	0.307643	3.98897	2.44327	0.0189453	0.162173	-3.4371	pass
LY6H	0.528113	6.64807	2.44273	0.01897	0.162287	-3.53762	pass
ECHDC2	0.537705	3.39684	2.44242	0.0189841	0.162309	-3.38184	pass
SNX32	-0.711963	4.38831	-2.44168	0.0190183	0.162503	-3.45753	pass
HTRA3	0.714563	0.140957	2.44073	0.0190619	0.162553	-3.14462	pass
TES	0.714045	0.971863	2.44105	0.0190468	0.162553	-3.15993	pass
CHST9	0.838393	1.13562	2.44038	0.0190778	0.162553	-3.16615	pass
NAB1	0.453391	4.89449	2.44015	0.0190882	0.162553	-3.51497	pass
SCN2A	-0.807262	8.03953	-2.44031	0.0190809	0.162553	-3.51985	pass
CNN3	0.630468	7.1199	2.44005	0.0190929	0.162553	-3.53497	pass
RHOC	0.569848	5.97906	2.43951	0.0191176	0.162666	-3.54873	pass
PRKCQ	0.566442	3.52155	2.43903	0.0191397	0.162715	-3.39537	pass
SNX33	0.468202	4.2868	2.43889	0.0191464	0.162715	-3.47584	pass
MARCH4	-0.705501	5.04803	-2.43763	0.0192045	0.162922	-3.52463	pass
PLK2	-0.986093	7.45566	-2.43762	0.0192051	0.162922	-3.53777	pass
ZBTB7A	-0.515105	7.04075	-2.43765	0.0192038	0.162922	-3.54436	pass
SH2B2	0.654966	2.01354	2.43642	0.0192605	0.163294	-3.23841	pass
CRNKL1	-0.299709	5.02991	-2.43554	0.0193013	0.163542	-3.5293	pass
GOLGA6L9	0.642024	0.910241	2.4332	0.0194102	0.163683	-3.16892	pass
VCAM1	0.83715	2.37745	2.43337	0.0194025	0.163683	-3.28531	pass
GLB1L3	-0.490467	3.30283	-2.43419	0.0193641	0.163683	-3.36426	pass
TRIM62	0.468616	3.6087	2.43443	0.019353	0.163683	-3.41602	pass
PPP3CC	0.347094	3.89318	2.43442	0.0193533	0.163683	-3.4484	pass
PTPN21	0.302944	4.07975	2.43386	0.0193793	0.163683	-3.46184	pass
NCDN	-1.00435	10.8723	-2.43323	0.0194087	0.163683	-3.46915	pass
TSPYL1	-0.31604	8.9059	-2.43384	0.0193805	0.163683	-3.51008	pass
ITGA7	0.47003	5.07807	2.43295	0.0194219	0.163684	-3.54168	pass
ANKMY1	0.442022	2.58303	2.43223	0.0194555	0.16387	-3.29731	pass
IQGAP3	1.23537	-1.88902	2.43078	0.0195237	0.163898	-3.18901	fail
NOG	-0.697282	2.9057	-2.43089	0.0195182	0.163898	-3.32664	pass
ADCY8	0.632735	4.05102	2.43119	0.0195043	0.163898	-3.4714	pass
ZNF423	0.423944	4.24088	2.43168	0.0194812	0.163898	-3.48743	pass
GPRIN3	-0.667571	5.17695	-2.43061	0.0195317	0.163898	-3.51927	pass
SPG11	0.277133	5.27574	2.43098	0.0195141	0.163898	-3.55439	pass
DDRGK1	-0.318441	5.93049	-2.43043	0.0195398	0.163898	-3.56845	pass
IGSF10	1.21622	0.518432	2.42923	0.0195962	0.16419	-3.16733	pass
JMJD7	0.553853	2.79436	2.4292	0.0195976	0.16419	-3.3326	pass
CD8A	-0.41896	2.86165	-2.42862	0.0196254	0.164212	-3.32181	pass
PLAT	0.667756	4.61561	2.42885	0.0196143	0.164212	-3.51644	pass
BLVRA	0.307327	4.94801	2.42841	0.0196351	0.164212	-3.54615	pass
GLI1	1.36746	-0.575405	2.42798	0.0196553	0.164285	-3.17587	fail
LMNB1	0.564603	1.9227	2.42667	0.0197172	0.16435	-3.25038	pass
SLCO4A1	1.26362	2.96968	2.42691	0.0197061	0.16435	-3.37556	pass
VANGL2	0.471107	3.97874	2.42666	0.0197176	0.16435	-3.47126	pass
APOL2	0.756605	4.80474	2.42679	0.0197116	0.16435	-3.52204	pass
PITPNM3	-0.796042	7.55504	-2.42659	0.0197211	0.16435	-3.55779	pass
CORO7	-0.491555	5.5483	-2.42623	0.0197381	0.164396	-3.5634	pass
FREM3	1.00845	0.375822	2.42568	0.0197641	0.164454	-3.30528	fail
DLG4	-0.560373	9.04564	-2.42559	0.0197683	0.164454	-3.52416	pass
RGL3	1.04574	-0.249904	2.42506	0.0197938	0.164569	-3.1732	pass
FAM19A1	0.851496	2.67498	2.42475	0.0198083	0.164594	-3.36854	pass
CHP2	-0.967185	0.129997	-2.42388	0.0198496	0.164647	-3.17426	pass
FDXACB1	-0.407427	1.95374	-2.42412	0.0198385	0.164647	-3.24094	pass
RREB1	0.608477	1.79543	2.42405	0.0198417	0.164647	-3.24541	pass
CETN3	0.446579	3.78329	2.42308	0.0198881	0.164678	-3.45529	pass
EXTL3	-0.303919	7.1688	-2.42327	0.0198787	0.164678	-3.57252	pass
DAPK1	-0.573942	6.54638	-2.42319	0.0198825	0.164678	-3.58405	pass
PHYHIP	-0.714002	9.61745	-2.42212	0.0199339	0.16496	-3.51872	pass
WSB1	0.55238	4.00335	2.42187	0.0199456	0.164961	-3.47342	pass
FEZF1	1.09264	-1.26667	2.42122	0.0199769	0.165028	-3.17918	pass
FCRLB	0.702003	0.845509	2.42122	0.0199767	0.165028	-3.1975	pass
MAP7D3	0.53547	1.61622	2.41962	0.0200537	0.165527	-3.23162	pass
GPR149	-1.32587	1.94736	-2.41832	0.020116	0.165527	-3.29232	pass
PIGBOS1	0.325273	2.35423	2.41743	0.0201593	0.165527	-3.30704	pass
CA5B	0.415606	3.87986	2.41619	0.020219	0.165527	-3.47945	pass
SLC2A4RG	0.508861	3.85348	2.41614	0.0202218	0.165527	-3.48172	pass
FBXO27	0.304805	4.05069	2.41801	0.0201313	0.165527	-3.49081	pass
PTPN14	0.44513	4.09071	2.41927	0.0200707	0.165527	-3.49234	pass
TRERF1	-0.62219	4.31252	-2.4162	0.0202184	0.165527	-3.50542	pass
FAAP20	0.437285	4.4697	2.41677	0.020191	0.165527	-3.53846	pass
SCAMP5	-0.338722	8.89818	-2.41627	0.0202152	0.165527	-3.54655	pass
CD59	0.382202	8.51318	2.41661	0.0201989	0.165527	-3.55265	pass
B3GLCT	-0.805859	5.14095	-2.41724	0.0201685	0.165527	-3.55321	pass
AHNAK	0.529955	7.65059	2.41661	0.0201986	0.165527	-3.57222	pass
DIDO1	0.184892	5.25952	2.41609	0.0202241	0.165527	-3.58523	pass
SLC20A2	0.416629	6.58009	2.41837	0.0201139	0.165527	-3.5916	pass
ZFYVE9	-0.397453	6.80717	-2.41687	0.0201864	0.165527	-3.59221	pass
C1orf53	0.558884	0.190273	2.41569	0.0202434	0.165589	-3.18861	pass
KDR	0.630155	3.56323	2.4151	0.020272	0.165728	-3.44924	pass
GRM4	-0.876764	4.54857	-2.41481	0.0202859	0.165746	-3.51852	pass
LCAT	0.759066	1.5651	2.41395	0.0203278	0.16583	-3.24413	pass
EDA	0.451345	1.9747	2.41388	0.0203313	0.16583	-3.2779	pass
UNC79	-0.429082	5.31015	-2.41404	0.0203236	0.16583	-3.58318	pass
PPIC	0.604466	1.45191	2.41218	0.020414	0.166092	-3.24028	pass
TRIM54	0.915806	-3.22141	2.41273	0.0203875	0.166092	-3.24149	fail
KCNC3	-0.677163	5.08493	-2.41202	0.020422	0.166092	-3.56517	pass
OCIAD2	-0.448811	5.22115	-2.41212	0.0204171	0.166092	-3.58623	pass
CDHR1	-0.725859	6.21677	-2.4128	0.0203841	0.166092	-3.59393	pass
CTSH	0.563675	4.92732	2.4114	0.0204524	0.166244	-3.57754	pass
KCTD21	0.326671	4.80438	2.41087	0.0204784	0.166361	-3.57495	pass
CHD1	0.377125	3.76705	2.41011	0.0205154	0.166442	-3.4771	pass
CHSY1	0.781883	4.30894	2.40995	0.0205236	0.166442	-3.54103	pass
DLC1	-0.442685	6.43326	-2.40996	0.0205231	0.166442	-3.6057	pass
SLC25A15	-0.452182	1.86225	-2.40884	0.0205778	0.166786	-3.2608	pass
PCDHB3	-0.630399	1.70644	-2.40794	0.0206223	0.166956	-3.25469	pass
MICALL2	0.555159	2.67638	2.40818	0.0206107	0.166956	-3.36558	pass
FSTL3	0.637281	2.49948	2.40753	0.0206426	0.167025	-3.3479	pass
FAM83G	0.893124	0.364066	2.40555	0.0207404	0.167721	-3.20965	pass
SLC4A1AP	-0.259739	5.98659	-2.40527	0.0207544	0.167738	-3.62163	pass
ABCC9	0.692376	3.88715	2.40406	0.0208146	0.167792	-3.50531	pass
HPS3	0.401024	3.92234	2.40336	0.0208491	0.167792	-3.50558	pass
ENOX1	-0.361008	4.49612	-2.4032	0.0208572	0.167792	-3.55776	pass
AP2B1	-0.210223	9.12512	-2.40469	0.0207833	0.167792	-3.56513	pass
BBS4	0.307841	4.52237	2.40322	0.0208563	0.167792	-3.56863	pass
NGEF	-1.16072	8.66847	-2.403	0.020867	0.167792	-3.58269	pass
ZCCHC24	0.583156	6.94327	2.40299	0.0208675	0.167792	-3.61609	pass
GAB2	0.628291	6.10568	2.40437	0.0207989	0.167792	-3.62287	pass
TMOD1	-0.410773	6.48852	-2.40334	0.0208502	0.167792	-3.62329	pass
PTPRT	-0.719385	6.77254	-2.40264	0.020885	0.167837	-3.6128	pass
PDE7B	-0.694382	6.15726	-2.40208	0.0209133	0.16797	-3.6182	pass
TIPARP	0.867514	4.69306	2.40114	0.0209601	0.16825	-3.58826	pass
ABCD3	0.519556	5.58694	2.3999	0.0210222	0.168653	-3.62999	pass
RIMBP3	-1.50132	0.439497	-2.39933	0.021051	0.168777	-3.21806	pass
PRPS2	-0.367572	4.98175	-2.39912	0.0210614	0.168777	-3.59356	pass
KLHDC8B	0.574094	4.23773	2.39804	0.0211155	0.169101	-3.55745	pass
CHCHD7	-0.288346	5.23082	-2.39784	0.0211256	0.169101	-3.61949	pass
PDZD4	-0.640673	9.18617	-2.39623	0.0212071	0.169657	-3.58211	pass
TPM2	0.853947	4.32782	2.39485	0.0212768	0.170119	-3.57211	pass
SLC25A39	0.390138	5.37505	2.39435	0.0213026	0.170133	-3.63596	pass
KCTD17	-0.706545	7.01191	-2.39437	0.0213013	0.170133	-3.63617	pass
ZNF571	0.448056	1.97314	2.39409	0.0213157	0.170142	-3.3083	pass
CGREF1	-0.436589	6.03309	-2.39355	0.0213428	0.170262	-3.64642	pass
ABHD4	0.571441	4.40511	2.39262	0.0213902	0.170367	-3.5833	pass
UNC80	-0.688901	6.62325	-2.39259	0.021392	0.170367	-3.64337	pass
TPPP3	0.832347	5.88888	2.39295	0.0213737	0.170367	-3.64474	pass
LRRTM4	-0.540864	4.64418	-2.39225	0.0214091	0.170408	-3.58135	pass
E2F3	-0.38034	4.44597	-2.3914	0.0214524	0.170657	-3.5754	pass
HMGN5	0.397739	3.78348	2.39009	0.0215196	0.171095	-3.52532	pass
ZNRF2	0.63382	2.83084	2.3876	0.0216475	0.17192	-3.41312	pass
PSAP	-0.258835	10.9362	-2.38777	0.0216386	0.17192	-3.55918	pass
CHRNA5	1.09067	-0.0305931	2.38699	0.0216789	0.171976	-3.23854	pass
SEC61A1	0.299426	6.71168	2.38722	0.0216672	0.171976	-3.65556	pass
TPK1	0.372088	2.43787	2.38665	0.0216966	0.17202	-3.37316	pass
IL13RA1	0.602887	4.75189	2.38612	0.0217237	0.172043	-3.61376	pass
SELENON	0.384426	6.56071	2.38613	0.0217232	0.172043	-3.66002	pass
CDK5R2	-0.583469	6.93711	-2.38575	0.021743	0.1721	-3.6533	pass
UBXN4	0.31921	6.41982	2.38527	0.021768	0.172201	-3.66408	pass
FADD	-0.403206	3.59822	-2.38477	0.0217939	0.17225	-3.50567	pass
KCNJ11	-0.426799	4.35119	-2.38468	0.0217984	0.17225	-3.58238	pass
NMB	0.603558	1.95114	2.38278	0.0218969	0.17274	-3.33674	pass
SERTAD4	-0.824798	4.36489	-2.3828	0.021896	0.17274	-3.56019	pass
FBXO3	-0.343734	6.45359	-2.38286	0.0218929	0.17274	-3.66982	pass
IL1RAPL2	-0.987417	0.667502	-2.38212	0.0219316	0.172821	-3.25917	pass
NPY5R	-0.657428	2.70221	-2.38213	0.021931	0.172821	-3.38759	pass
ARHGAP6	1.06143	2.8302	2.38127	0.0219761	0.17298	-3.45195	pass
DBI	0.463524	6.75147	2.38132	0.0219733	0.17298	-3.66607	pass
AKAP5	-1.08551	6.51696	-2.38014	0.0220348	0.173346	-3.66847	pass
LMTK2	-0.566572	7.04629	-2.3787	0.0221106	0.173845	-3.66575	pass
TRMT61A	-0.515809	5.01466	-2.37774	0.022161	0.174145	-3.6418	pass
GPR153	0.480312	3.95528	2.37734	0.0221822	0.174189	-3.56827	pass
FAM19A5	0.262455	6.82326	2.37717	0.0221912	0.174189	-3.67372	pass
KLF6	0.527994	4.9461	2.37649	0.0222266	0.174371	-3.64502	pass
SLC16A3	1.04196	2.39788	2.37553	0.0222773	0.174479	-3.40419	pass
PKIA	-0.513695	7.76923	-2.3756	0.0222736	0.174479	-3.65835	pass
LITAF	0.593057	5.6606	2.37576	0.0222652	0.174479	-3.67117	pass
TSPAN4	0.660747	3.12652	2.37386	0.0223661	0.174907	-3.48521	pass
EYA1	-1.25799	3.95062	-2.3736	0.0223799	0.174907	-3.53908	pass
NECAP2	0.440346	4.26073	2.37377	0.0223707	0.174907	-3.60477	pass
DLGAP3	-0.819228	7.0496	-2.37357	0.0223812	0.174907	-3.67832	pass
AIFM3	0.56246	6.01532	2.37323	0.0223993	0.174951	-3.68883	pass
GCNT1	-0.632229	3.04007	-2.37278	0.0224231	0.174999	-3.44619	pass
JAK1	0.25051	7.01457	2.37265	0.0224301	0.174999	-3.67955	pass
RIMS4	-0.545898	7.51032	-2.37182	0.0224744	0.175197	-3.6715	pass
SORBS3	0.465362	5.17624	2.37168	0.0224821	0.175197	-3.67531	pass
ISLR2	-0.841868	5.48141	-2.37148	0.0224925	0.175197	-3.6789	pass
TP53I11	0.707541	4.5015	2.3709	0.0225237	0.175275	-3.61522	pass
SLC4A3	-0.443895	7.33149	-2.37083	0.0225272	0.175275	-3.67755	pass
TMC4	0.67735	-0.403118	2.36746	0.0227076	0.176342	-3.27706	pass
IL17RE	-0.79436	2.17516	-2.36793	0.0226824	0.176342	-3.39153	pass
EXOSC8	0.298374	3.15489	2.36766	0.022697	0.176342	-3.49214	pass
FAM118A	-0.402024	3.8326	-2.36734	0.0227142	0.176342	-3.56356	pass
ADAMTSL1	1.03744	0.501182	2.3663	0.0227705	0.176394	-3.28626	fail
NIPAL1	-0.698618	1.06058	-2.36632	0.0227691	0.176394	-3.29412	pass
IGSF21	0.5298	4.67899	2.36679	0.0227441	0.176394	-3.62357	pass
CWC27	-0.171229	5.08379	-2.3667	0.022749	0.176394	-3.67672	pass
BZW2	-0.550953	5.22953	-2.36577	0.0227987	0.176516	-3.67775	pass
VOPP1	0.27447	6.73042	2.3647	0.0228566	0.176867	-3.70139	pass
CHRNA2	0.859617	-0.0248675	2.36329	0.022933	0.177226	-3.35535	fail
PLEKHA4	0.879214	2.03731	2.36316	0.0229404	0.177226	-3.38708	pass
PRKCZ	-0.356235	7.71826	-2.36342	0.022926	0.177226	-3.68282	pass
NUP98	0.248569	5.48818	2.36281	0.0229591	0.177274	-3.70368	pass
TMEM98	0.751082	5.21715	2.36203	0.0230018	0.177365	-3.67729	pass
HACE1	-0.426725	5.07917	-2.3619	0.0230084	0.177365	-3.67788	pass
PSENEN	0.402737	5.07966	2.36204	0.0230012	0.177365	-3.68952	pass
TCHH	-0.716373	0.865899	-2.36165	0.0230223	0.177376	-3.29759	pass
MAN1C1	0.534856	5.20465	2.36109	0.0230526	0.177513	-3.69158	pass
TSPAN2	-0.700913	2.11626	-2.3601	0.0231066	0.177832	-3.38675	pass
C1GALT1C1	0.364992	3.57913	2.35965	0.0231316	0.177928	-3.55836	pass
C2orf68	0.428471	2.6176	2.35941	0.0231444	0.17793	-3.44781	pass
FAH	0.467745	3.23353	2.35842	0.0231989	0.178059	-3.53034	pass
PPFIBP2	0.599733	3.56126	2.35879	0.0231786	0.178059	-3.55862	pass
PRKCSH	0.306086	6.82822	2.35856	0.0231912	0.178059	-3.71189	pass
PCDHGC5	-1.06301	0.364227	-2.35728	0.0232612	0.178106	-3.29009	pass
CCNE1	-0.40741	2.38718	-2.35711	0.0232705	0.178106	-3.41445	pass
IL10RB	0.41426	2.83384	2.35726	0.0232625	0.178106	-3.48104	pass
ST8SIA5	-0.504247	4.94287	-2.35716	0.0232682	0.178106	-3.63937	pass
MYH9	0.474654	7.06419	2.3572	0.0232656	0.178106	-3.70883	pass
ROCK2	-0.491683	6.95308	-2.35693	0.0232804	0.178106	-3.71321	pass
TOX2	0.738893	3.19542	2.35555	0.0233567	0.178593	-3.54417	pass
GALNT6	1.06896	2.62145	2.35469	0.0234039	0.178762	-3.47225	pass
EIF2AK4	-0.313445	5.85298	-2.3547	0.0234034	0.178762	-3.72638	pass
ACTN1	-0.607731	7.29673	-2.35383	0.0234519	0.179032	-3.71347	pass
RACGAP1	-0.446721	4.32734	-2.35277	0.0235106	0.179384	-3.63891	pass
LRRC57	0.271096	4.15585	2.35223	0.0235403	0.179514	-3.63732	pass
NDEL1	-0.337212	6.70327	-2.35163	0.0235735	0.17967	-3.72678	pass
MYH15	0.496221	2.12637	2.35132	0.023591	0.179707	-3.41046	pass
FNBP4	0.364456	4.06598	2.34975	0.0236787	0.180278	-3.63315	pass
HSPB1	0.669079	5.98049	2.34933	0.0237021	0.18036	-3.73549	pass
CELF2	-0.495226	7.73445	-2.34879	0.0237321	0.180491	-3.71453	pass
SYT16	-0.863616	6.74202	-2.34815	0.0237683	0.180573	-3.7292	pass
ADGRA3	0.6141	5.77016	2.34835	0.0237566	0.180573	-3.73673	pass
NXPH2	-0.84278	0.929498	-2.3458	0.0239002	0.180937	-3.34083	pass
TSPAN11	0.83569	3.45198	2.34613	0.0238815	0.180937	-3.58377	pass
LMF2	0.375902	4.62021	2.3457	0.0239056	0.180937	-3.69404	pass
STMN1	0.649821	8.6846	2.34601	0.0238885	0.180937	-3.69423	pass
ALKBH5	0.18716	6.97293	2.34698	0.0238339	0.180937	-3.73242	pass
TMEM183A	-0.216183	6.88897	-2.34645	0.0238633	0.180937	-3.73608	pass
TBC1D16	-0.554305	6.49174	-2.34595	0.0238919	0.180937	-3.74239	pass
NAALADL1	0.846556	-0.02197	2.34528	0.0239296	0.181023	-3.30994	pass
ZIC5	1.07768	0.785007	2.34317	0.0240487	0.18111	-3.33218	pass
MYO5B	1.37513	2.29687	2.34393	0.0240056	0.18111	-3.46738	pass
CHST8	0.827549	2.38478	2.34241	0.0240919	0.18111	-3.49089	pass
F12	-0.703967	3.16316	-2.3442	0.0239904	0.18111	-3.52549	pass
PTER	0.812985	3.64109	2.34236	0.0240944	0.18111	-3.5555	pass
NINJ1	0.372609	4.82998	2.34314	0.0240501	0.18111	-3.71242	pass
ADIRF	0.587525	4.7716	2.34245	0.0240895	0.18111	-3.7159	pass
ENTPD6	-0.476382	8.07941	-2.34286	0.0240664	0.18111	-3.716	pass
MPPED2	-0.363554	5.30578	-2.3429	0.0240638	0.18111	-3.73129	pass
ATP6V0E1	0.511269	5.59338	2.34345	0.0240326	0.18111	-3.74172	pass
KCTD1	-0.718118	6.53182	-2.34394	0.024005	0.18111	-3.74433	pass
MGAT4A	-0.505281	6.08323	-2.34247	0.0240881	0.18111	-3.75036	pass
HAUS8	0.471135	0.609818	2.34177	0.0241278	0.181238	-3.32511	pass
DMPK	0.485	4.42112	2.34161	0.024137	0.181238	-3.68285	pass
NELL2	-0.536704	7.95713	-2.34096	0.0241743	0.181259	-3.72486	pass
MAPK9	-0.337037	7.78657	-2.34089	0.024178	0.181259	-3.72806	pass
NUDT16	0.367212	6.49629	2.34132	0.0241539	0.181259	-3.75106	pass
ARNTL2	-0.437375	3.28736	-2.34058	0.0241958	0.181296	-3.56117	pass
TNN	1.44508	-1.33698	2.33995	0.0242314	0.181467	-3.33616	fail
NFATC1	0.590208	2.26742	2.33923	0.0242725	0.181583	-3.45276	pass
SMKR1	-0.55063	3.02068	-2.33938	0.0242643	0.181583	-3.5175	pass
NEK10	-0.868857	2.76538	-2.33881	0.0242968	0.181669	-3.47913	pass
MAST3	-0.553128	7.87391	-2.33851	0.024314	0.181701	-3.73135	pass
DAGLB	-0.357845	5.03303	-2.33753	0.0243698	0.182023	-3.73088	pass
C16orf71	0.714987	0.350386	2.33663	0.0244217	0.182243	-3.32813	pass
RELL1	0.645576	1.20922	2.33657	0.024425	0.182243	-3.37245	pass
SHISA3	1.05429	0.0245638	2.33491	0.0245207	0.182602	-3.33148	pass
L3HYPDH	0.499532	1.75066	2.33395	0.0245759	0.182602	-3.40898	pass
CDKAL1	0.266415	3.06511	2.33444	0.0245476	0.182602	-3.54354	pass
RASSF3	0.677987	3.37725	2.33431	0.0245549	0.182602	-3.59072	pass
TMEM132E	0.560372	3.4991	2.3335	0.0246018	0.182602	-3.61028	pass
CBFB	0.814001	3.56298	2.33371	0.0245897	0.182602	-3.61263	pass
ACE	-0.95341	4.10719	-2.33488	0.0245226	0.182602	-3.64163	pass
PTPRO	-0.815209	5.81685	-2.33511	0.0245093	0.182602	-3.75759	pass
HSF1	0.318047	5.66459	2.33405	0.0245704	0.182602	-3.76797	pass
SPATA2	-0.28101	5.95017	-2.3335	0.0246019	0.182602	-3.76952	pass
KCNS2	-0.674822	3.7405	-2.33198	0.0246897	0.182951	-3.62244	pass
LRRC73	-0.529562	4.60435	-2.33234	0.0246689	0.182951	-3.70888	pass
PRPF38A	0.293181	5.24502	2.3318	0.0247004	0.182951	-3.75877	pass
MACROD2	-0.7319	5.62245	-2.33181	0.0246997	0.182951	-3.75936	pass
ARPP21	-1.16471	9.45807	-2.3312	0.0247351	0.183057	-3.71317	pass
MTPN	-0.480021	8.60886	-2.33111	0.0247406	0.183057	-3.72949	pass
HPS5	0.502838	3.68528	2.33027	0.0247893	0.183322	-3.63127	pass
RPS6	0.358277	8.89509	2.32917	0.0248531	0.183698	-3.72219	pass
PEBP4	0.634209	2.19648	2.32741	0.0249561	0.184363	-3.4854	pass
MKRN3	0.381045	1.35976	2.32695	0.0249834	0.184373	-3.38865	pass
C2orf80	-0.459076	5.41437	-2.3271	0.0249746	0.184373	-3.76721	pass
NEURL1B	0.830191	4.76541	2.32625	0.0250244	0.184523	-3.73468	pass
DNAJB1	0.554294	6.79261	2.32616	0.0250298	0.184523	-3.77666	pass
DLK2	-0.513247	2.80284	-2.32567	0.0250583	0.184575	-3.52493	pass
GINM1	0.373027	5.1079	2.32537	0.0250759	0.184575	-3.76268	pass
CHRNB2	-0.489377	6.5984	-2.32553	0.0250666	0.184575	-3.78266	pass
PCDHB16	0.530194	1.80966	2.32418	0.0251462	0.184709	-3.43048	pass
GRIN2D	0.682179	2.54181	2.32472	0.0251141	0.184709	-3.51711	pass
ARRDC2	0.776332	4.60373	2.3242	0.0251446	0.184709	-3.73285	pass
SS18	0.340168	5.25058	2.3242	0.0251446	0.184709	-3.77072	pass
TMEM200A	0.973673	2.17679	2.32323	0.025202	0.185003	-3.49493	pass
MYO1E	0.708875	3.90782	2.32306	0.0252122	0.185003	-3.66686	pass
PIP5K1B	0.823544	4.67399	2.32278	0.0252285	0.185027	-3.7353	pass
KLHL35	-0.54554	3.80456	-2.32251	0.0252445	0.185048	-3.65185	pass
NUDT1	-0.580593	2.93915	-2.32212	0.0252677	0.185123	-3.55389	pass
KCNQ2	-0.64184	8.49574	-2.32108	0.0253293	0.185478	-3.75183	pass
SCIN	-1.26935	1.97065	-2.32066	0.0253542	0.185564	-3.43411	pass
GABARAP	0.287279	8.02816	2.31999	0.0253939	0.185759	-3.76176	pass
ARHGAP18	0.831068	2.73161	2.3189	0.0254592	0.186045	-3.54038	pass
ARHGAP29	0.485261	4.36189	2.31898	0.0254543	0.186045	-3.71999	pass
BVES	0.432235	3.2209	2.31861	0.0254765	0.186076	-3.60081	pass
ARHGAP17	0.411223	3.49073	2.31798	0.0255137	0.186251	-3.63537	pass
ZNF649	0.387287	3.44197	2.31734	0.0255522	0.186436	-3.62876	pass
C16orf46	0.572081	0.768847	2.31542	0.0256674	0.186804	-3.37602	pass
PCDHA5	-0.734284	0.752825	-2.3156	0.0256562	0.186804	-3.39537	pass
SLC30A7	0.577592	2.74448	2.31518	0.0256816	0.186804	-3.54426	pass
PDLIM3	0.449305	4.13567	2.31567	0.0256523	0.186804	-3.71343	pass
AK2	0.334566	5.10584	2.31572	0.0256492	0.186804	-3.78076	pass
INSR	0.30356	5.37851	2.31524	0.0256777	0.186804	-3.7978	pass
C12orf75	0.686934	3.14665	2.31371	0.0257703	0.187061	-3.60328	pass
ACOT9	0.282668	3.9077	2.31437	0.0257306	0.187061	-3.68794	pass
SV2C	-0.536907	6.53992	-2.3135	0.0257829	0.187061	-3.75405	pass
SEPT6	0.563728	4.96978	2.31381	0.0257639	0.187061	-3.76884	pass
EBNA1BP2	-0.252084	6.20375	-2.3135	0.0257827	0.187061	-3.81136	pass
OPN1SW	-0.612855	-0.207895	-2.31264	0.0258344	0.18707	-3.36547	fail
TEAD4	0.895269	0.0689365	2.31131	0.0259153	0.18707	-3.37167	pass
ASXL3	0.581371	2.22444	2.31205	0.02587	0.18707	-3.53265	pass
RSPO2	0.544924	2.84517	2.31071	0.0259514	0.18707	-3.60131	pass
TIGAR	0.307562	3.33057	2.31067	0.025954	0.18707	-3.62732	pass
CWF19L2	0.317924	4.01322	2.31045	0.0259675	0.18707	-3.70658	pass
ICK	0.462208	4.5767	2.31237	0.0258512	0.18707	-3.74838	pass
TM4SF1	1.00555	4.62277	2.31165	0.0258945	0.18707	-3.76106	pass
PTPRN	-0.584539	8.30965	-2.31285	0.0258222	0.18707	-3.77232	pass
NMNAT2	-0.679756	8.2721	-2.31042	0.0259687	0.18707	-3.77853	pass
ZBTB18	-0.399673	6.7899	-2.31315	0.0258036	0.18707	-3.79962	pass
EFNB3	-0.580523	6.86873	-2.31166	0.0258937	0.18707	-3.80781	pass
IFNGR1	0.456717	5.53485	2.3114	0.0259096	0.18707	-3.80896	pass
PAK6	-0.663561	6.42287	-2.31063	0.0259562	0.18707	-3.81373	pass
COTL1	0.479949	5.71855	2.30981	0.0260063	0.187188	-3.81772	pass
HEATR5B	-0.342953	6.02951	-2.3095	0.0260247	0.187188	-3.81774	pass
SELENOH	-0.319641	6.1608	-2.30967	0.0260144	0.187188	-3.82007	pass
SLC9A5	-0.582138	3.82981	-2.30872	0.0260725	0.187372	-3.67712	pass
GABRD	-1.14694	6.87484	-2.30865	0.0260767	0.187372	-3.81025	pass
NPR1	0.750594	0.684399	2.30827	0.0260997	0.187442	-3.39188	pass
LRP10	0.568058	5.97851	2.30784	0.026126	0.187536	-3.81786	pass
MARC2	0.463263	4.28848	2.30755	0.0261436	0.187568	-3.74328	pass
SLC24A4	1.15818	3.8235	2.30731	0.0261581	0.187576	-3.70733	pass
FAM53B	0.463147	5.60361	2.30699	0.0261782	0.187626	-3.81216	pass
CC2D1A	0.378888	4.60075	2.30593	0.0262427	0.187993	-3.77399	pass
PTPN7	-1.91498	1.23143	-2.30491	0.0263054	0.188266	-3.5496	pass
LRRC20	-0.327088	5.87997	-2.30488	0.0263073	0.188266	-3.82679	pass
ZNF568	0.298891	3.42425	2.30348	0.0263932	0.188785	-3.65022	pass
TRIM25	-0.405035	4.85876	-2.30326	0.026407	0.188789	-3.78626	pass
YBX1	0.348081	6.81679	2.30294	0.0264266	0.188833	-3.82481	pass
MAATS1	0.541343	2.40695	2.3025	0.0264538	0.188865	-3.53138	pass
SEPT3	-0.23126	9.12471	-2.30243	0.0264577	0.188865	-3.77314	pass
NFRKB	-0.515618	4.45124	-2.30197	0.0264865	0.188881	-3.75569	pass
ASPHD1	-0.445974	6.66984	-2.30202	0.0264835	0.188881	-3.82941	pass
HENMT1	-0.393233	4.32433	-2.30137	0.0265234	0.189049	-3.74987	pass
HSD11B2	-0.770812	-0.0615981	-2.29933	0.0266498	0.189286	-3.38868	pass
ACAN	1.08263	0.568637	2.29654	0.0268233	0.189286	-3.40918	pass
ADPRH	0.742902	1.52203	2.29889	0.0266771	0.189286	-3.45623	pass
ZNF577	0.392699	2.13713	2.2977	0.0267513	0.189286	-3.51744	pass
TMEM232	0.56233	2.29546	2.29657	0.0268217	0.189286	-3.52545	pass
MBLAC1	-0.375442	2.3692	-2.29667	0.0268158	0.189286	-3.53385	pass
ZIC2	1.04822	2.51667	2.29653	0.026824	0.189286	-3.56572	pass
TTC12	-0.786131	2.71301	-2.29776	0.0267474	0.189286	-3.57235	pass
CNTNAP5	-1.00747	3.24033	-2.29873	0.0266872	0.189286	-3.62305	pass
[truncated: 12,185 more rows]

## Sheet: Nacc
Gene Symbol	log2(FC)	mean expression (CPM)	t	P-value	FDR q-value	beta	regional QC
KIT	-1.55756	5.91067	-5.94611	5.14964e-07	0.00354825	6.1497	pass
KIAA1147	-0.701654	6.98625	-5.89365	6.11522e-07	0.00354825	5.99682	pass
NXPH2	-2.11313	0.929498	-5.83112	7.50475e-07	0.00354825	4.84954	pass
GLP1R	-3.0924	0.0110104	-5.70209	1.14469e-06	0.00405909	4.25642	pass
ROBO2	-1.29229	6.0913	-5.54952	1.88428e-06	0.00534531	4.94626	pass
C1QL1	1.25422	4.12998	5.37688	3.3069e-06	0.00761365	4.40557	pass
EMX1	1.48916	-0.974949	5.3376	3.75744e-06	0.00761365	4.06838	fail
IGF1	-1.484	2.59865	-5.26377	4.77524e-06	0.00846649	3.88678	pass
CTTNBP2	-0.904841	5.28184	-5.15164	6.86651e-06	0.0087347	3.74216	pass
STRN	-0.966659	6.11371	-5.141	7.10672e-06	0.0087347	3.71073	pass
ALG9	-0.579361	5.02556	-5.13347	7.28204e-06	0.0087347	3.68776	pass
IGFBP4	1.34304	4.82297	5.066	9.05437e-06	0.0087347	3.48559	pass
MOB3B	-0.774493	5.92078	-4.9841	1.17875e-05	0.0087347	3.24023	pass
NRP1	0.981234	4.76411	4.97271	1.22274e-05	0.0087347	3.20694	pass
FAM181A	1.39381	2.17607	4.99265	1.14677e-05	0.0087347	3.06726	pass
SDR16C5	-1.22568	2.00805	-4.97384	1.2183e-05	0.0087347	3.04607	pass
DYRK3	0.985398	1.51616	5.0284	1.0221e-05	0.0087347	2.97015	pass
CHRNA2	1.80902	-0.0248675	4.98057	1.1922e-05	0.0087347	2.92321	fail
NEUROD1	1.58538	-2.04772	4.97045	1.23163e-05	0.0087347	2.64478	fail
IL18	-2.01102	0.190083	-5.05213	9.46841e-06	0.0087347	2.28702	pass
SNRNP25	0.614962	5.8343	4.85418	1.78833e-05	0.0112344	2.84986	pass
COL4A2	1.33291	4.19738	4.8484	1.82171e-05	0.0112344	2.83805	pass
KLB	-1.88294	1.13006	-4.85838	1.76444e-05	0.0112344	2.4143	pass
C15orf38-AP3S2	0.435958	5.07516	4.69612	2.9604e-05	0.0167961	2.3855	pass
OSBPL3	-0.874626	3.26685	-4.70084	2.91635e-05	0.0167961	2.382	pass
IVNS1ABP	-0.779125	6.89488	-4.65383	3.38574e-05	0.0174103	2.2584	pass
LDLRAD4	-0.822201	6.86758	-4.65165	3.40924e-05	0.0174103	2.25169	pass
RAPGEF5	-0.676229	7.69258	-4.6491	3.43689e-05	0.0174103	2.24706	pass
SPOCK3	-0.734765	7.45913	-4.61251	3.85913e-05	0.018364	2.13828	pass
CNTN4	-1.02146	4.39451	-4.6001	4.01358e-05	0.018364	2.11291	pass
IL1RAPL2	-1.92499	0.667502	-4.60817	3.91248e-05	0.018364	1.63174	pass
BLVRA	0.580619	4.94801	4.57986	4.27876e-05	0.0183909	2.04541	pass
SCIN	-2.51699	1.97065	-4.58628	4.19286e-05	0.0183909	1.86554	pass
NXPE3	-0.59535	5.9021	-4.54661	4.75207e-05	0.0198245	1.94142	pass
ZNF83	-0.635966	4.1427	-4.52587	5.07294e-05	0.0198882	1.89898	pass
QRSL1	-0.522149	4.27951	-4.52261	5.1253e-05	0.0198882	1.88894	pass
THRB	-1.07762	6.47927	-4.51875	5.18798e-05	0.0198882	1.86514	pass
CCDC24	0.810265	3.1522	4.50504	5.41667e-05	0.0202184	1.82579	pass
CFDP1	0.394969	6.08191	4.47923	5.87444e-05	0.0213649	1.74246	pass
EIF3C	0.771348	8.36586	4.44966	6.44557e-05	0.0222985	1.66996	pass
VSIG2	-1.40902	0.0547263	-4.45639	6.31093e-05	0.0222985	1.03247	fail
SLC36A1	-0.942112	4.1265	-4.43952	6.65362e-05	0.0224702	1.65208	pass
RMND5A	-0.479719	6.68891	-4.43067	6.84063e-05	0.0225645	1.60342	pass
C17orf49	0.580719	5.08905	4.41809	7.1155e-05	0.0229378	1.57248	pass
MED29	0.347973	7.11702	4.35901	8.55709e-05	0.026972	1.39878	pass
PYGB	0.507002	7.81361	4.34117	9.04625e-05	0.0273852	1.3531	pass
CNR1	-1.15408	6.61295	-4.33527	9.21386e-05	0.0273852	1.33254	pass
MPHOSPH9	-0.735423	3.08903	-4.32053	9.64623e-05	0.0273852	1.29948	pass
OGT	-0.79689	6.58507	-4.3173	9.74358e-05	0.0273852	1.27584	pass
IGFBP3	2.23449	2.87161	4.2954	0.000104295	0.0273852	1.2412	pass
NEUROD2	0.920437	1.01149	4.3007	0.000102593	0.0273852	1.23575	fail
YPEL2	-0.723626	6.1947	-4.30341	0.000101734	0.0273852	1.23528	pass
TBRG1	-0.792702	6.72555	-4.29476	0.000104503	0.0273852	1.21178	pass
ECH1	0.55823	6.22694	4.2896	0.000106189	0.0273852	1.19285	pass
ADAMTS19	-1.63815	1.23336	-4.31393	9.84616e-05	0.0273852	1.00542	pass
CBWD2	-0.512667	5.08408	-4.25231	0.000119198	0.0296488	1.09918	pass
NPRL3	0.591865	5.31049	4.24563	0.000121684	0.0296488	1.07167	pass
GPR158	-1.21488	7.32864	-4.24129	0.000123328	0.0296488	1.06155	pass
TMEM221	0.725718	1.47788	4.24517	0.000121857	0.0296488	0.99682	pass
HS3ST5	-1.20148	4.37061	-4.2299	0.000127749	0.029996	1.05843	pass
WBP2	0.415277	8.76166	4.22148	0.000131116	0.029996	1.01822	pass
WDR1	0.761156	6.83455	4.22288	0.000130549	0.029996	1.00594	pass
HLA-DOA	-1.24352	1.66683	-4.21071	0.000135545	0.0305169	0.849855	pass
FLOT2	0.450485	6.76092	4.20213	0.000139183	0.0308464	0.945442	pass
CYB5R3	0.644829	7.36796	4.19339	0.000142983	0.0312012	0.926539	pass
SEC14L5	-0.965262	5.87882	-4.17098	0.000153194	0.032715	0.862206	pass
ANKS1B	-0.715174	7.66135	-4.15955	0.000158675	0.032715	0.831243	pass
L3MBTL4	-0.63665	3.10381	-4.14717	0.000164827	0.032715	0.828984	pass
PCDH8	-0.844537	6.09372	-4.14794	0.000164436	0.032715	0.790274	pass
ANKRD34B	-1.34064	2.9794	-4.12917	0.000174184	0.032715	0.783229	pass
COL4A1	1.494	3.67625	4.12947	0.000174023	0.032715	0.77938	pass
DOCK4	-0.928692	7.14509	-4.1375	0.000169793	0.032715	0.763986	pass
ZMAT4	-0.689714	4.96678	-4.12737	0.000175147	0.032715	0.749479	pass
CCDC71	0.510142	2.94895	4.10639	0.000186772	0.032715	0.716427	pass
TPP2	-0.414749	5.04816	-4.11386	0.000182552	0.032715	0.707687	pass
NEUROD6	1.29315	0.763393	4.09637	0.000192592	0.032715	0.681597	fail
PEAK1	-0.828856	6.27775	-4.10924	0.000185153	0.032715	0.681118	pass
OPN3	-0.874583	4.64113	-4.08988	0.000196448	0.032715	0.659423	pass
VASN	1.67038	3.32359	4.08406	0.000199977	0.032715	0.659216	pass
SELENOI	-0.639234	6.82035	-4.09854	0.000191317	0.032715	0.65136	pass
BLVRB	0.526201	4.75688	4.08846	0.000197303	0.032715	0.637459	pass
VAT1L	-0.755679	8.28979	-4.07956	0.000202742	0.032715	0.611825	pass
PHYHD1	1.14831	3.57202	4.05495	0.000218551	0.032715	0.576881	pass
RGS16	1.07827	2.93948	4.04681	0.000224039	0.032715	0.557568	pass
TDRD6	-1.31244	0.919996	-4.16197	0.0001575	0.032715	0.552294	pass
SEMA3A	-1.10125	3.95907	-4.04545	0.000224971	0.032715	0.54931	pass
RNF115	-0.411502	5.87659	-4.0556	0.00021812	0.032715	0.529107	pass
DLG1	-0.581017	7.13176	-4.05204	0.000220502	0.032715	0.522797	pass
PIK3C3	-0.470278	6.06364	-4.05233	0.000220303	0.032715	0.519079	pass
ADCY2	0.677043	7.31513	4.04906	0.000222507	0.032715	0.517387	pass
SLMAP	-0.922018	6.30792	-4.04692	0.000223967	0.032715	0.505765	pass
TMEM52B	-2.25905	1.41964	-4.08067	0.000202057	0.032715	0.503667	pass
CSDC2	0.780428	5.49588	4.04446	0.00022565	0.032715	0.500598	pass
CIDEA	-2.20112	1.1635	-4.05903	0.000215848	0.032715	0.441233	fail
ZNF442	1.34283	0.0248962	4.06964	0.000208974	0.032715	0.152023	fail
HPGDS	-1.65233	0.0942716	-4.12626	0.000175744	0.032715	0.14937	pass
ZGRF1	-1.32405	0.247858	-4.0439	0.000226034	0.032715	0.0912364	pass
RIPPLY3	-2.25695	-2.18291	-4.06126	0.000214388	0.032715	-0.368587	fail
IFI27L2	0.783292	4.68194	4.04052	0.000228375	0.03272	0.504601	pass
LPCAT3	0.695854	3.3462	4.02917	0.000236397	0.0328684	0.510109	pass
ENPP6	-0.845245	3.835	-4.02918	0.000236393	0.0328684	0.50449	pass
ZC3H8	-0.638395	3.8676	-4.02283	0.000240998	0.0328684	0.48653	pass
CALB1	-1.15803	7.28188	-4.02544	0.000239097	0.0328684	0.450968	pass
COL19A1	-1.76155	0.708671	-4.02413	0.000240049	0.0328684	0.186923	pass
TMEM222	0.487964	6.02389	4.01036	0.000250303	0.0338124	0.398613	pass
TEAD3	1.28603	1.29855	4.00641	0.000253322	0.0338974	0.338012	pass
CEP126	-1.01343	5.29935	-4.0025	0.000256346	0.0339815	0.39596	pass
CWC15	0.395307	5.73245	3.99397	0.000263065	0.0345493	0.354329	pass
ZSCAN29	-0.47071	4.17152	-3.98812	0.000267774	0.0347489	0.382784	pass
COCH	-1.63219	5.9931	-3.9716	0.000281513	0.0347489	0.328608	pass
MAOA	0.789755	5.89508	3.98046	0.000274067	0.0347489	0.314963	pass
TRIB3	1.12841	1.66538	3.97427	0.000279245	0.0347489	0.304843	pass
SEPT9	0.673031	6.33525	3.97455	0.00027901	0.0347489	0.302845	pass
ATXN1	-0.610452	6.8147	-3.97387	0.000279589	0.0347489	0.302803	pass
TMEM45A	-1.01252	2.73169	-3.95141	0.000299237	0.0347489	0.300157	pass
CLCN4	-0.682645	7.87256	-3.96588	0.000286429	0.0347489	0.289347	pass
SV2C	-0.918347	6.53992	-3.95922	0.000292257	0.0347489	0.283761	pass
RPL10A	0.505396	7.96019	3.96157	0.00029019	0.0347489	0.280299	pass
THSD7A	-0.93745	4.68501	-3.95438	0.000296562	0.0347489	0.275295	pass
CDH8	-0.828173	6.72168	-3.96233	0.000289524	0.0347489	0.268899	pass
ARGLU1	-0.457075	5.3027	-3.95665	0.000294538	0.0347489	0.261393	pass
LPGAT1	-0.735885	7.19312	-3.95239	0.000298348	0.0347489	0.244294	pass
RGS7BP	-1.71588	6.27669	-3.9491	0.000301333	0.0347489	0.243636	pass
NETO1	-1.16119	5.58701	-3.94207	0.000307796	0.0352079	0.222693	pass
JAK3	0.738015	2.67632	3.92654	0.000322563	0.0354669	0.232075	pass
HSD17B14	0.949291	4.04926	3.93135	0.000317918	0.0354669	0.223336	pass
USP48	-0.513782	6.1323	-3.93342	0.000315937	0.0354669	0.185277	pass
RIMKLA	-0.743021	6.20676	-3.9296	0.000319597	0.0354669	0.178962	pass
KIAA1324L	-0.542878	5.72975	-3.92804	0.0003211	0.0354669	0.174098	pass
CNTNAP5	-1.72565	3.24033	-3.91719	0.000331773	0.0359226	0.210116	pass
ADRA2A	1.30984	2.10926	3.91733	0.000331636	0.0359226	0.206568	pass
SLC12A6	-0.678675	5.89522	-3.91294	0.00033605	0.03607	0.13058	pass
MIDN	1.00175	5.06285	3.90831	0.000340762	0.03607	0.127486	pass
PDXDC1	-0.359018	6.46021	-3.90978	0.000339264	0.03607	0.119669	pass
ERV3-1	-1.20349	3.5	-3.8875	0.00036276	0.0381019	0.129274	pass
KLHL13	-0.861495	5.2199	-3.88515	0.000365331	0.0381019	0.0798647	pass
DHRS13	0.800491	3.51817	3.87706	0.000374313	0.0386869	0.093769	pass
PIM1	1.10266	2.95825	3.8728	0.000379122	0.0386869	0.091862	pass
GLIS2	0.795175	3.57121	3.87434	0.000377383	0.0386869	0.0851779	pass
BRCA1	-0.65039	2.27546	-3.86638	0.000386494	0.0391574	0.0516778	pass
RFWD3	-0.400596	3.37851	-3.85927	0.000394816	0.0391614	0.0534927	pass
SNX19	-0.294862	6.7863	-3.86081	0.000393002	0.0391614	-0.0132623	pass
TEAD4	1.49986	0.0689365	3.86052	0.000393343	0.0391614	-0.251856	fail
TBR1	1.9958	1.06425	3.83956	0.000418806	0.0395691	0.00150682	fail
CRYBG3	-1.02785	4.56687	-3.84944	0.000406608	0.0395691	-0.00686893	pass
ASAP2	-0.899924	5.7302	-3.85178	0.000403773	0.0395691	-0.0337241	pass
KCNA2	-1.11016	7.3659	-3.84756	0.00040891	0.0395691	-0.0410246	pass
MAGED2	0.498048	7.48318	3.84085	0.0004172	0.0395691	-0.0588196	pass
LANCL1	-0.833263	8.53716	-3.83541	0.000424034	0.0395691	-0.0631307	pass
EPS15L1	0.319749	5.52588	3.84227	0.000415422	0.0395691	-0.0636932	pass
ANGEL1	-0.456993	5.35725	-3.83615	0.000423098	0.0395691	-0.0743432	pass
LHFPL5	-0.844808	0.860214	-3.8448	0.000412291	0.0395691	-0.183545	pass
ZNF431	-0.717486	2.78017	-3.82695	0.000434887	0.0399047	-0.0317181	pass
CKAP4	0.799454	4.71549	3.82604	0.000436071	0.0399047	-0.086146	pass
MBD2	-0.37384	5.37724	-3.82705	0.000434754	0.0399047	-0.0976147	pass
RACGAP1	-0.728421	4.32734	-3.82296	0.000440098	0.0399457	-0.0729314	pass
DNAH2	-0.964494	1.78225	-3.8214	0.000442151	0.0399457	-0.0895156	pass
ZNF114	1.17214	-0.0300508	3.81684	0.000448211	0.0402369	-0.433117	pass
DGKB	-1.49097	7.55763	-3.81446	0.000451406	0.0402688	-0.132579	pass
TTL	-0.550338	6.97147	-3.80949	0.000458142	0.0406143	-0.151969	pass
DDX46	-0.372191	5.38512	-3.80711	0.000461402	0.0406492	-0.153676	pass
ESYT2	-0.363333	6.75213	-3.80439	0.00046516	0.0407274	-0.168421	pass
UBTD1	0.61047	3.64215	3.8007	0.000470301	0.0407449	-0.114216	pass
ALDH1A2	-1.00035	1.62023	-3.80013	0.000471106	0.0407449	-0.164457	pass
ZNF605	-0.575942	3.87238	-3.79426	0.000479413	0.0408636	-0.13186	pass
CCDC43	-0.38267	4.81999	-3.79405	0.000479712	0.0408636	-0.17297	pass
HIST1H3E	-2.11863	0.361562	-3.79306	0.000481121	0.0408636	-0.440271	pass
TOMM70	-1.03851	8.07029	-3.79072	0.000484493	0.040905	-0.191622	pass
RABEP1	-0.454303	7.54993	-3.78586	0.00049154	0.0412545	-0.210212	pass
MDK	1.20942	3.22001	3.77665	0.00050519	0.0421507	-0.167274	pass
EEF1G	0.464129	9.16277	3.76603	0.00052138	0.0429957	-0.242148	pass
PARM1	-0.813246	7.17057	-3.7666	0.000520499	0.0429957	-0.266434	pass
TNFRSF11A	-0.824489	1.84827	-3.76021	0.000530463	0.0431828	-0.223311	pass
ADIRF	0.943254	4.7716	3.75681	0.000535828	0.0431828	-0.280333	pass
PLCL2	-0.900136	5.73392	-3.75859	0.000533019	0.0431828	-0.286425	pass
PPP2R2A	-0.502352	6.41083	-3.75754	0.00053468	0.0431828	-0.298322	pass
GRM2	0.92726	2.38568	3.74727	0.000551202	0.043842	-0.237372	pass
NDST3	-1.20674	4.48003	-3.74923	0.000548012	0.043842	-0.269457	pass
MCM6	0.431763	4.46785	3.746	0.00055328	0.043842	-0.295426	pass
STYK1	-1.2868	3.85205	-3.73831	0.000566016	0.0438709	-0.276036	pass
MAF	-0.702411	4.37349	-3.74076	0.000561925	0.0438709	-0.292247	pass
B3GLCT	-1.25185	5.14095	-3.73853	0.000565653	0.0438709	-0.323492	pass
TUFM	0.50534	7.15672	3.73969	0.000563717	0.0438709	-0.3394	pass
RHCG	0.865056	1.78276	3.73464	0.000572199	0.0440385	-0.306225	pass
SLC25A12	-0.593035	6.42766	-3.73335	0.000574389	0.0440385	-0.361247	pass
ICAM3	0.538618	2.76219	3.728	0.000583554	0.0443454	-0.286675	pass
[truncated: 13,998 more rows]
