# Supplementary material for: Transcriptome alterations are enriched for synapse-associated genes in the striatum of subjects with obsessive-compulsive disorder
Source: Transl Psychiatry. 2021 Mar 15;11:171. doi: 10.1038/s41398-021-01290-1 (PMC7961029; doi:10.1038/s41398-021-01290-1)
Supplement: Supplementary file 13 — Supplemental Table 6 [file 41398_2021_1290_MOESM13_ESM.csv]

Sample.ID	Brain.region	Diagnosis	Astrocytes	Excitatory	Interneurons	Immune	Spiny	Oligos	OPC
1083	A11	Control	0.143747176	0.59204615	0.243374768	0	0	0	0.020831906
1092	A11	Control	0.108932386	0.599102863	0.252869169	0	0	0	0.039095581
1159	A11	Control	0.179441882	0.562372362	0.193351067	0	0	0	0.064834689
1293	A11	Control	0.256680883	0.468583121	0.109722931	0	0	0.084676249	0.080336817
13032	A11	Control	0.152420679	0.583777533	0.220195837	0	0	0	0.043605951
13108	A11	Control	0.266773823	0.483698991	0.205037768	0	0	0	0.044489418
1391	A11	Control	0.131822331	0.580396435	0.193243638	0	0	0.011185826	0.08335177
1543	A11	Control	0	0.58781937	0.219272012	0	0	0.138999516	0.053909102
13022	A11	OCD	0.323529576	0.457562196	0.065981976	0.01057426	0	0	0.142351993
13051	A11	OCD	0.213797302	0.530945486	0.215325816	0	0	0	0.039931396
1413	A11	OCD	0.129264071	0.639756699	0.200437737	0	0	0	0.030541493
1424	A11	OCD	0.02934396	0.646898718	0.135467132	0	0	0.137746352	0.050543839
1435	A11	OCD	0.163886842	0.485708061	0.232781359	0	0	0.058845921	0.058777816
1505	A11	OCD	0.327772092	0.492948838	0.068130378	0	0	0	0.111148693
1785	A11	OCD	0.156504101	0.491752888	0.221381698	0	0	0.052312947	0.078048366
1083	A47	Control	0.108555607	0.588976689	0.234792516	0	0	0.032302718	0.03537247
1092	A47	Control	0.106324332	0.589482275	0.251863048	0	0	0.017973091	0.034357255
1159	A47	Control	0.155043522	0.523938019	0.214413357	0	0	0.043817151	0.06278795
1293	A47	Control	0.2760879	0.457362708	0.1582145	0	0	0.03845774	0.069877152
13032	A47	Control	0.13056661	0.630685594	0.216708693	0	0	0	0.022039104
13108	A47	Control	0.221516397	0.506560281	0.225797564	0	0	0	0.046125758
1391	A47	Control	0.118250432	0.528502469	0.267544374	0	0	0.030170347	0.055532378
1543	A47	Control	0	0.585485142	0.228802526	0	0	0.136732003	0.04898033
13022	A47	OCD	0.25567063	0.414177406	0.072277543	0	0	0.121982623	0.135891798
13051	A47	OCD	0.176556767	0.52241322	0.254362136	0	0	0	0.046667877
1413	A47	OCD	0.146512097	0.574562414	0.194371857	0	0	0.003819683	0.080733949
1424	A47	OCD	0.069168705	0.619660335	0.186225366	0	0	0.080536269	0.044409325
1435	A47	OCD	0.174886232	0.497846834	0.192271705	0	0	0.087384004	0.047611225
1505	A47	OCD	0.32785431	0.46851169	0.039096593	0	0	0.050057704	0.114479703
1785	A47	OCD	0.173048423	0.487234682	0.248606892	0	0	0.026490786	0.064619218
1083	caudate	Control	0.246678624	0	0.027860266	0.075982091	0.457858591	0.137749784	0.053870645
1092	caudate	Control	0.21129984	0	0.043715184	0.056710799	0.549431535	0.12181233	0.017030313
1159	caudate	Control	0.255080398	0	0.078763128	0	0.327862991	0.285060976	0.053232508
1293	caudate	Control	0.265553036	0	0.068853289	0.000612262	0.506506701	0.156060849	0.002413863
13032	caudate	Control	0.337010908	0	0.0306471	0.009260925	0.528357942	0.040545587	0.054177538
13108	caudate	Control	0.229909565	0	0.021629686	0.037675658	0.447150341	0.210579234	0.053055516
1391	caudate	Control	0.232544362	0	0.050204324	0.022353808	0.532937122	0.098750505	0.06320988
1543	caudate	Control	0.14617607	0	0.098904624	0.000555946	0.475041192	0.259283396	0.020038772
13022	caudate	OCD	0.310583341	0	0	0.070225602	0.365773196	0.197340035	0.056077826
13051	caudate	OCD	0.25810593	0	0.027599593	0.010888716	0.382437948	0.258262599	0.062705215
1413	caudate	OCD	0.315138289	0	0.025223057	0.08456913	0.3246546	0.150217189	0.100197735
1424	caudate	OCD	0.194157869	0	0.046055932	0.036519367	0.369795172	0.35347166	0
1435	caudate	OCD	0.246962265	0	0.029144414	0.012277611	0.373676321	0.29761495	0.040324439
1505	caudate	OCD	0.358895575	0	0.285633301	0	0	0.271930496	0.083540628
1785	caudate	OCD	0.167483169	0	0.041888736	0	0.578066249	0.166900864	0.045660982
1083	NAcc	Control	0.26591564	0.020323335	0.163829158	0.060147158	0.47712781	0	0.012656898
1092	NAcc	Control	0.233358992	0	0.145148817	0.018978901	0.531364304	0.030961285	0.040187701
1159	NAcc	Control	0.196921781	0	0.42339794	0	0	0.378039471	0.001640807
1293	NAcc	Control	0.291361841	0.032030168	0.210758306	0.017034237	0.36689399	0.066946591	0.014974867
13032	NAcc	Control	0.301558926	0.06493109	0.18710556	0	0.446404424	0	0
13108	NAcc	Control	0.231527242	0	0.122849141	0.027165164	0.473443026	0.077506939	0.067508487
1391	NAcc	Control	0.171209091	0	0.051265068	0.048768167	0.464656509	0.227305528	0.036795636
1543	NAcc	Control	0.202087906	0.016495361	0.177538887	0.018204305	0.341047107	0.209986102	0.034640332
13022	NAcc	OCD	0.536066305	0	0	0.105517563	0.191167467	0.155788015	0.011460651
13051	NAcc	OCD	0.281551945	0.06739194	0.202130533	0.016898404	0.359918429	0.035796147	0.036312602
1413	NAcc	OCD	0.200207499	0.016392757	0.477727031	0	0	0.27804775	0.027624963
1424	NAcc	OCD	0.271557268	0.045386129	0.202528722	0	0.441686311	0	0.038841569
1435	NAcc	OCD	0.241076114	0	0.23468189	0	0.342365136	0.136001245	0.045875614
1505	NAcc	OCD	0.491853134	0	0	0.131490535	0.290478594	0.03835675	0.047820986
1785	NAcc	OCD	0.328480865	0.057757973	0.158967361	0.008196214	0.412358053	0	0.034239533
