# Supplementary material for: Transcriptome alterations are enriched for synapse-associated genes in the striatum of subjects with obsessive-compulsive disorder
Source: Transl Psychiatry. 2021 Mar 15;11:171. doi: 10.1038/s41398-021-01290-1 (PMC7961029; doi:10.1038/s41398-021-01290-1)
Supplement: Supplementary file 14 — Supplemental Table 7 [file 41398_2021_1290_MOESM14_ESM.xlsx]

## Sheet: Supplemental Table 4
	Astrocytes	Excitatory Neurons	Interneurons	Microglia	Medium Spiny Neuron	Oligodendrocytes	Ologidendrocyte Progenitor Cell
All regions	0.001	0.613	0.403	0.36	0.01	0.86	0.014
Cortex	0.097	0.546	0.024	0.534	NaN	0.736	0.06
Caudate	0.03	NaN	0.415	0.899	0.033	0.283	0.031
Nacc	0.083	0.485	0.672	0.286	0.636	0.263	0.385
