# Supplementary material for: Transcriptome alterations are enriched for synapse-associated genes in the striatum of subjects with obsessive-compulsive disorder
Source: Transl Psychiatry. 2021 Mar 15;11:171. doi: 10.1038/s41398-021-01290-1 (PMC7961029; doi:10.1038/s41398-021-01290-1)
Supplement: Supplementary file 15 — Supplemental Table 8 [file 41398_2021_1290_MOESM15_ESM.xlsx]

## Sheet: Sheet1
	Caudate	NAcc
Current study (# genes)	13889	13756
Lisboa p < 0.01 (# genes)	1127	310
Overlap (# genes)	541	126
Correlation	0.42 (p=4.4´10-25)	0.26 (p=0.0032)
Shape parameter a1	0.45	0.38
Fraction of p-values from Beta1	1	1
P threshold FDR = 0.20	0.23	0.22
FDR ≤ 0.20 (# genes)	310	71
FDR ≤ 0.20 and congruent (# genes)	263 (162 --; 101 ++)	64 (62 --; 2 ++)
