# Supplementary material for: Transcriptome alterations are enriched for synapse-associated genes in the striatum of subjects with obsessive-compulsive disorder
Source: Transl Psychiatry. 2021 Mar 15;11:171. doi: 10.1038/s41398-021-01290-1 (PMC7961029; doi:10.1038/s41398-021-01290-1)
Supplement: Supplementary file 16 — Supplemental Table 9 [file 41398_2021_1290_MOESM16_ESM.xlsx]

## Sheet: Caudate
gene	logFC	logFC.Lisboa	Pval	Pval.Lisboa	fdr.signficant	direction
PXDN	1.70744	0.503259	2.27787e-06	0.00284905	TRUE	++
SMCO4	1.37184	1.04064	0.000103539	0.00120136	TRUE	++
VAV2	0.808039	0.456383	0.000119478	0.00195529	TRUE	++
PPP2R2C	-0.621674	-0.256676	0.000281261	0.00836817	TRUE	--
ANXA2	1.71602	0.988173	0.000285694	0.000168857	TRUE	++
KIAA0040	1.42728	0.792736	0.000525758	0.00733886	TRUE	++
PDPN	1.09975	0.390307	0.000542006	0.00327381	TRUE	++
TIMP1	1.32364	0.865221	0.000709332	0.000834206	TRUE	++
PRKCB	-1.40107	-0.500471	0.000739552	0.000109241	TRUE	--
IGFN1	1.34069	-1.67709	0.000838366	4.8347e-07	TRUE	+-
ZNF385B	-1.27199	-0.377137	0.000851736	0.00857423	TRUE	--
RGS7BP	-1.54537	-0.446317	0.000900961	3.26136e-05	TRUE	--
LRRN1	-1.05552	-0.367111	0.000902501	0.00391167	TRUE	--
IGFBP3	1.85223	2.41917	0.000940072	0.00133121	TRUE	++
RPH3AL	1.06924	0.516972	0.00101853	0.00757762	TRUE	++
KCNAB1	-1.40914	-0.5348	0.00120388	0.000641534	TRUE	--
ST3GAL1	0.620671	0.480258	0.0012531	0.00453242	TRUE	++
KCNQ3	-0.765892	-0.420848	0.00127852	0.00647285	TRUE	--
EHD2	0.607643	0.652237	0.00129816	0.00545747	TRUE	++
IGFBP2	1.34095	1.19472	0.00134654	0.00280056	TRUE	++
RFTN1	1.05788	0.919311	0.00173608	0.000122572	TRUE	++
PDE10A	-1.65111	-0.500706	0.00206949	0.00325764	TRUE	--
RAMP3	1.11328	0.996344	0.00211165	0.00405471	TRUE	++
ANO6	0.714002	0.472246	0.00226906	0.00366202	TRUE	++
CNR1	-0.86256	-0.396881	0.00227581	0.00750415	TRUE	--
CMTM3	0.593088	0.793284	0.00239109	0.00298086	TRUE	++
TBC1D1	0.525491	0.324992	0.00274881	0.00150526	TRUE	++
RIPK1	0.678191	0.456307	0.00291093	0.000468832	TRUE	++
NAGA	0.583366	0.507856	0.00347334	0.00413209	TRUE	++
ATXN1	-0.467083	-0.347381	0.00406335	0.00230748	TRUE	--
SCPEP1	0.655306	0.590891	0.00503609	2.22488e-05	TRUE	++
TNFRSF1A	1.17033	0.893907	0.00530535	0.00678239	TRUE	++
ABCC4	1.10649	0.792724	0.00543859	0.00344659	TRUE	++
STEAP3	1.38582	1.45678	0.00553697	0.000294074	TRUE	++
GPR63	-0.883573	-0.406926	0.00555021	0.00909359	TRUE	--
RASGRP2	-1.15079	-0.43912	0.00596592	0.00347994	TRUE	--
TNFRSF10D	1.50899	1.22708	0.00638548	0.00331254	TRUE	++
PECAM1	0.853016	0.987552	0.00641009	0.00207465	TRUE	++
GMPR	1.04632	1.05493	0.00666689	4.07094e-05	TRUE	++
ABLIM2	-0.72212	-0.290821	0.00669378	0.00719982	TRUE	--
BHMT2	0.794385	0.778848	0.00669756	0.000143258	TRUE	++
FMO2	1.19621	0.986098	0.00690416	0.00345526	TRUE	++
DCX	-0.628165	-0.435614	0.00719908	9.3442e-05	TRUE	--
ITGA6	0.543502	0.487338	0.00781507	0.00409608	TRUE	++
ADCY5	-0.845281	-0.353782	0.00785048	0.00262983	TRUE	--
GNB1	-0.242402	-0.269681	0.00793549	0.00108868	TRUE	--
SERPING1	0.857351	0.809657	0.00797494	0.000342503	TRUE	++
CALM1	-0.419727	-0.320753	0.00822833	0.00564117	TRUE	--
ETV1	-0.606909	-0.453873	0.00832701	0.000576835	TRUE	--
CAMKK2	-0.987477	-0.489556	0.00860065	1.18243e-08	TRUE	--
TRAF3IP2	0.669526	0.493019	0.00865425	0.00160099	TRUE	++
ST3GAL4	0.592906	-0.423201	0.00870867	0.0016029	TRUE	+-
IL1R1	1.26227	1.50334	0.00895805	1.79252e-06	TRUE	++
NDUFAF4	-0.425583	-0.393594	0.00897969	0.00294863	TRUE	--
OSMR	1.32719	1.29954	0.00898908	9.55273e-05	TRUE	++
NAIP	0.960569	0.770991	0.00921802	0.00334568	TRUE	++
MLXIPL	0.745225	0.687924	0.00973914	0.00378621	TRUE	++
ADAMTS19	-1.02163	-0.325156	0.00996459	0.00819301	TRUE	--
ATRNL1	-0.673767	-0.310903	0.0100147	0.00938669	TRUE	--
PPP1R16B	-0.787626	-0.475594	0.0104579	0.00238068	TRUE	--
IFI16	0.828975	0.82093	0.0104641	0.000681963	TRUE	++
IGFBPL1	-1.109	-0.4097	0.0109687	0.00562862	TRUE	--
DDN	-1.17473	-0.672737	0.0112423	0.00154768	TRUE	--
KCNN1	-0.632869	-0.677421	0.011399	8.47517e-05	TRUE	--
BCL11A	-0.511616	-0.529738	0.0129978	0.000128396	TRUE	--
APLNR	1.58426	1.33154	0.013623	1.86129e-05	TRUE	++
CYP46A1	-0.759669	-0.31715	0.0141592	0.00984364	TRUE	--
CAMK2B	-0.585224	-0.324834	0.0142272	0.00998835	TRUE	--
TAGLN2	0.749614	0.856722	0.0146196	0.00356257	TRUE	++
ANO3	-1.56356	-0.54953	0.0148508	0.000925073	TRUE	--
FBXL18	-0.794571	-0.374818	0.0154464	0.00515832	TRUE	--
SVIL	0.65954	0.560986	0.0156648	0.00430518	TRUE	++
C4B	1.44524	1.57768	0.0159883	0.00270639	TRUE	++
MARCKSL1	0.567026	-0.398024	0.0161281	0.00793139	TRUE	+-
TMEM176B	0.74422	0.809106	0.0164139	0.000485742	TRUE	++
RNF157	-0.278494	-0.302093	0.0164162	0.00517432	TRUE	--
PDE2A	-0.814143	-0.372033	0.0167607	7.51555e-05	TRUE	--
TMEM176A	0.763758	0.717532	0.0170539	0.00391939	TRUE	++
TRPV6	-0.852318	-1.0263	0.0176427	0.00280155	TRUE	--
DLX6	-0.488094	-0.493041	0.0181437	0.000592894	TRUE	--
AGAP2	-0.83599	-0.5625	0.0187755	9.06877e-05	TRUE	--
KLF16	-0.684828	-0.48393	0.0188612	0.000160593	TRUE	--
TES	0.714045	0.923766	0.0190468	0.00427857	TRUE	++
GPRIN3	-0.667571	-0.343178	0.0195317	0.00152429	TRUE	--
PITPNM3	-0.796042	-0.455018	0.0197211	0.00107594	TRUE	--
DLG4	-0.560373	-0.40261	0.0197683	0.00140479	TRUE	--
RREB1	0.608477	0.542997	0.0198417	0.0026608	TRUE	++
NGEF	-1.16072	-0.499888	0.020867	0.000602691	TRUE	--
PDZD4	-0.640673	-0.605087	0.0212071	7.52126e-05	TRUE	--
KCTD17	-0.706545	-0.457095	0.0213013	0.000366966	TRUE	--
IL13RA1	0.602887	0.891571	0.0217237	0.000737208	TRUE	++
CDK5R2	-0.583469	-0.60418	0.021743	1.13973e-06	TRUE	--
SLC4A3	-0.443895	-0.378179	0.0225272	0.000454742	TRUE	--
VOPP1	0.27447	0.284186	0.0228566	0.00942711	TRUE	++
PLEKHA4	0.879214	0.64417	0.0229404	0.00985714	TRUE	++
TMEM98	0.751082	-0.559748	0.0230018	0.00530463	TRUE	+-
MAST3	-0.553128	-0.332451	0.024314	0.00656699	TRUE	--
RELL1	0.645576	0.631452	0.024425	0.00543394	TRUE	++
LRRC73	-0.529562	-0.435766	0.0246689	0.00823084	TRUE	--
NUDT1	-0.580593	-0.475384	0.0252677	0.00978528	TRUE	--
KCNQ2	-0.64184	-0.598518	0.0253293	0.000109166	TRUE	--
ZBTB18	-0.399673	-0.24812	0.0258036	0.00584585	TRUE	--
TM4SF1	1.00555	0.855145	0.0258945	0.00318691	TRUE	++
IFNGR1	0.456717	0.65215	0.0259096	0.00215944	TRUE	++
GABRD	-1.14694	-0.412553	0.0260767	0.00499044	TRUE	--
SLC24A4	1.15818	0.585627	0.0261581	0.00178991	TRUE	++
PTPN7	-1.91498	-0.539349	0.0263054	0.0033683	TRUE	--
ASPHD1	-0.445974	-0.52445	0.0264835	0.00117266	TRUE	--
SEMA6B	-0.496149	-0.51235	0.0269325	0.000299722	TRUE	--
DLG2	-0.403014	-0.277169	0.0276191	0.00855326	TRUE	--
CFI	0.734479	1.53328	0.0280342	7.2392e-08	TRUE	++
HTR6	-1.31524	-0.456055	0.0283964	0.00359009	TRUE	--
SHANK3	-0.669895	-0.382627	0.0288603	0.00583614	TRUE	--
EXTL1	-0.367814	-0.418929	0.0290266	0.00604391	TRUE	--
MN1	-0.475666	-0.412454	0.0300489	0.000854817	TRUE	--
EPHB6	-0.900886	-0.435032	0.0300581	0.000136085	TRUE	--
LZTS1	-0.801139	-0.525859	0.0301751	0.00181175	TRUE	--
LYZ	1.21158	1.32737	0.0307183	0.000643954	TRUE	++
CSF1	0.642544	0.581809	0.0308688	0.00103159	TRUE	++
GUCY1A2	-0.748177	-0.435377	0.0315761	0.000169409	TRUE	--
CACNA1H	-0.763288	-0.713127	0.0317438	7.51134e-05	TRUE	--
PDE8A	0.543748	-0.395742	0.0319414	0.00717104	TRUE	+-
UROS	-0.400696	-0.470212	0.0322588	0.0032983	TRUE	--
HAPLN1	-0.583824	-0.618909	0.0325827	0.00219925	TRUE	--
PLCE1	0.472006	0.54112	0.0327377	4.73754e-05	TRUE	++
TSHZ2	0.629475	0.459192	0.0327604	0.00675774	TRUE	++
ASAP3	0.413104	0.480957	0.0342515	0.00153928	TRUE	++
KCNJ4	-0.988196	-0.679429	0.0345303	2.36454e-05	TRUE	--
PAQR6	0.558202	-0.699003	0.0348812	1.64554e-05	TRUE	+-
DENND1B	-0.566774	-0.401579	0.0356992	0.00145244	TRUE	--
TMOD2	-0.384265	-0.24221	0.0363513	0.00217359	TRUE	--
MPP6	-0.496107	-0.258441	0.0364012	0.00460482	TRUE	--
ITPKA	-1.1238	-0.614486	0.0374501	2.23401e-08	TRUE	--
PYGL	0.636107	1.01975	0.037682	0.000459704	TRUE	++
RUNDC3A	-0.282029	-0.329099	0.0377626	0.00193486	TRUE	--
FAM157A	1.31276	1.74446	0.0382576	0.0017829	TRUE	++
PPP1R1A	-0.722669	-0.444056	0.0383035	0.00105631	TRUE	--
GYG2	0.647837	0.80036	0.0383475	0.000335604	TRUE	++
KCNK6	0.533296	1.18767	0.0384402	0.00864898	TRUE	++
COL9A2	0.509759	-0.712665	0.0387763	6.65013e-07	TRUE	+-
FIBCD1	-0.751763	-0.676291	0.0401091	0.00376703	TRUE	--
RGS14	-1.26203	-0.800307	0.0411977	3.3218e-07	TRUE	--
ICAM1	0.775587	1.16845	0.0417335	0.0019831	TRUE	++
PWWP2B	-0.522033	-0.445879	0.0420498	0.00024165	TRUE	--
ANXA5	0.386676	0.44826	0.0422745	0.00338797	TRUE	++
MGAT5B	-0.630267	-0.480133	0.0423827	0.000969791	TRUE	--
NECAB2	-0.361792	-0.372053	0.0424802	0.00659251	TRUE	--
PON3	0.676743	0.767475	0.0430356	0.00347168	TRUE	++
FBXL16	-0.810577	-0.697109	0.0448034	1.40202e-05	TRUE	--
CDKN2D	-0.284126	-0.525076	0.0459991	9.97991e-06	TRUE	--
BCAS1	0.698531	-0.78885	0.0465297	0.00791308	TRUE	+-
ICAM5	-0.904944	-0.53425	0.0474836	0.000976071	TRUE	--
LGALS3	0.471449	0.538033	0.0479493	0.00177763	TRUE	++
DENND3	0.423997	1.19604	0.0486953	0.00572583	TRUE	++
DGKZ	-0.491067	-0.465999	0.0499607	0.00142139	TRUE	--
SPEG	-0.526321	-0.460774	0.0501483	1.07977e-05	TRUE	--
MAP3K10	-0.49814	-0.574084	0.0502059	0.00110075	TRUE	--
CACNG3	-0.488841	-0.511084	0.0504477	5.03153e-05	TRUE	--
C1orf87	1.04019	1.52195	0.0504901	0.00234288	TRUE	++
DOK6	-0.572908	-0.396181	0.0516392	0.00142613	TRUE	--
SAMD1	0.256195	-0.520687	0.0517326	5.09121e-05	TRUE	+-
ANKRD63	-1.59448	-0.510391	0.0532016	0.000147326	TRUE	--
CXCR4	0.56922	-0.724018	0.0548922	0.00511723	TRUE	+-
LINGO3	-0.991551	-0.522624	0.0551441	0.00364703	TRUE	--
RASD2	-1.07818	-0.553965	0.0558999	1.27151e-05	TRUE	--
CDH22	-0.393654	-0.454738	0.0561379	0.0023075	TRUE	--
MZT1	-0.392374	-0.464073	0.0565593	0.00315335	TRUE	--
GFAP	0.869206	0.934804	0.0580162	6.91808e-06	TRUE	++
MYH7B	0.394862	-0.636484	0.0594369	0.00394625	TRUE	+-
KCNAB2	-0.37811	-0.433154	0.059499	0.000173242	TRUE	--
S100A11	0.621981	0.950863	0.0611783	0.00385723	TRUE	++
GAL3ST3	-0.388717	-0.490778	0.0612519	0.00403229	TRUE	--
KCNH3	-0.769622	-0.60974	0.0614281	0.000232949	TRUE	--
ARL4D	-0.501006	-0.589851	0.0618097	0.00368122	TRUE	--
ADRA2C	-0.833183	-0.655553	0.0619416	0.000413364	TRUE	--
SLCO1A2	0.597596	-0.693333	0.0645691	0.00421807	TRUE	+-
PCSK1	-0.751445	-0.701603	0.0645828	3.89347e-05	TRUE	--
CTSC	0.398378	0.967414	0.0656962	0.00028422	TRUE	++
BSN	-0.492264	-0.33565	0.0660518	0.000939743	TRUE	--
AFF3	-0.376368	-0.465967	0.0661359	0.00507068	TRUE	--
HPCA	-1.11597	-0.531493	0.0665251	0.000594347	TRUE	--
KCNH4	-0.945994	-0.63501	0.0666656	6.32169e-05	TRUE	--
DNAH17	0.677938	-0.857602	0.0669304	0.00230229	TRUE	+-
CACNA1I	-0.522954	-0.374952	0.0679435	0.00204032	TRUE	--
SLC25A23	-0.457033	-0.444871	0.0682443	0.0080023	TRUE	--
WSB2	-0.174785	-0.315526	0.0686958	0.00247104	TRUE	--
BEGAIN	-0.380201	-0.441359	0.0698576	0.001121	TRUE	--
CA11	-0.542423	-0.394605	0.0700732	0.00662027	TRUE	--
TMEM8B	-0.220771	-0.268723	0.0726145	0.00291348	TRUE	--
SYNM	0.316824	0.30388	0.073127	0.00267839	TRUE	++
CREB3L1	0.481677	-1.34846	0.0733297	0.000821759	TRUE	+-
PPP1R9B	-0.350528	-0.426865	0.0735892	0.00575063	TRUE	--
SEMA4D	0.508043	-0.439208	0.0740803	0.00812376	TRUE	+-
SOWAHA	-0.782512	-0.471909	0.0741968	0.00718728	TRUE	--
CAMK2N1	-0.322959	-0.591044	0.0756096	0.000194021	TRUE	--
FAM102A	-0.337906	-0.390871	0.0774579	0.00041427	TRUE	--
PIK3CD	0.311361	0.677084	0.0779351	0.00279932	TRUE	++
C20orf27	-0.575967	-0.457042	0.0785928	0.00605944	TRUE	--
IRF5	0.484847	0.945818	0.0807011	0.000181009	TRUE	++
GNG7	-0.745838	-0.632771	0.081019	0.00114074	TRUE	--
CYBB	-0.789655	1.15899	0.0818601	0.00799169	TRUE	-+
HS6ST3	-0.438258	-0.398714	0.0836164	0.00503239	TRUE	--
CIDEB	0.598239	0.889082	0.084493	0.00553811	TRUE	++
SYNDIG1L	-1.15168	-0.544431	0.0864429	0.00565528	TRUE	--
FBXL17	-0.386255	-0.270052	0.0868353	0.00708448	TRUE	--
HMOX1	0.450856	1.30265	0.0870862	0.000575454	TRUE	++
LZTS2	0.281651	-0.326816	0.087411	0.00762986	TRUE	+-
IL6R	0.551271	0.756191	0.0875267	0.00223771	TRUE	++
CA10	0.583159	-0.89035	0.0879307	0.000505123	TRUE	+-
CASP4	0.682077	1.08211	0.0882945	0.00425605	TRUE	++
SYNJ2	0.602358	-0.604287	0.0890753	0.00177169	TRUE	+-
HLA-DQB1	0.821473	3.56105	0.0916661	5.04246e-07	TRUE	++
FMNL3	0.347263	0.528943	0.0929298	0.00795009	TRUE	++
NEURL1	-0.32772	-0.435003	0.0958743	0.00187654	TRUE	--
JPH3	-0.402721	-0.585056	0.0963073	2.45964e-06	TRUE	--
PPP1R3C	0.580565	-0.725617	0.0968648	0.000136394	TRUE	+-
DUSP8	-0.391321	-0.529095	0.097347	0.000321809	TRUE	--
EPHX1	0.507694	0.361532	0.0986315	0.00713109	TRUE	++
HAGHL	-0.422291	-0.777713	0.0995029	7.5762e-05	TRUE	--
NACC1	-0.21369	-0.394997	0.0995766	0.00562148	TRUE	--
VAMP8	0.712372	0.988437	0.0995878	0.00830743	TRUE	++
ATP10D	0.322723	0.406886	0.102592	0.000273276	TRUE	++
CCDC85B	-0.378799	-0.7562	0.10352	0.000285341	TRUE	--
UBTD2	-0.266994	-0.401047	0.104012	0.00359505	TRUE	--
IQSEC1	-0.252685	-0.270759	0.104152	0.0065244	TRUE	--
RUNX1	-0.795333	1.31054	0.105275	0.00915691	TRUE	-+
GJA3	-1.17393	-0.83795	0.105788	0.00923948	TRUE	--
CDK18	0.550029	-0.559543	0.105872	0.00110553	TRUE	+-
EPHB1	-0.417023	-0.362912	0.107265	0.00145947	TRUE	--
BTBD6	-0.226327	-0.297682	0.108477	0.00685737	TRUE	--
TRIM38	0.461056	0.724589	0.110563	0.00379789	TRUE	++
MOBP	0.613169	-0.882503	0.112335	0.00440828	TRUE	+-
SRPX2	0.597829	0.875231	0.112986	0.00899568	TRUE	++
NRGN	-0.783006	-0.803097	0.113084	2.7271e-07	TRUE	--
TMEM158	-0.527939	-0.543878	0.113941	0.00538289	TRUE	--
ITGA10	0.61271	0.947887	0.114225	7.9848e-05	TRUE	++
KCNH8	0.488242	-0.812423	0.116151	9.08859e-05	TRUE	+-
NMI	0.463009	0.621287	0.116858	0.00108271	TRUE	++
RGS9	-0.636234	-0.539685	0.116954	0.000448214	TRUE	--
KIFC2	-0.583851	-0.392951	0.117201	0.00928454	TRUE	--
SLFN11	0.389905	0.797872	0.121092	0.000182911	TRUE	++
CPLX1	-0.324236	-0.665657	0.121315	7.10753e-06	TRUE	--
AATK	0.446147	-0.698859	0.121328	9.95465e-05	TRUE	+-
CFH	0.629081	0.830207	0.122726	0.00943339	TRUE	++
ANKRD34A	-0.255136	-0.414904	0.123045	0.00296901	TRUE	--
CEP170B	-0.372038	-0.534656	0.125073	2.87717e-05	TRUE	--
SPTBN2	-0.478504	-0.423636	0.126421	0.000710212	TRUE	--
GGT5	0.484311	0.843077	0.126708	0.00595556	TRUE	++
SRCIN1	0.423107	-0.575221	0.127163	3.24045e-05	TRUE	+-
BTK	-0.666752	1.08659	0.128832	0.00890843	TRUE	-+
PABPC1L	0.582712	0.449978	0.129772	0.00517686	TRUE	++
CAMK2A	-0.425389	-0.440535	0.129863	0.00247576	TRUE	--
CPLX2	-0.406407	-0.787808	0.129972	2.17885e-06	TRUE	--
STX1B	-0.321705	-0.372561	0.130267	0.00167743	TRUE	--
CTNNA3	0.62676	-0.641799	0.134276	0.00779729	TRUE	+-
RTKN2	-0.491194	-0.52125	0.134342	0.00323849	TRUE	--
CDH1	0.576122	-0.915965	0.135188	0.000638123	TRUE	+-
DDTL	0.463945	-3.22741	0.135334	0.0088632	TRUE	+-
RFK	-0.351909	-0.299652	0.135869	0.0033572	TRUE	--
OTOF	-0.719711	-0.450319	0.140329	0.00145711	TRUE	--
ACSL5	0.619589	1.29954	0.140615	0.00808071	TRUE	++
CELF3	-0.351516	-0.40327	0.140641	0.000142752	TRUE	--
RBFOX3	-0.421979	-0.415713	0.140662	2.25689e-05	TRUE	--
COL9A3	0.412009	-0.966403	0.141128	1.62795e-05	TRUE	+-
CCM2	-0.262793	-0.34939	0.141289	0.00383783	TRUE	--
GAB3	0.463568	0.926883	0.141738	0.000207743	TRUE	++
C3	-0.71178	1.89234	0.142528	0.000365425	TRUE	-+
ZC3HAV1	0.403157	0.435301	0.143512	0.00265073	TRUE	++
CBX6	-0.295978	-0.400277	0.143689	0.00425984	TRUE	--
CCDC85C	-0.258112	-0.438853	0.143706	0.000809335	TRUE	--
MFSD3	-0.242504	-0.451778	0.144116	0.00517387	TRUE	--
DBP	-0.340505	-0.355853	0.147646	0.00530992	TRUE	--
PAPSS2	0.490025	0.953721	0.148539	0.00378766	TRUE	++
TRIL	0.399749	-0.506957	0.14958	0.00980015	TRUE	+-
CHIC1	-0.305467	-0.21158	0.151277	0.00581717	TRUE	--
DNMBP	0.266264	0.388829	0.152237	0.00905202	TRUE	++
KNDC1	0.22235	-0.385168	0.15225	0.00957419	TRUE	+-
PYCARD	-0.440596	1.52313	0.153832	0.00366137	TRUE	-+
HSPBP1	-0.303766	-0.424981	0.154447	0.00162484	TRUE	--
SAMD9L	-0.456136	0.485643	0.155402	0.00868443	TRUE	-+
PLCH2	0.359714	-0.499106	0.157929	0.00367815	TRUE	+-
UNC13C	-0.436601	-0.448621	0.158551	0.00225263	TRUE	--
OLFML2B	0.481392	1.23938	0.169821	0.00698962	TRUE	++
MATK	-0.249704	-0.518064	0.172267	0.000355854	TRUE	--
FAM129A	0.534327	1.3745	0.173081	0.000349401	TRUE	++
PACSIN1	-0.303997	-0.463741	0.178491	1.52149e-05	TRUE	--
SLC9A9	0.277422	0.485479	0.17994	0.000451907	TRUE	++
GPSM2	0.289265	-0.583797	0.185169	0.000727261	TRUE	+-
NCS1	-0.247925	-0.346628	0.190744	0.00237426	TRUE	--
VSTM2L	0.292072	-0.464146	0.192578	0.00144937	TRUE	+-
RHOQ	0.248136	-0.236649	0.197508	0.00513789	TRUE	+-
PLEKHG3	0.433963	-0.529514	0.200976	0.00437357	TRUE	+-
OLIG1	0.27611	-0.533236	0.20136	0.0092387	TRUE	+-
SLC25A22	-0.209104	-0.659219	0.201701	0.000695486	TRUE	--
SLA	-0.429409	1.32704	0.202207	0.00889538	TRUE	-+
LAMA2	0.382785	0.605746	0.202706	0.00143955	TRUE	++
NTHL1	-0.230958	-0.413949	0.203606	0.00532881	TRUE	--
PSD4	0.285929	0.469939	0.203701	0.00993624	TRUE	++
SOX10	0.369057	-0.505187	0.204114	0.0047619	TRUE	+-
STXBP6	-0.353933	-0.407047	0.20482	0.00265753	TRUE	--
EEF1A2	-0.239755	-0.423953	0.207691	0.000113079	TRUE	--
HCN2	-0.285674	-0.529443	0.208598	1.56851e-05	TRUE	--
CTXN1	-0.456421	-0.776139	0.211551	0.000402008	TRUE	--
NACAD	0.24676	-0.365858	0.212361	0.00466495	TRUE	+-
CHI3L1	0.559509	1.85641	0.212459	0.00265209	TRUE	++
LY86	-0.445197	1.1822	0.21673	0.00363579	TRUE	-+
INSM2	-0.377789	-0.578974	0.222802	0.00982891	TRUE	--
PRR7	-0.37376	-0.757336	0.225013	0.00343146	TRUE	--
ARHGAP33	-0.283238	-0.463395	0.226873	0.000446854	TRUE	--
CCND1	0.244057	-0.401494	0.22724	0.000349742	TRUE	+-
FGR	0.355884	1.08811	0.227447	0.00841113	FALSE	++
PACS2	0.187192	-0.331832	0.229251	0.00452002	FALSE	+-
PPP1R1B	-0.648682	-0.407366	0.23329	0.00119405	FALSE	--
DSC2	0.369042	0.715138	0.234299	0.00627753	FALSE	++
NRARP	0.266403	-0.777529	0.239214	0.00332548	FALSE	+-
SGTB	-0.31848	-0.36417	0.241059	0.000336815	FALSE	--
NOV	-0.325176	0.686697	0.241097	0.00175641	FALSE	-+
HMGA1	-0.154437	-0.500968	0.24128	0.0001092	FALSE	--
ABCA1	0.369047	0.320151	0.241289	0.00456477	FALSE	++
HAP1	0.438372	0.673368	0.241851	0.00714582	FALSE	++
MGST1	0.367875	0.664243	0.24267	0.00165852	FALSE	++
FCGR3B	0.753085	1.89069	0.244472	0.00414236	FALSE	++
FHL5	0.36414	0.668257	0.244551	0.000478329	FALSE	++
CNIH2	-0.227993	-0.553	0.245523	3.51285e-05	FALSE	--
CARD8	0.24982	0.446637	0.248904	0.00200188	FALSE	++
PROX1	0.396032	-0.414228	0.250556	0.00818262	FALSE	+-
WDR13	-0.180723	-0.354807	0.25254	0.00118778	FALSE	--
CLIP2	0.202237	-0.324454	0.253009	0.00594516	FALSE	+-
HFE	0.366359	0.653228	0.254932	0.00170046	FALSE	++
ZNF467	-0.450335	-0.798638	0.256565	3.92839e-05	FALSE	--
MMP17	-0.295108	-0.442717	0.257627	0.00520117	FALSE	--
FILIP1L	0.382782	0.92615	0.262566	0.000776406	FALSE	++
TMPRSS3	0.475023	0.957002	0.267514	0.0010282	FALSE	++
KIAA1024	0.362915	-0.539467	0.267575	0.00565098	FALSE	+-
CYB5R2	0.379828	-0.717557	0.273174	0.00438595	FALSE	+-
CYTIP	0.448658	0.831084	0.275183	0.00766658	FALSE	++
FCGR3A	-0.479915	2.23837	0.277413	0.002273	FALSE	-+
BGN	0.278697	0.585533	0.282433	0.00157835	FALSE	++
SSBP4	-0.300421	-0.468122	0.28585	0.00117755	FALSE	--
F13A1	0.404021	1.2591	0.287623	0.00871202	FALSE	++
SLC38A11	0.378877	0.627894	0.290823	0.00184397	FALSE	++
HRAS	-0.200793	-0.370567	0.292128	0.00579088	FALSE	--
LOXL3	0.258868	0.561833	0.292406	0.00403943	FALSE	++
APOL1	0.296597	1.01674	0.294474	6.53317e-05	FALSE	++
NUSAP1	0.28427	1.25564	0.301308	0.000404289	FALSE	++
B2M	0.224807	0.392438	0.301607	0.00954321	FALSE	++
SOHLH1	-0.338995	-1.07389	0.312203	0.00176439	FALSE	--
SYK	-0.414336	1.11022	0.312888	0.00219984	FALSE	-+
TGFBR2	0.295523	0.727719	0.313056	0.000847337	FALSE	++
S1PR5	0.378356	-0.765542	0.313887	0.00178207	FALSE	+-
FAM222A	0.217563	-0.45203	0.315049	0.00299857	FALSE	+-
TAL1	-0.349973	0.717735	0.31648	0.00910146	FALSE	-+
C3AR1	-0.458447	1.14811	0.325517	0.00654923	FALSE	-+
HEY2	0.208602	-0.512885	0.326504	0.00447601	FALSE	+-
ASAH2B	-0.249496	-0.49574	0.326553	0.00971398	FALSE	--
HCK	0.502045	1.63266	0.328609	0.00796944	FALSE	++
CHRDL1	-0.353739	-0.584508	0.338827	3.8562e-05	FALSE	--
LPAR1	0.349564	-0.804885	0.342327	0.00676355	FALSE	+-
CASKIN1	-0.245503	-0.624204	0.347533	1.62604e-06	FALSE	--
LPAR6	0.277345	0.64174	0.349642	0.00181224	FALSE	++
CXCL14	0.242976	-0.650835	0.356478	0.00104002	FALSE	+-
FGD2	-0.474497	1.07747	0.357321	0.00262554	FALSE	-+
FLT4	-0.60093	-0.751849	0.358649	0.00203474	FALSE	--
LYNX1	0.177619	-0.427595	0.362838	0.00137632	FALSE	+-
SH3RF1	-0.107086	-0.30055	0.363507	0.00448051	FALSE	--
GPC1	-0.13523	-0.450245	0.36535	0.0006039	FALSE	--
EGR1	-0.290239	-0.468934	0.370213	0.00649771	FALSE	--
PODN	0.285463	0.883383	0.37091	0.00308987	FALSE	++
CHST1	-0.0912176	-0.308924	0.372795	0.0017729	FALSE	--
KCNH2	-0.14948	-0.476543	0.37412	0.000576558	FALSE	--
IL18	-0.356389	1.28376	0.374598	0.00093932	FALSE	-+
SCRT1	-0.232983	-0.549805	0.377819	9.95527e-06	FALSE	--
NPIPA5	0.547666	-1.16364	0.384488	0.00682066	FALSE	+-
FOXO6	0.294772	-0.56564	0.386795	0.00310957	FALSE	+-
MID1IP1	0.224186	-0.555438	0.387676	0.00885329	FALSE	+-
ARL17B	-0.216438	-1.15772	0.396251	0.00334629	FALSE	--
ABCA2	0.19059	-0.489382	0.39699	0.00245789	FALSE	+-
CARNS1	0.371971	-0.825534	0.39759	0.000113951	FALSE	+-
GUK1	-0.146693	-0.400407	0.400237	0.000964192	FALSE	--
DIO2	0.250253	-1.34506	0.400554	1.67206e-05	FALSE	+-
DAGLA	-0.124128	-0.393051	0.402908	0.00974819	FALSE	--
AES	-0.0984162	-0.444126	0.403441	0.000162368	FALSE	--
DTNA	0.151963	0.340396	0.405206	0.00818797	FALSE	++
C15orf59	-0.132817	-0.480121	0.407156	3.80367e-05	FALSE	--
LCP2	0.233759	0.867386	0.418342	0.00519904	FALSE	++
PAK4	0.125978	-0.435253	0.42036	0.00481174	FALSE	+-
PHKG1	0.191298	0.678184	0.422344	0.00457061	FALSE	++
HLA-DOA	-0.237685	1.01588	0.422988	0.00662631	FALSE	-+
ASRGL1	0.151717	-0.538071	0.423176	0.000287091	FALSE	+-
UBL3	-0.136369	-0.302846	0.425643	0.00268553	FALSE	--
CYFIP1	0.124278	0.488713	0.425932	0.00823083	FALSE	++
MAFB	0.154682	1.11959	0.427385	0.00555477	FALSE	++
CIC	0.157239	-0.359178	0.43326	0.00397415	FALSE	+-
AGAP1	0.161766	-0.309845	0.43375	0.00718166	FALSE	+-
NOSTRIN	0.210757	0.472205	0.436569	0.00854405	FALSE	++
KCNE3	0.218446	0.688866	0.437241	0.00988515	FALSE	++
C1QB	-0.388956	2.01869	0.440493	0.00807455	FALSE	-+
COL4A5	0.267694	-0.420916	0.450562	0.00863171	FALSE	+-
PALD1	0.156071	0.758036	0.451956	0.000633071	FALSE	++
BRSK1	-0.132135	-0.494395	0.452393	7.64249e-06	FALSE	--
FKBP15	0.0830994	0.327722	0.453216	0.00513995	FALSE	++
FASN	-0.122136	-0.516302	0.455603	1.57615e-05	FALSE	--
WAS	0.218377	1.42617	0.456256	0.00085942	FALSE	++
MFNG	0.239231	0.859288	0.459495	0.000862037	FALSE	++
BUD13	0.0888787	0.349604	0.464958	0.00539043	FALSE	++
SGSM2	-0.155855	-0.364766	0.472649	0.0016571	FALSE	--
SNX22	0.173157	-0.545975	0.479636	0.000427681	FALSE	+-
ST6GAL1	0.140518	0.74553	0.480425	0.00370992	FALSE	++
IL16	-0.264288	0.545659	0.490272	0.00848998	FALSE	-+
VSIG4	-0.437154	2.67642	0.491381	0.000132713	FALSE	-+
EGFLAM	0.306131	1.27098	0.492128	0.00137613	FALSE	++
ASPA	0.210858	-0.755645	0.49298	0.00221566	FALSE	+-
LAT2	-0.303772	1.15117	0.496222	0.00310174	FALSE	-+
DSP	0.239081	0.622945	0.499343	0.00120206	FALSE	++
VWA5B2	0.172961	-0.548149	0.506294	0.00598806	FALSE	+-
LHFPL2	0.0994379	0.667159	0.510113	0.00802024	FALSE	++
ATP5D	0.118522	-0.466885	0.511485	0.00735156	FALSE	+-
ATP8B4	-0.325523	0.732306	0.512976	0.00369258	FALSE	-+
HLA-DQA1	0.312668	2.85893	0.514985	9.88117e-12	FALSE	++
CHRNA3	0.303237	1.6729	0.515672	0.000153541	FALSE	++
LAP3	0.0988114	0.488471	0.519635	0.00106495	FALSE	++
PYGM	0.156604	-0.538823	0.527847	0.00542322	FALSE	+-
PPP1R14A	0.235722	-0.805185	0.529881	0.00220658	FALSE	+-
SERPINA1	0.316814	2.08533	0.531251	0.00320144	FALSE	++
CPVL	-0.300351	0.755846	0.543456	0.00223321	FALSE	-+
SAMHD1	0.121515	0.867466	0.543734	0.00213367	FALSE	++
SLC22A15	-0.100858	-0.314348	0.544847	0.00814212	FALSE	--
DTX3L	0.206668	0.670944	0.548038	0.0014336	FALSE	++
DOCK2	-0.276563	1.13435	0.549201	0.000167568	FALSE	-+
CEND1	-0.0832427	-0.545944	0.550153	8.12372e-05	FALSE	--
PTPN6	0.227621	1.01836	0.562656	0.00421969	FALSE	++
KIF26B	0.104658	-0.560587	0.56536	0.00102181	FALSE	+-
FA2H	0.238237	-0.686028	0.566885	0.000582105	FALSE	+-
HAMP	0.298815	3.13962	0.568264	0.00155549	FALSE	++
NEK6	0.125905	0.342955	0.568306	0.000394133	FALSE	++
BRSK2	-0.102876	-0.369057	0.5742	0.00129074	FALSE	--
HLA-DPA1	0.173693	1.52142	0.579424	1.32037e-06	FALSE	++
GPM6A	-0.122987	-0.356921	0.589639	0.00646735	FALSE	--
SH3GLB2	0.0640185	-0.322578	0.594981	0.00715297	FALSE	+-
HCLS1	0.196333	1.79409	0.596569	0.00494176	FALSE	++
BTN3A3	-0.117091	0.572446	0.602976	1.46346e-05	FALSE	-+
CD53	-0.182618	1.28602	0.606322	0.000353974	FALSE	-+
PANX2	-0.123251	-0.600906	0.607187	0.0013647	FALSE	--
PRELP	0.12675	0.565216	0.61055	0.00450288	FALSE	++
LRRC4B	-0.089627	-0.664053	0.613438	8.79654e-06	FALSE	--
PALM	-0.0928981	-0.449922	0.620379	0.00677932	FALSE	--
MYO1F	0.172069	1.05331	0.620703	0.00557963	FALSE	++
SLCO2B1	-0.168269	0.667203	0.625451	0.00168637	FALSE	-+
PCSK1N	0.130044	-0.77863	0.626889	0.0013708	FALSE	+-
ASIC1	-0.0772569	-0.379873	0.633794	0.00286828	FALSE	--
MAPK8IP1	0.0605058	-0.287679	0.635405	0.00660914	FALSE	+-
ARHGAP25	-0.125266	0.795901	0.645885	0.0075111	FALSE	-+
MAOB	0.0609491	0.630483	0.651652	1.12531e-05	FALSE	++
COL20A1	0.12104	-1.02271	0.653067	0.000108124	FALSE	+-
CYCS	-0.0936838	-0.345996	0.656965	0.00559861	FALSE	--
NDUFB9	0.0535813	-0.338785	0.661046	0.00701838	FALSE	+-
BAHCC1	-0.109625	-0.402156	0.661372	0.00183785	FALSE	--
CCDC82	0.0786297	-0.322544	0.661843	0.00531419	FALSE	+-
MILR1	-0.210261	1.0831	0.666118	0.00123899	FALSE	-+
NDUFS7	0.0602707	-0.466418	0.671219	0.00596269	FALSE	+-
TUBA1C	-0.263877	0.800531	0.674955	0.00181218	FALSE	-+
ARHGAP30	0.145194	1.57122	0.675992	0.000198656	FALSE	++
UGT8	0.159703	-0.671497	0.680517	0.00343501	FALSE	+-
RARRES3	0.131571	1.23946	0.689693	5.95788e-11	FALSE	++
NCF4	0.171222	1.40278	0.693493	0.00302464	FALSE	++
TNK2	-0.0689004	-0.408971	0.693732	0.00622448	FALSE	--
ITGAM	-0.151317	0.903837	0.704522	0.00748611	FALSE	-+
ARHGAP15	0.122397	0.827961	0.710639	0.00693504	FALSE	++
TULP4	-0.0719731	-0.361612	0.711927	0.00355853	FALSE	--
BLNK	-0.170694	0.973064	0.712932	0.00395388	FALSE	-+
CCDC78	-0.111983	-0.750181	0.715733	0.00453652	FALSE	--
LCP1	0.134181	1.62597	0.721106	0.00946459	FALSE	++
BEND6	-0.0642226	-0.390197	0.723248	0.00417404	FALSE	--
SLC1A2	-0.150233	-0.476023	0.726602	0.000436157	FALSE	--
ARHGDIB	-0.0876587	0.864895	0.731391	0.00339771	FALSE	-+
IL3RA	0.111395	0.934999	0.742144	0.00994403	FALSE	++
LYN	0.0965914	0.975657	0.743201	0.0060605	FALSE	++
PIK3R5	-0.137329	0.867246	0.743624	0.00837315	FALSE	-+
TMEM235	0.124968	-0.831154	0.749457	0.00127213	FALSE	+-
MTRNR2L8	-0.10229	-1.18527	0.751394	0.000888434	FALSE	--
ARC	0.102437	-0.838084	0.767578	0.00241671	FALSE	+-
STAB1	0.131974	1.20627	0.770305	8.02383e-06	FALSE	++
ABHD8	-0.0408322	-0.453085	0.775283	0.00664482	FALSE	--
PTAFR	-0.104085	1.05832	0.780848	0.00102913	FALSE	-+
SLC7A7	0.0942924	1.24816	0.781848	0.00120347	FALSE	++
TMCC2	-0.0424765	-0.393239	0.791226	0.00237515	FALSE	--
EVI5L	0.0425619	-0.373778	0.798423	0.00747151	FALSE	+-
SPP1	0.0872916	1.1044	0.81094	0.00864433	FALSE	++
NPL	0.058265	0.578856	0.814335	0.00126996	FALSE	++
FERMT3	0.0771222	1.01582	0.817129	0.00377926	FALSE	++
NLRC5	0.0745454	0.743466	0.822164	0.000726921	FALSE	++
FLI1	0.0556359	0.530793	0.828822	0.00390119	FALSE	++
SPI1	0.0594185	1.21247	0.831873	0.00678316	FALSE	++
DVL1	-0.0310732	-0.456416	0.833097	0.00720835	FALSE	--
GIMAP2	0.0477604	0.819428	0.841018	0.000351519	FALSE	++
CHCHD10	0.0403108	-0.350483	0.842386	0.00735076	FALSE	+-
DAW1	-0.0730329	0.714438	0.850766	0.000439554	FALSE	-+
CSPG5	-0.029028	-0.545793	0.851464	0.000459906	FALSE	--
CYBA	0.0593884	0.936455	0.852384	0.00673156	FALSE	++
FKBP8	0.0240627	-0.351981	0.854165	0.00771111	FALSE	+-
LRRK1	-0.0454673	0.711708	0.854583	0.00104968	FALSE	-+
CKS2	0.0497763	-0.922749	0.857909	0.00962532	FALSE	+-
EIF5A2	0.0481423	-0.351424	0.858616	0.00116963	FALSE	+-
WDFY4	-0.0692573	1.09123	0.86117	0.000231533	FALSE	-+
CD74	-0.0490375	1.28481	0.861764	0.00517868	FALSE	-+
ITGAL	0.0760958	1.38518	0.862168	8.54107e-05	FALSE	++
CD300A	-0.0775433	1.69406	0.862333	0.0080817	FALSE	-+
TLR5	0.0571226	0.963372	0.864214	0.0041271	FALSE	++
ETNK2	-0.0409028	-0.386874	0.86943	0.00450776	FALSE	--
ADCY7	-0.0413707	0.979474	0.875661	5.15575e-06	FALSE	-+
GIMAP4	0.031831	0.791744	0.890057	0.0011299	FALSE	++
HLA-DRA	0.0442957	1.15513	0.896728	0.000203121	FALSE	++
RWDD1	-0.0149474	-0.274264	0.898798	0.0081331	FALSE	--
WNK2	-0.0233502	-0.328476	0.904894	0.00804261	FALSE	--
FCGR1B	0.0847589	2.28545	0.907382	2.05458e-07	FALSE	++
FCGR1A	0.0592968	2.23473	0.907762	0.000841091	FALSE	++
CADM2	0.0303299	-0.281227	0.911376	0.00966917	FALSE	+-
CMKLR1	0.0351716	0.927363	0.913062	0.00135916	FALSE	++
STMN3	-0.0133828	-0.375426	0.920197	0.00380878	FALSE	--
MS4A6A	-0.0442081	2.08732	0.922604	0.000153241	FALSE	-+
NEUROG2	0.0591306	-1.61882	0.925209	0.0015638	FALSE	+-
FZD2	0.0399988	-1.09494	0.92856	0.000361299	FALSE	+-
PARP9	0.0243823	0.557188	0.935203	0.00236929	FALSE	++
ABHD17A	0.0145388	-0.501742	0.939684	0.00236722	FALSE	+-
WFDC2	-0.0272934	-0.589197	0.944566	0.0084185	FALSE	--
HES5	0.0309895	-1.20684	0.95272	0.00716351	FALSE	+-
CYTH4	-0.0233712	0.90944	0.955942	0.00314866	FALSE	-+
TMPRSS5	0.0137702	0.570503	0.960806	0.00160983	FALSE	++
UCP2	0.013913	0.900186	0.965914	8.32676e-05	FALSE	++
MIB1	-0.00969096	-0.273788	0.96595	0.000711157	FALSE	--
TTYH3	0.0060821	-0.355762	0.970176	0.00708799	FALSE	+-
FCGBP	0.0192617	2.41068	0.970865	6.85682e-05	FALSE	++
ANGPT2	0.0145694	1.10535	0.973857	0.00162241	FALSE	++
AMER2	0.00569279	-0.432558	0.977274	0.00140372	FALSE	+-
GNAQ	-0.00664743	-0.248781	0.978765	0.00977622	FALSE	--
SP140L	0.00662741	0.533163	0.98127	0.00892345	FALSE	++
ZDHHC8	0.00259488	-0.478535	0.988077	0.00100494	FALSE	+-
TBXAS1	-0.00338937	1.02418	0.993171	0.00640697	FALSE	-+
C4orf33	0.00126517	-0.41542	0.993967	0.00230267	FALSE	+-
FCHO1	-0.00052392	-0.429816	0.99802	0.000883491	FALSE	--
RAP2C	0.000148931	-0.268329	0.999437	0.00947276	FALSE	+-

## Sheet: NAcc
gene	logFC	logFC.Lisboa	Pval	Pval.Lisboa	fdr.signficant	direction
KIT	-1.55756	-1.04444	5.14964e-07	0.00462481	TRUE	--
NXPH2	-2.11313	-1.87829	7.50475e-07	0.000215238	TRUE	--
IGFBP3	2.23449	1.66996	0.000104295	0.00243943	TRUE	++
VAT1L	-0.755679	-1.10032	0.000202742	4.9129e-05	TRUE	--
ENPP6	-0.845245	0.908439	0.000236393	0.00389305	TRUE	-+
RIMKLA	-0.743021	-0.903934	0.000319597	0.00437724	TRUE	--
PARM1	-0.813246	-0.768362	0.000520499	0.00542318	TRUE	--
FAXC	-0.735895	-0.850472	0.001089	0.00840756	TRUE	--
MPPED2	-0.538685	-0.710259	0.00125123	0.00767741	TRUE	--
HAPLN1	-0.887347	-1.57074	0.00175345	0.00187155	TRUE	--
KCNH7	-1.67312	-1.10817	0.00190284	0.000811928	TRUE	--
GABRB2	-1.09208	-1.17187	0.0022281	0.000119758	TRUE	--
FADS6	-0.870712	-0.933187	0.00371823	0.0050128	TRUE	--
GAD2	-0.72825	-1.11069	0.00392999	9.62003e-05	TRUE	--
MAP7D2	-0.591397	-0.932595	0.0042301	0.00465804	TRUE	--
MYOZ3	-0.826511	-1.42967	0.00423199	0.000688006	TRUE	--
RAB3C	-0.885882	-1.36763	0.00540754	2.00448e-05	TRUE	--
SNCG	1.18683	-0.928041	0.0101986	0.00487299	TRUE	+-
HS6ST3	-0.661393	-0.967969	0.0107385	0.000556663	TRUE	--
DOK6	-0.749064	-1.09344	0.0122904	0.00981742	TRUE	--
SYT4	-0.709058	-1.41741	0.0129858	0.000828421	TRUE	--
DCLK1	-0.702591	-0.750805	0.0143064	0.004531	TRUE	--
PRKAA2	-0.626797	-0.754621	0.0144232	0.00860831	TRUE	--
CSRNP3	-0.763463	-0.958989	0.016205	0.00199559	TRUE	--
GABRG2	-0.874944	-1.01964	0.017878	0.00105035	TRUE	--
GUCY1B3	-0.539782	-0.908224	0.0229367	0.00811043	TRUE	--
TMEM196	-0.756953	-1.20806	0.0303973	3.48948e-05	TRUE	--
SGTB	-0.597882	-0.913867	0.0313216	0.00415515	TRUE	--
PAK3	-0.65423	-0.973766	0.0390255	0.00881706	TRUE	--
RGS17	-0.657058	-1.20029	0.0407349	0.000769487	TRUE	--
HLA-DQA1	-0.99456	1.45686	0.043948	0.00930691	TRUE	-+
DACH2	-0.660304	-1.15298	0.0448348	0.00170326	TRUE	--
SLC2A13	-0.728005	-1.08589	0.0516746	0.00098472	TRUE	--
GAD1	-0.590897	-1.25026	0.0536447	0.00016957	TRUE	--
SLC36A4	-0.449582	-0.975384	0.0610763	0.000855389	TRUE	--
LYPD6	0.681222	-0.9448	0.0622577	0.00481912	TRUE	+-
GABRA1	-0.865663	-1.6064	0.0660744	1.6044e-05	TRUE	--
ZNF804A	-0.613243	-1.12567	0.068155	0.00153635	TRUE	--
MAP3K9	-0.484607	-0.862037	0.0696617	0.00215104	TRUE	--
MAP9	-0.482011	-0.833231	0.0776873	0.00636471	TRUE	--
CDH7	-0.533848	-0.97335	0.0793818	0.00147737	TRUE	--
REEP1	-0.390129	-1.00139	0.0805103	0.00301971	TRUE	--
ANKRD34C	-0.872462	-1.5706	0.0828486	0.00489679	TRUE	--
B4GALT6	-0.373798	-1.04129	0.0874723	0.00750734	TRUE	--
NRIP3	-0.409788	-1.19126	0.0880438	0.00538257	TRUE	--
UBASH3B	-0.594641	-1.05612	0.0888566	0.000186436	TRUE	--
CRLF1	-0.643766	2.29824	0.0918392	5.60331e-07	TRUE	-+
ANXA1	0.637108	1.13863	0.111622	0.0027106	TRUE	++
MLLT11	-0.446622	-1.17928	0.112934	0.00346081	TRUE	--
SYT10	-0.873934	-1.15104	0.122511	0.0063529	TRUE	--
STXBP6	-0.427107	-0.825207	0.128658	0.00473388	TRUE	--
SULT4A1	-0.308285	-0.951237	0.129921	0.00487955	TRUE	--
ATP8A2	-0.443585	-0.79904	0.133263	0.00671651	TRUE	--
PPTC7	-0.287239	-0.787665	0.138362	0.0047238	TRUE	--
ATP6V1A	-0.389905	-0.861811	0.143273	0.00963998	TRUE	--
RELN	-0.441155	-1.01803	0.145511	0.00169284	TRUE	--
CEMIP	-0.452389	0.86628	0.14942	0.00429066	TRUE	-+
INPP5F	-0.335131	-1.04551	0.15577	0.00131261	TRUE	--
RAB27B	-0.710694	-1.40073	0.15599	0.0010563	TRUE	--
CLMP	-0.625946	-1.32139	0.160238	0.00950427	TRUE	--
ZNF385D	-0.378281	-0.882831	0.16772	0.00409151	TRUE	--
XK	-0.321481	-0.991588	0.168912	0.00808115	TRUE	--
NPNT	-0.622237	-1.09051	0.171783	0.00944449	TRUE	--
RXRG	-0.362822	-0.79514	0.173135	0.00959209	TRUE	--
BCL11A	-0.272635	-0.70167	0.174458	0.0088904	TRUE	--
EIF5A2	-0.360406	-0.99025	0.188823	0.00187102	TRUE	--
LANCL3	-0.419485	-1.24476	0.18915	0.00318987	TRUE	--
COL25A1	-0.680582	-1.06491	0.193402	0.00215905	TRUE	--
TRPM3	0.512109	-0.706576	0.205793	0.00998522	TRUE	+-
KLHL1	-0.638251	-1.25749	0.210092	0.000309691	TRUE	--
PRKAR2B	-0.265779	-0.800946	0.212751	0.00555897	TRUE	--
BCAT1	-0.461077	-1.08496	0.228255	0.000389113	FALSE	--
GLRA3	-0.472597	-1.44091	0.22838	0.000509059	FALSE	--
SCG2	-0.292236	-1.1281	0.244583	0.00411579	FALSE	--
KIAA1024	-0.361277	-1.01595	0.27226	0.00662489	FALSE	--
SLITRK4	-0.235351	-1.15463	0.287631	0.000542266	FALSE	--
HSPA4L	-0.283178	-0.950902	0.306845	0.00135963	FALSE	--
TTC39B	-0.261154	-1.04228	0.317585	0.000420522	FALSE	--
NEFL	-0.298593	-1.07463	0.324756	0.000189279	FALSE	--
SRRM4	-0.321602	-0.994405	0.32754	0.000506042	FALSE	--
MYO5C	-0.31159	0.697843	0.328507	0.00928226	FALSE	-+
CARTPT	0.683218	-1.40258	0.342158	0.00285815	FALSE	+-
FSTL5	-0.235549	-1.05353	0.345192	0.00326915	FALSE	--
ELAVL4	0.485498	-1.26544	0.345718	0.00959254	FALSE	+-
INA	-0.188136	-0.832648	0.373177	0.0032773	FALSE	--
NAPB	-0.197728	-0.917937	0.418144	0.00939142	FALSE	--
ANGPT2	0.354927	1.63597	0.42779	0.00261155	FALSE	++
CISD1	-0.117615	-0.885674	0.435964	0.00361515	FALSE	--
NRSN1	-0.147621	-0.947455	0.449003	0.00265331	FALSE	--
PLCXD3	-0.364436	-1.34149	0.453692	0.00797151	FALSE	--
ABCG4	-0.143944	-1.05697	0.492358	0.00273532	FALSE	--
CALB2	0.34196	-1.2943	0.493321	0.00226579	FALSE	+-
PRDM8	-0.164316	1.39648	0.498711	0.000982072	FALSE	-+
PPM1E	-0.247749	-1.02483	0.510335	0.00873463	FALSE	--
RET	0.249096	-1.30156	0.559846	0.00744423	FALSE	+-
LURAP1L	0.172924	-1.21469	0.566363	0.00254922	FALSE	+-
CHRM2	0.206993	-1.0605	0.629158	0.00588655	FALSE	+-
TSPAN12	0.109099	-0.971576	0.63663	0.00766231	FALSE	+-
ELAVL2	-0.204131	-1.25676	0.644579	0.000569812	FALSE	--
SPHKAP	0.197269	-1.41345	0.665119	6.50144e-06	FALSE	+-
CHAT	0.193588	-1.40632	0.688372	0.00363652	FALSE	+-
LRRC55	0.163815	-1.24277	0.694225	0.00623952	FALSE	+-
PIP5K1B	-0.139373	-1.19478	0.696802	0.00286556	FALSE	--
RASGEF1C	-0.0875544	1.16112	0.721126	0.00332059	FALSE	-+
SNX10	-0.122767	-1.21116	0.730348	0.0024651	FALSE	--
GPR17	0.0934148	1.17486	0.732138	0.00583654	FALSE	++
MORN4	0.0352477	-0.911452	0.739054	0.00197885	FALSE	+-
CHRNA7	0.082692	-1.28873	0.770466	0.00506534	FALSE	+-
HLA-DQB1	0.129568	2.56298	0.787605	3.55641e-05	FALSE	++
NCALD	-0.113743	-1.38191	0.795342	0.000496192	FALSE	--
GGH	-0.0576132	-1.17131	0.796387	0.0069873	FALSE	--
PCDH12	0.0632162	1.38586	0.808793	0.00211577	FALSE	++
NAP1L3	0.0607381	-0.971663	0.813766	0.00687916	FALSE	+-
LSM11	-0.0657931	-0.799033	0.831225	0.00978658	FALSE	--
TMPRSS5	0.0585526	1.72691	0.835099	9.5998e-05	FALSE	++
ACHE	0.0534157	-0.81863	0.840867	0.00416964	FALSE	+-
SLC5A7	0.0893215	-1.60038	0.861994	0.00240794	FALSE	+-
BEX5	-0.0251113	-1.02809	0.868952	0.00778876	FALSE	--
NAP1L5	0.0457534	-1.17827	0.882105	0.00143972	FALSE	+-
GALR1	0.0360263	-1.49693	0.930241	5.34582e-05	FALSE	+-
TACR1	-0.023611	-1.02464	0.938031	0.00686347	FALSE	--
IQSEC3	-0.0240466	-0.845506	0.941338	0.00102222	FALSE	--
STMN2	-0.0101696	-1.06482	0.971299	0.000173565	FALSE	--
LUZP2	0.0142258	-0.855444	0.97345	0.00981448	FALSE	+-
EPHA5	-0.011481	-1.07692	0.980189	0.0037392	FALSE	--
SCN7A	-0.00179898	-1.2672	0.997151	0.00120347	FALSE	--
