# Supplementary material for: Transcriptome alterations are enriched for synapse-associated genes in the striatum of subjects with obsessive-compulsive disorder
Source: Transl Psychiatry. 2021 Mar 15;11:171. doi: 10.1038/s41398-021-01290-1 (PMC7961029; doi:10.1038/s41398-021-01290-1)
Supplement: Supplementary file 17 — Supplemental Table 10 [file 41398_2021_1290_MOESM17_ESM.xlsx]

## Sheet: Caudate
database	GSterm	GSgenes	DEgenes	expected	OR	p	adjP	genes
curated; pid	PID_RAS_PATHWAY	27	5	0.52171	11.731	0.000147756	0.0289602	PRKCB,RASGRP2,CAMK2B,PLCE1,LGALS3
curated; reactome	REACTOME_NEURONAL_SYSTEM	346	25	6.68562	4.26163	1.4658e-08	2.19724e-05	PRKCB,KCNAB1,KCNQ3,ADCY5,GNB1,CALM1,CAMKK2,KCNN1,CAMK2B,DLG4,KCNQ2,DLG2,SHANK3,KCNJ4,KCNK6,CACNG3,KCNAB2,KCNH3,KCNH4,BEGAIN,GNG7,NRGN,CPLX1,CAMK2A,HCN2
curated; reactome	REACTOME_POTASSIUM_CHANNELS	80	12	1.54581	9.33132	3.95758e-08	2.96621e-05	KCNAB1,KCNQ3,GNB1,KCNN1,KCNQ2,KCNJ4,KCNK6,KCNAB2,KCNH3,KCNH4,GNG7,HCN2
curated; reactome	REACTOME_INTERLEUKIN_10_SIGNALING	13	5	0.251194	32.2699	2.94006e-06	0.00117072	TIMP1,TNFRSF1A,IL1R1,CSF1,ICAM1
curated; reactome	REACTOME_LONG_TERM_POTENTIATION	23	6	0.44442	18.2911	3.76512e-06	0.00117072	CALM1,CAMK2B,DLG4,DLG2,NRGN,CAMK2A
curated; reactome	REACTOME_HEMOSTASIS	435	24	8.40533	3.16037	3.90501e-06	0.00117072	VAV2,ANXA2,PDPN,TIMP1,PRKCB,EHD2,PDE10A,ABCC4,RASGRP2,TNFRSF10D,PECAM1,ITGA6,GNB1,SERPING1,CALM1,TAGLN2,PDE2A,GUCY1A2,ANXA5,DGKZ,ADRA2C,GNG7,ITGA10,KIFC2
curated; reactome	REACTOME_PLATELET_ACTIVATION_SIGNALING_AND_AGGREGATION	195	15	3.76791	4.42355	5.81422e-06	0.00124507	VAV2,PDPN,TIMP1,PRKCB,ABCC4,RASGRP2,PECAM1,GNB1,SERPING1,CALM1,TAGLN2,ANXA5,DGKZ,ADRA2C,GNG7
curated; reactome	REACTOME_NEUROTRANSMITTER_RECEPTORS_AND_POSTSYNAPTIC_SIGNAL_TRANSMISSION	164	13	3.16891	4.54364	1.78089e-05	0.00333694	PRKCB,ADCY5,GNB1,CALM1,CAMKK2,CAMK2B,DLG4,DLG2,KCNJ4,CACNG3,GNG7,NRGN,CAMK2A
curated; reactome	REACTOME_RAS_ACTIVATION_UPON_CA2PLUS_INFLUX_THROUGH_NMDA_RECEPTOR	19	5	0.36713	18.441	2.41521e-05	0.00391379	CALM1,CAMK2B,DLG4,DLG2,CAMK2A
curated; reactome	REACTOME_CAMK_IV_MEDIATED_PHOSPHORYLATION_OF_CREB	10	4	0.193226	34.2916	2.61094e-05	0.00391379	CALM1,CAMKK2,CAMK2B,CAMK2A
curated; reactome	REACTOME_UNBLOCKING_OF_NMDA_RECEPTORS_GLUTAMATE_BINDING_AND_ACTIVATION	21	5	0.405775	16.1373	4.09488e-05	0.00511519	CALM1,CAMK2B,DLG4,DLG2,CAMK2A
curated; reactome	REACTOME_NEGATIVE_REGULATION_OF_NMDA_RECEPTOR_MEDIATED_NEURONAL_TRANSMISSION	21	5	0.405775	16.1373	4.09488e-05	0.00511519	CALM1,CAMK2B,DLG4,DLG2,CAMK2A
curated; reactome	REACTOME_VOLTAGE_GATED_POTASSIUM_CHANNELS	35	6	0.676291	10.7173	4.98352e-05	0.00574638	KCNAB1,KCNQ3,KCNQ2,KCNAB2,KCNH3,KCNH4
curated; reactome	REACTOME_TRANSMISSION_ACROSS_CHEMICAL_SYNAPSES	222	14	4.28962	3.55103	0.000106659	0.0114201	PRKCB,ADCY5,GNB1,CALM1,CAMKK2,CAMK2B,DLG4,DLG2,KCNJ4,CACNG3,GNG7,NRGN,CPLX1,CAMK2A
curated; reactome	REACTOME_CREB1_PHOSPHORYLATION_THROUGH_NMDA_RECEPTOR_MEDIATED_ACTIVATION_OF_RAS_SIGNALING	27	5	0.52171	11.731	0.000147756	0.0147658	CALM1,CAMK2B,DLG4,DLG2,CAMK2A
curated; reactome	REACTOME_INTERFERON_GAMMA_SIGNALING	65	7	1.25597	6.26328	0.00024848	0.0232794	CAMK2B,IFNGR1,ICAM1,IRF5,HLA-DQB1,TRIM38,CAMK2A
curated; reactome	REACTOME_GLUTAMATE_BINDING_ACTIVATION_OF_AMPA_RECEPTORS_AND_SYNAPTIC_PLASTICITY	31	5	0.599001	9.92351	0.000291967	0.0257446	PRKCB,CAMK2B,DLG4,CACNG3,CAMK2A
curated; reactome	REACTOME_CREB1_PHOSPHORYLATION_THROUGH_THE_ACTIVATION_OF_CAMKII_CAMKK_CAMKIV_CASCASDE	8	3	0.154581	30.7635	0.00037173	0.030619	CALM1,CAMKK2,CAMK2B
curated; reactome	REACTOME_SIGNALING_BY_GPCR	467	21	9.02366	2.50993	0.0003881	0.030619	VAV2,PRKCB,PDE10A,RAMP3,CNR1,RASGRP2,ADCY5,GNB1,CALM1,CAMKK2,APLNR,CAMK2B,PDE2A,NGEF,HTR6,RGS14,DGKZ,ADRA2C,GNG7,RGS9,CAMK2A
curated; reactome	REACTOME_PLATELET_HOMEOSTASIS	71	7	1.37191	5.67376	0.000430245	0.0322469	PDE10A,PECAM1,GNB1,CALM1,PDE2A,GUCY1A2,GNG7
curated; reactome	REACTOME_CA_DEPENDENT_EVENTS	34	5	0.656969	8.89627	0.000456079	0.0325554	ADCY5,CALM1,CAMKK2,CAMK2B,CAMK2A
curated; reactome	REACTOME_RESPONSE_TO_ELEVATED_PLATELET_CYTOSOLIC_CA2PLUS	96	8	1.85497	4.72648	0.000534261	0.0364026	TIMP1,PRKCB,ABCC4,PECAM1,SERPING1,CALM1,TAGLN2,ANXA5
curated; reactome	REACTOME_COMPLEMENT_CASCADE	21	4	0.405775	12.1019	0.000629246	0.0407078	SERPING1,C4B,CFI,CFH
curated; reactome	REACTOME_OPIOID_SIGNALLING	76	7	1.46852	5.26032	0.000651759	0.0407078	ADCY5,GNB1,CALM1,CAMKK2,CAMK2B,GNG7,CAMK2A
curated; reactome	REACTOME_DAG_AND_IP3_SIGNALING	38	5	0.734259	7.81669	0.000772569	0.0463232	ADCY5,CALM1,CAMKK2,CAMK2B,CAMK2A
curated; reactome	REACTOME_ACTIVATION_OF_NMDA_RECEPTORS_AND_POSTSYNAPTIC_EVENTS	80	7	1.54581	4.97107	0.00088718	0.0483506	CALM1,CAMKK2,CAMK2B,DLG4,DLG2,NRGN,CAMK2A
curated; reactome	REACTOME_ADRENALINE_NORADRENALINE_INHIBITS_INSULIN_SECRETION	23	4	0.44442	10.8296	0.000903147	0.0483506	ADCY5,GNB1,ADRA2C,GNG7
GO; biological processes	GO_SYNAPTIC_SIGNALING	579	35	11.1878	3.61231	1.89099e-09	1.38988e-05	PRKCB,KCNQ3,CNR1,CALM1,KCNN1,CYP46A1,CAMK2B,DLG4,KCNQ2,GABRD,DLG2,HTR6,SHANK3,LZTS1,TMOD2,ITPKA,RGS14,CACNG3,RASD2,GFAP,BSN,PPP1R9B,NEURL1,JPH3,EPHB1,NRGN,CPLX1,CAMK2A,CPLX2,STX1B,OTOF,UNC13C,NCS1,LAMA2,PRR7
GO; biological processes	GO_CATION_TRANSPORT	827	42	15.9798	3.04104	7.31783e-09	2.29125e-05	ANXA2,PRKCB,KCNAB1,KCNQ3,RAMP3,ANO6,CNR1,STEAP3,CALM1,KCNN1,APLNR,CAMK2B,PDE2A,TRPV6,DLG4,KCNQ2,SLC24A4,DLG2,SHANK3,CACNA1H,PLCE1,KCNJ4,KCNK6,ICAM1,ANXA5,LGALS3,CACNG3,KCNAB2,KCNH3,HPCA,KCNH4,CACNA1I,SLC25A23,JPH3,VAMP8,ATP10D,RGS9,CAMK2A,MFSD3,SLC9A9,NCS1,HCN2
GO; biological processes	GO_ION_TRANSMEMBRANE_TRANSPORT	834	42	16.1151	3.01249	9.35204e-09	2.29125e-05	ANXA2,PDPN,KCNAB1,KCNQ3,RAMP3,ANO6,RIPK1,ABCC4,STEAP3,CALM1,KCNN1,APLNR,ANO3,PDE2A,TRPV6,DLG4,SLC4A3,KCNQ2,GABRD,SLC24A4,DLG2,SHANK3,CACNA1H,PLCE1,KCNJ4,KCNK6,ANXA5,CACNG3,KCNAB2,KCNH3,HPCA,KCNH4,CACNA1I,SLC25A23,JPH3,ATP10D,RGS9,MFSD3,SLC9A9,NCS1,SLC25A22,HCN2
GO; biological processes	GO_REGULATION_OF_ION_TRANSPORT	496	30	9.58401	3.55859	2.96949e-08	4.77306e-05	ANXA2,KCNAB1,KCNQ3,RAMP3,ANO6,CNR1,RIPK1,CALM1,APLNR,CAMK2B,DLG4,KCNQ2,DLG2,SHANK3,CACNA1H,KCNJ4,KCNK6,ICAM1,LGALS3,CACNG3,KCNAB2,KCNH3,HPCA,KCNH4,CACNA1I,JPH3,VAMP8,RGS9,CAMK2A,HCN2
GO; biological processes	GO_METAL_ION_TRANSPORT	647	35	12.5017	3.19412	3.24698e-08	4.77306e-05	ANXA2,PRKCB,KCNAB1,KCNQ3,RAMP3,ANO6,STEAP3,CALM1,KCNN1,APLNR,CAMK2B,PDE2A,TRPV6,KCNQ2,SLC24A4,CACNA1H,PLCE1,KCNJ4,KCNK6,ICAM1,ANXA5,LGALS3,CACNG3,KCNAB2,KCNH3,HPCA,KCNH4,CACNA1I,SLC25A23,JPH3,RGS9,CAMK2A,SLC9A9,NCS1,HCN2
GO; biological processes	GO_CATION_TRANSMEMBRANE_TRANSPORT	623	34	12.038	3.21573	4.20963e-08	5.15679e-05	ANXA2,KCNAB1,KCNQ3,RAMP3,ANO6,STEAP3,CALM1,KCNN1,APLNR,PDE2A,TRPV6,DLG4,KCNQ2,SLC24A4,DLG2,SHANK3,CACNA1H,PLCE1,KCNJ4,KCNK6,ANXA5,CACNG3,KCNAB2,KCNH3,HPCA,KCNH4,CACNA1I,SLC25A23,JPH3,RGS9,MFSD3,SLC9A9,NCS1,HCN2
GO; biological processes	GO_REGULATION_OF_REGULATED_SECRETORY_PATHWAY	139	15	2.68584	6.44802	7.54603e-08	7.92333e-05	PRKCB,RPH3AL,CNR1,CALM1,TRPV6,CDK5R2,CACNA1H,CACNA1I,HMOX1,VAMP8,CPLX1,CAMK2A,CPLX2,STX1B,NCS1
GO; biological processes	GO_CALCIUM_ION_REGULATED_EXOCYTOSIS	141	15	2.72449	6.34475	9.13734e-08	8.39493e-05	PRKCB,RPH3AL,CNR1,CALM1,TRPV6,CDK5R2,CACNA1H,CACNA1I,CPLX1,CAMK2A,CPLX2,STX1B,OTOF,UNC13C,NCS1
GO; biological processes	GO_REGULATION_OF_CALCIUM_ION_DEPENDENT_EXOCYTOSIS	105	13	2.02887	7.49047	1.1175e-07	8.4162e-05	PRKCB,RPH3AL,CNR1,CALM1,TRPV6,CDK5R2,CACNA1H,CACNA1I,CPLX1,CAMK2A,CPLX2,STX1B,NCS1
GO; biological processes	GO_ION_TRANSPORT	1188	50	22.9553	2.51838	1.14506e-07	8.4162e-05	ANXA2,PDPN,PRKCB,KCNAB1,KCNQ3,RAMP3,ANO6,CNR1,RIPK1,ABCC4,STEAP3,CALM1,KCNN1,APLNR,CAMK2B,ANO3,PDE2A,TRPV6,DLG4,SLC4A3,KCNQ2,GABRD,SLC24A4,DLG2,SHANK3,CACNA1H,PLCE1,KCNJ4,KCNK6,ICAM1,ANXA5,LGALS3,CACNG3,KCNAB2,KCNH3,HPCA,KCNH4,CACNA1I,SLC25A23,JPH3,VAMP8,ATP10D,RGS9,CPLX1,CAMK2A,MFSD3,SLC9A9,NCS1,SLC25A22,HCN2
GO; biological processes	GO_INORGANIC_ION_TRANSMEMBRANE_TRANSPORT	606	32	11.7095	3.08242	2.30851e-07	0.000145471	ANXA2,KCNAB1,KCNQ3,RAMP3,ANO6,ABCC4,STEAP3,CALM1,KCNN1,APLNR,PDE2A,TRPV6,KCNQ2,GABRD,SLC24A4,CACNA1H,PLCE1,KCNJ4,KCNK6,ANXA5,CACNG3,KCNAB2,KCNH3,HPCA,KCNH4,CACNA1I,SLC25A23,JPH3,MFSD3,SLC9A9,NCS1,HCN2
GO; biological processes	GO_REGULATION_OF_TRANS_SYNAPTIC_SIGNALING	372	24	7.18801	3.75082	2.42305e-07	0.000145471	PRKCB,CNR1,CALM1,CYP46A1,CAMK2B,DLG4,SHANK3,LZTS1,ITPKA,RGS14,CACNG3,GFAP,PPP1R9B,NEURL1,JPH3,EPHB1,NRGN,CPLX1,CAMK2A,CPLX2,STX1B,UNC13C,NCS1,LAMA2
GO; biological processes	GO_DIVALENT_INORGANIC_CATION_TRANSPORT	346	23	6.68562	3.86386	2.57296e-07	0.000145471	ANXA2,PRKCB,RAMP3,ANO6,CALM1,APLNR,CAMK2B,PDE2A,TRPV6,SLC24A4,CACNA1H,PLCE1,ICAM1,ANXA5,LGALS3,CACNG3,HPCA,CACNA1I,SLC25A23,JPH3,RGS9,CAMK2A,NCS1
GO; biological processes	GO_REGULATION_OF_ION_TRANSMEMBRANE_TRANSPORT	360	23	6.95614	3.6996	5.18376e-07	0.000272148	KCNAB1,KCNQ3,RAMP3,ANO6,RIPK1,CALM1,APLNR,DLG4,KCNQ2,DLG2,SHANK3,CACNA1H,KCNJ4,KCNK6,CACNG3,KCNAB2,KCNH3,HPCA,KCNH4,CACNA1I,JPH3,RGS9,HCN2
GO; biological processes	GO_EXOCYTOSIS	697	34	13.4679	2.84032	5.96679e-07	0.000292373	ANXA2,TIMP1,PRKCB,RPH3AL,ANO6,CNR1,ABCC4,PECAM1,SERPING1,CALM1,TAGLN2,TRPV6,CDK5R2,LYZ,CACNA1H,PYGL,ANXA5,LGALS3,KCNAB2,S100A11,CTSC,CACNA1I,PIK3CD,HMOX1,VAMP8,CPLX1,CAMK2A,CPLX2,STX1B,OTOF,UNC13C,NCS1,STXBP6,CHI3L1
GO; biological processes	GO_REGULATION_OF_EXOCYTOSIS	186	16	3.594	5.02	6.43319e-07	0.000295524	PRKCB,RPH3AL,CNR1,CALM1,TRPV6,CDK5R2,CACNA1H,CACNA1I,HMOX1,VAMP8,CPLX1,CAMK2A,CPLX2,STX1B,NCS1,STXBP6
GO; biological processes	GO_REGULATION_OF_TRANSMEMBRANE_TRANSPORT	419	24	8.09617	3.29244	2.04188e-06	0.000882812	PRKCB,KCNAB1,KCNQ3,RAMP3,ANO6,RIPK1,CALM1,APLNR,DLG4,KCNQ2,DLG2,SHANK3,CACNA1H,KCNJ4,KCNK6,CACNG3,KCNAB2,KCNH3,HPCA,KCNH4,CACNA1I,JPH3,RGS9,HCN2
GO; biological processes	GO_REGULATION_OF_VESICLE_MEDIATED_TRANSPORT	422	24	8.15414	3.26687	2.31217e-06	0.000944135	ANXA2,PRKCB,RPH3AL,EHD2,ANO6,CNR1,CALM1,C4B,TRPV6,DLG4,CDK5R2,CACNA1H,NECAB2,LGALS3,HPCA,CACNA1I,HMOX1,VAMP8,CPLX1,CAMK2A,CPLX2,STX1B,NCS1,STXBP6
GO; biological processes	GO_CALCIUM_ION_TRANSMEMBRANE_TRANSPORT	235	17	4.54081	4.1616	3.19351e-06	0.00123538	ANXA2,RAMP3,ANO6,CALM1,APLNR,PDE2A,TRPV6,SLC24A4,CACNA1H,PLCE1,ANXA5,CACNG3,HPCA,CACNA1I,SLC25A23,JPH3,NCS1
GO; biological processes	GO_REGULATION_OF_SYNAPTIC_PLASTICITY	166	14	3.20755	4.87977	4.11855e-06	0.00151357	CYP46A1,CAMK2B,DLG4,SHANK3,LZTS1,ITPKA,RGS14,GFAP,NEURL1,JPH3,NRGN,CAMK2A,CPLX2,UNC13C
GO; biological processes	GO_REGULATION_OF_G_PROTEIN_COUPLED_RECEPTOR_SIGNALING_PATHWAY	106	11	2.0482	6.08746	6.24858e-06	0.002187	RPH3AL,RAMP3,CALM1,APLNR,PLCE1,TMOD2,RGS14,NECAB2,PPP1R9B,GNG7,RGS9
GO; biological processes	GO_G_PROTEIN_COUPLED_RECEPTOR_SIGNALING_PATHWAY	534	26	10.3183	2.77251	1.43793e-05	0.00459513	VAV2,RGS7BP,RPH3AL,PDE10A,RAMP3,CNR1,GPR63,ADCY5,GNB1,CALM1,ATRNL1,APLNR,PDE2A,KLF16,NGEF,HTR6,PLCE1,TMOD2,RGS14,NECAB2,DGKZ,ADRA2C,PPP1R9B,GNG7,RGS9,CAMK2A
GO; biological processes	GO_TRANSMEMBRANE_TRANSPORT	1159	44	22.3949	2.20409	1.56385e-05	0.00478928	ANXA2,PDPN,PRKCB,KCNAB1,KCNQ3,RAMP3,ANO6,RIPK1,ABCC4,STEAP3,CALM1,KCNN1,APLNR,ANO3,PDE2A,TRPV6,DLG4,SLC4A3,KCNQ2,GABRD,SLC24A4,DLG2,SHANK3,CACNA1H,PLCE1,KCNJ4,KCNK6,ANXA5,CACNG3,KCNAB2,KCNH3,HPCA,KCNH4,CACNA1I,SLC25A23,JPH3,ATP10D,GJA3,RGS9,MFSD3,SLC9A9,NCS1,SLC25A22,HCN2
GO; biological processes	GO_REGULATION_OF_TRANSPORT	1366	49	26.3947	2.09155	1.72761e-05	0.00507917	ANXA2,PRKCB,RPH3AL,KCNAB1,KCNQ3,EHD2,RAMP3,ANO6,CNR1,RIPK1,TNFRSF1A,ADCY5,CALM1,APLNR,CAMK2B,C4B,TRPV6,DLG4,CDK5R2,KCNQ2,DLG2,SHANK3,CACNA1H,KCNJ4,KCNK6,ICAM1,ANXA5,NECAB2,LGALS3,CACNG3,GFAP,KCNAB2,KCNH3,ADRA2C,BSN,HPCA,KCNH4,CACNA1I,HMOX1,JPH3,VAMP8,RGS9,CPLX1,CAMK2A,CPLX2,STX1B,NCS1,STXBP6,HCN2
GO; biological processes	GO_INTERFERON_GAMMA_MEDIATED_SIGNALING_PATHWAY	62	8	1.198	7.72088	2.39541e-05	0.00677164	CAMK2B,IFNGR1,ICAM1,IRF5,HLA-DQB1,TRIM38,NMI,CAMK2A
GO; biological processes	GO_POSITIVE_REGULATION_OF_BLOOD_VESSEL_ENDOTHELIAL_CELL_PROLIFERATION_INVOLVED_IN_SPROUTING_ANGIOGENESIS	4	3	0.0772904	152.999	2.81264e-05	0.00765664	PPP1R16B,APLNR,HMOX1
GO; biological processes	GO_DENDRITIC_SPINE_DEVELOPMENT	84	9	1.6231	6.26851	3.40428e-05	0.00893623	CAMK2B,DLG4,NGEF,SHANK3,ITPKA,NEURL1,EPHB1,CAMK2A,ARHGAP33
GO; biological processes	GO_INFLAMMATORY_RESPONSE	402	21	7.76769	2.95296	3.60384e-05	0.00913386	TIMP1,ANO6,CNR1,TNFRSF1A,IL1R1,OSMR,NAIP,IFI16,C4B,PDE2A,LYZ,CSF1,ICAM1,PIK3CD,HMOX1,IL6R,CASP4,VAMP8,NMI,GGT5,CHI3L1
GO; biological processes	GO_DEFENSE_RESPONSE	958	37	18.5111	2.20884	4.64635e-05	0.01126	TIMP1,RFTN1,ANO6,CNR1,RIPK1,TNFRSF1A,SERPING1,TRAF3IP2,IL1R1,OSMR,NAIP,IFI16,CAMK2B,C4B,PDE2A,IFNGR1,CFI,LYZ,CSF1,ICAM1,LGALS3,PIK3CD,IRF5,GNG7,HMOX1,IL6R,CASP4,HLA-DQB1,VAMP8,TRIM38,NMI,SLFN11,CFH,GGT5,CAMK2A,ZC3HAV1,CHI3L1
GO; biological processes	GO_POTASSIUM_ION_TRANSPORT	180	13	3.47807	4.10341	4.74912e-05	0.01126	KCNAB1,KCNQ3,ANO6,KCNN1,KCNQ2,SLC24A4,KCNJ4,KCNK6,KCNAB2,KCNH3,KCNH4,SLC9A9,HCN2
GO; biological processes	GO_SYNAPTIC_VESICLE_EXOCYTOSIS	110	10	2.12549	5.23451	5.25588e-05	0.0120721	PRKCB,CNR1,CALM1,CPLX1,CAMK2A,CPLX2,STX1B,OTOF,UNC13C,NCS1
GO; biological processes	GO_DENDRITIC_SPINE_MORPHOGENESIS	52	7	1.00478	8.08009	5.91058e-05	0.0129037	CAMK2B,DLG4,NGEF,SHANK3,ITPKA,EPHB1,ARHGAP33
GO; biological processes	GO_POSITIVE_REGULATION_OF_GLUTAMATE_RECEPTOR_SIGNALING_PATHWAY	12	4	0.231871	25.7189	5.96905e-05	0.0129037	SHANK3,NECAB2,CACNG3,RGS9
GO; biological processes	GO_CELL_CELL_SIGNALING	1244	44	24.0373	2.03378	8.05808e-05	0.016922	PRKCB,KCNQ3,IGFBP2,CNR1,ADCY5,GNB1,CALM1,KCNN1,CYP46A1,CAMK2B,DLG4,KCNQ2,GABRD,DLG2,HTR6,SHANK3,LZTS1,TMOD2,ITPKA,RGS14,ANXA5,CACNG3,RASD2,GFAP,ADRA2C,PCSK1,BSN,PPP1R9B,NEURL1,JPH3,VAMP8,GJA3,EPHB1,NRGN,CPLX1,CAMK2A,CPLX2,STX1B,OTOF,UNC13C,NCS1,LAMA2,HCN2,PRR7
GO; biological processes	GO_REGULATION_OF_SYNAPTIC_VESICLE_TRANSPORT	77	8	1.48784	6.03559	0.000116163	0.0233953	PRKCB,CNR1,CALM1,CPLX1,CAMK2A,CPLX2,STX1B,NCS1
GO; biological processes	GO_REGULATION_OF_NEUROTRANSMITTER_TRANSPORT	121	10	2.33804	4.7127	0.000117772	0.0233953	PRKCB,CNR1,CALM1,GFAP,VAMP8,CPLX1,CAMK2A,CPLX2,STX1B,NCS1
GO; biological processes	GO_SYNAPTIC_VESICLE_CYCLE	172	12	3.32349	3.93989	0.000128968	0.024945	PRKCB,CNR1,CALM1,BSN,CPLX1,CAMK2A,CPLX2,STX1B,OTOF,UNC13C,PACSIN1,NCS1
GO; biological processes	GO_REGULATION_OF_BODY_FLUID_LEVELS	315	17	6.08662	3.02583	0.000136503	0.0251069	VAV2,ANXA2,PDPN,PRKCB,EHD2,ANO6,ADCY5,GNB1,SERPING1,APLNR,ANXA5,DGKZ,ADRA2C,PIK3CD,NEURL1,VAMP8,PAPSS2
GO; biological processes	GO_NEUTROPHIL_EXTRAVASATION	6	3	0.115936	51.2315	0.000136636	0.0251069	PECAM1,IL1R1,PIK3CD
GO; biological processes	GO_POSITIVE_REGULATION_OF_SIGNALING	1351	46	26.1048	1.95616	0.000147287	0.0264038	ANXA2,PRKCB,IGFBP3,RAMP3,CNR1,CMTM3,RIPK1,TNFRSF1A,PECAM1,CALM1,TRAF3IP2,IL1R1,CYP46A1,DLG4,RELL1,HTR6,SHANK3,CSF1,GUCY1A2,PLCE1,TMOD2,RUNDC3A,RGS14,ICAM1,NECAB2,MAP3K10,CACNG3,RASD2,GFAP,ADRA2C,CTSC,PIK3CD,CIDEB,HMOX1,IL6R,CASP4,NEURL1,VAMP8,TRIM38,NRGN,RGS9,STX1B,RTKN2,LAMA2,CHI3L1,PRR7
GO; biological processes	GO_SECOND_MESSENGER_MEDIATED_SIGNALING	291	16	5.62288	3.07893	0.000173496	0.0303617	PDE10A,RAMP3,ADCY5,GNB1,CALM1,CAMKK2,APLNR,PDE2A,GUCY1A2,PLCE1,RUNDC3A,RASD2,ADRA2C,HPCA,PPP1R9B,JPH3
GO; biological processes	GO_REGULATION_OF_SYNAPTIC_VESICLE_CYCLE	104	9	2.00955	4.94176	0.000181695	0.0310572	PRKCB,CNR1,CALM1,BSN,CPLX1,CAMK2A,CPLX2,STX1B,NCS1
GO; biological processes	GO_DIVALENT_INORGANIC_CATION_HOMEOSTASIS	325	17	6.27985	2.92536	0.000198193	0.0331072	ANXA2,PRKCB,RAMP3,CNR1,ADCY5,GNB1,CALM1,APLNR,TRPV6,DLG4,KCTD17,SLC24A4,PLCE1,ANXA5,SLC25A23,JPH3,NCS1
GO; biological processes	GO_SECRETION	1175	41	22.7041	1.98908	0.000209327	0.0335951	ANXA2,TIMP1,PRKCB,RPH3AL,ANO6,CNR1,TNFRSF1A,ABCC4,STEAP3,PECAM1,ADCY5,SERPING1,CALM1,TRAF3IP2,TAGLN2,TRPV6,CDK5R2,LYZ,CACNA1H,PYGL,ANXA5,LGALS3,KCNAB2,S100A11,ARL4D,ADRA2C,CTSC,CACNA1I,PIK3CD,HMOX1,NEURL1,VAMP8,CPLX1,CAMK2A,CPLX2,STX1B,OTOF,UNC13C,NCS1,STXBP6,CHI3L1
GO; biological processes	GO_POSITIVE_REGULATION_OF_SIGNALING_RECEPTOR_ACTIVITY	29	5	0.560356	10.754	0.0002106	0.0335951	SHANK3,CACNG3,ADRA2C,NEURL1,RGS9
GO; biological processes	GO_ADAPTIVE_IMMUNE_RESPONSE	209	13	4.03842	3.48865	0.000214826	0.0335951	PRKCB,RFTN1,SERPING1,IL1R1,C4B,CFI,DENND1B,ICAM1,CTSC,PIK3CD,IL6R,HLA-DQB1,PRR7
GO; biological processes	GO_POSITIVE_REGULATION_OF_PHOSPHORUS_METABOLIC_PROCESS	737	29	14.2408	2.21231	0.000265486	0.0399217	VAV2,ANXA2,IGFBP3,RAMP3,RIPK1,TNFRSF1A,PECAM1,ITGA6,ADCY5,CALM1,CAMKK2,PPP1R16B,APLNR,AGAP2,DLG4,CDK5R2,RELL1,CSF1,PLCE1,ICAM1,NECAB2,DGKZ,MAP3K10,ADRA2C,IL6R,NEURL1,FAM129A,EEF1A2,CHI3L1
GO; biological processes	GO_REGULATION_OF_PHOSPHORUS_METABOLIC_PROCESS	1221	42	23.5929	1.96146	0.000269978	0.0399217	VAV2,PPP2R2C,ANXA2,IGFBP3,RAMP3,RIPK1,TNFRSF1A,PECAM1,ITGA6,ADCY5,CALM1,CAMKK2,MLXIPL,PPP1R16B,APLNR,AGAP2,DLG4,CDK5R2,RELL1,DLG2,CSF1,PLCE1,PPP1R1A,RGS14,ICAM1,NECAB2,CDKN2D,LGALS3,DGKZ,MAP3K10,ADRA2C,SLC25A23,PPP1R9B,CAMK2N1,IL6R,NEURL1,DUSP8,EPHB1,SRPX2,FAM129A,EEF1A2,CHI3L1
GO; biological processes	GO_REGULATION_OF_NEURONAL_SYNAPTIC_PLASTICITY	47	6	0.908163	7.57512	0.000271576	0.0399217	CAMK2B,DLG4,SHANK3,NEURL1,JPH3,CAMK2A
GO; biological processes	GO_CYCLIC_NUCLEOTIDE_MEDIATED_SIGNALING	135	10	2.60855	4.18078	0.00028954	0.0417278	PDE10A,RAMP3,ADCY5,GNB1,CALM1,APLNR,PDE2A,RUNDC3A,RASD2,ADRA2C
GO; biological processes	GO_VESICLE_MEDIATED_TRANSPORT_IN_SYNAPSE	188	12	3.63265	3.57712	0.000295561	0.0417764	PRKCB,CNR1,CALM1,HPCA,CPLX1,CAMK2A,CPLX2,STX1B,OTOF,UNC13C,PACSIN1,NCS1
GO; biological processes	GO_NEUROTRANSMITTER_TRANSPORT	219	13	4.23165	3.31685	0.000338505	0.0466129	PRKCB,CNR1,CALM1,GFAP,VAMP8,CPLX1,CAMK2A,CPLX2,STX1B,OTOF,UNC13C,NCS1,SLC25A22
GO; biological processes	GO_ENDOTHELIAL_CELL_DEVELOPMENT	49	6	0.946808	7.21947	0.000342462	0.0466129	TNFRSF1A,PECAM1,PPP1R16B,PDE2A,ICAM1,CCM2
GO; biological processes	GO_CELLULAR_RESPONSE_TO_POTASSIUM_ION	8	3	0.154581	30.7635	0.00037173	0.0496766	DLG4,DLG2,CACNA1H
GO; cellular components	GO_NEURON_PART	1448	60	27.9791	2.54657	7.56665e-09	7.57422e-06	PRKCB,RGS7BP,KCNAB1,KCNQ3,PDE10A,CNR1,RASGRP2,DCX,GNB1,CALM1,DDN,KCNN1,BCL11A,CYP46A1,CAMK2B,C4B,PDE2A,DLG4,NGEF,CDK5R2,KCNQ2,GABRD,DLG2,HTR6,SHANK3,EPHB6,LZTS1,TMOD2,ITPKA,RGS14,NECAB2,DGKZ,CACNG3,KCNAB2,ADRA2C,PCSK1,BSN,HPCA,SYNM,PPP1R9B,CAMK2N1,NEURL1,EPHB1,NRGN,RGS9,CPLX1,SPTBN2,CAMK2A,CPLX2,STX1B,OTOF,RBFOX3,CBX6,UNC13C,PACSIN1,NCS1,LAMA2,EEF1A2,PRR7,ARHGAP33
GO; cellular components	GO_NEURON_PROJECTION	1081	49	20.8877	2.73223	2.09001e-08	9.1509e-06	PRKCB,KCNAB1,KCNQ3,CNR1,RASGRP2,DCX,GNB1,CALM1,DDN,KCNN1,CYP46A1,CAMK2B,C4B,DLG4,NGEF,CDK5R2,KCNQ2,GABRD,DLG2,HTR6,SHANK3,EPHB6,LZTS1,TMOD2,ITPKA,RGS14,NECAB2,CACNG3,KCNAB2,ADRA2C,PCSK1,BSN,HPCA,PPP1R9B,CAMK2N1,NEURL1,EPHB1,NRGN,CPLX1,CAMK2A,CPLX2,STX1B,CBX6,UNC13C,PACSIN1,NCS1,LAMA2,PRR7,ARHGAP33
GO; cellular components	GO_PLASMA_MEMBRANE_REGION	901	43	17.4097	2.84495	4.1799e-08	9.1509e-06	ANXA2,PDPN,RGS7BP,EHD2,IGFBP2,CNR1,ABCC4,RASGRP2,ITGA6,GNB1,OSMR,NAIP,DDN,SVIL,PDE2A,DLG4,GABRD,DLG2,SHANK3,LZTS1,KCNJ4,RGS14,CACNG3,ADRA2C,HPCA,CA11,PPP1R9B,CAMK2N1,HMOX1,IL6R,NEURL1,SRPX2,NRGN,RGS9,SPTBN2,CAMK2A,STX1B,OTOF,UNC13C,PACSIN1,NCS1,PSD4,PRR7
GO; cellular components	GO_SYNAPSE	1036	47	20.0182	2.71878	4.56484e-08	9.1509e-06	PRKCB,RGS7BP,CNR1,RASGRP2,CALM1,DDN,BCL11A,CYP46A1,CAMK2B,C4B,PDE2A,DLG4,GABRD,DLG2,SHANK3,LZTS1,HAPLN1,KCNJ4,ITPKA,RGS14,DGKZ,CACNG3,KCNAB2,ADRA2C,BSN,HPCA,PPP1R9B,CAMK2N1,NEURL1,EPHB1,SRPX2,NRGN,RGS9,CPLX1,SPTBN2,CAMK2A,CPLX2,STX1B,OTOF,DNMBP,UNC13C,PACSIN1,NCS1,LAMA2,EEF1A2,PRR7,ARHGAP33
GO; cellular components	GO_PLASMA_MEMBRANE_PROTEIN_COMPLEX	422	27	8.15414	3.75127	4.87399e-08	9.1509e-06	KCNAB1,KCNQ3,RAMP3,RIPK1,ITGA6,GNB1,OSMR,KCNN1,DLG4,IL13RA1,KCNQ2,DLG2,SHANK3,CACNA1H,KCNJ4,KCNK6,CACNG3,CDH22,KCNAB2,KCNH4,CACNA1I,GNG7,IL6R,HLA-DQB1,GJA3,ITGA10,HCN2
GO; cellular components	GO_SYNAPSE_PART	821	40	15.8639	2.88591	5.48506e-08	9.1509e-06	PRKCB,RGS7BP,CNR1,CALM1,DDN,BCL11A,CYP46A1,PDE2A,DLG4,GABRD,DLG2,SHANK3,LZTS1,KCNJ4,ITPKA,RGS14,DGKZ,CACNG3,KCNAB2,ADRA2C,BSN,HPCA,PPP1R9B,CAMK2N1,NEURL1,SRPX2,NRGN,RGS9,CPLX1,SPTBN2,CAMK2A,CPLX2,STX1B,OTOF,UNC13C,PACSIN1,NCS1,LAMA2,PRR7,ARHGAP33
GO; cellular components	GO_POSTSYNAPSE	545	30	10.5308	3.20789	2.34954e-07	3.35984e-05	RGS7BP,BCL11A,CYP46A1,DLG4,GABRD,DLG2,SHANK3,LZTS1,KCNJ4,ITPKA,RGS14,DGKZ,CACNG3,KCNAB2,ADRA2C,BSN,HPCA,PPP1R9B,CAMK2N1,NEURL1,NRGN,RGS9,CPLX1,SPTBN2,CAMK2A,CPLX2,NCS1,LAMA2,PRR7,ARHGAP33
GO; cellular components	GO_POTASSIUM_CHANNEL_COMPLEX	85	11	1.64242	7.82717	6.85795e-07	8.58101e-05	KCNAB1,KCNQ3,KCNN1,DLG4,KCNQ2,DLG2,KCNJ4,KCNK6,KCNAB2,KCNH4,HCN2
GO; cellular components	GO_SOMATODENDRITIC_COMPARTMENT	707	34	13.6611	2.79592	8.25836e-07	9.18514e-05	KCNAB1,PDE10A,GNB1,DDN,KCNN1,CYP46A1,C4B,DLG4,HTR6,SHANK3,LZTS1,ITPKA,RGS14,NECAB2,CACNG3,ADRA2C,BSN,HPCA,PPP1R9B,CAMK2N1,NEURL1,EPHB1,NRGN,CPLX1,SPTBN2,CAMK2A,CPLX2,RBFOX3,CBX6,NCS1,LAMA2,EEF1A2,PRR7,ARHGAP33
GO; cellular components	GO_SYNAPTIC_MEMBRANE	374	23	7.22665	3.54779	1.00629e-06	0.00010073	RGS7BP,CNR1,DDN,PDE2A,DLG4,GABRD,DLG2,SHANK3,LZTS1,KCNJ4,RGS14,CACNG3,ADRA2C,CAMK2N1,NEURL1,SRPX2,NRGN,RGS9,CAMK2A,STX1B,UNC13C,NCS1,PRR7
GO; cellular components	GO_TRANSPORTER_COMPLEX	256	18	4.94659	4.04618	2.44799e-06	0.000206142	KCNAB1,KCNQ3,ANO6,CALM1,KCNN1,DLG4,KCNQ2,GABRD,DLG2,SHANK3,CACNA1H,KCNJ4,KCNK6,CACNG3,KCNAB2,KCNH4,CACNA1I,HCN2
GO; cellular components	GO_CATION_CHANNEL_COMPLEX	183	15	3.53604	4.74437	2.65614e-06	0.000206142	KCNAB1,KCNQ3,CALM1,KCNN1,DLG4,KCNQ2,DLG2,CACNA1H,KCNJ4,KCNK6,CACNG3,KCNAB2,KCNH4,CACNA1I,HCN2
GO; cellular components	GO_DENDRITIC_TREE	517	27	9.98979	3.00171	2.67717e-06	0.000206142	KCNAB1,GNB1,CYP46A1,C4B,DLG4,HTR6,SHANK3,LZTS1,ITPKA,RGS14,NECAB2,CACNG3,BSN,HPCA,PPP1R9B,CAMK2N1,NEURL1,EPHB1,NRGN,CPLX1,CAMK2A,CPLX2,CBX6,NCS1,LAMA2,PRR7,ARHGAP33
GO; cellular components	GO_SIDE_OF_MEMBRANE	318	20	6.14459	3.60329	3.73709e-06	0.000267202	KCNAB1,PECAM1,ITGA6,GNB1,IL1R1,OSMR,DLG4,IL13RA1,PTPN7,SHANK3,ICAM1,ANXA5,GFAP,KCNAB2,GNG7,IL6R,HLA-DQB1,CBX6,MATK,EEF1A2
GO; cellular components	GO_NEURON_TO_NEURON_SYNAPSE	326	20	6.29917	3.50721	5.43217e-06	0.000362507	RGS7BP,BCL11A,DLG4,DLG2,SHANK3,LZTS1,RGS14,DGKZ,CACNG3,KCNAB2,ADRA2C,BSN,PPP1R9B,CAMK2N1,NEURL1,NRGN,RGS9,CAMK2A,NCS1,PRR7
GO; cellular components	GO_CELL_PROJECTION_PART	1176	45	22.7234	2.22972	1.05356e-05	0.000659133	PDPN,PRKCB,KCNAB1,KCNQ3,CNR1,RASGRP2,DCX,GNB1,CALM1,DDN,CYP46A1,C4B,DLG4,NGEF,CDK5R2,KCNQ2,DLG2,HTR6,SHANK3,LZTS1,TMOD2,ITPKA,RGS14,NECAB2,CACNG3,KCNAB2,ADRA2C,BSN,HPCA,PPP1R9B,CAMK2N1,NEURL1,EPHB1,NRGN,CPLX1,CAMK2A,CPLX2,CBX6,UNC13C,PACSIN1,NCS1,LAMA2,PSD4,PRR7,ARHGAP33
GO; cellular components	GO_AXON	528	26	10.2023	2.80695	1.18039e-05	0.00069504	PRKCB,KCNAB1,KCNQ3,CNR1,CALM1,C4B,DLG4,NGEF,CDK5R2,KCNQ2,DLG2,TMOD2,NECAB2,KCNAB2,ADRA2C,BSN,HPCA,EPHB1,NRGN,CPLX1,CPLX2,STX1B,CBX6,UNC13C,PACSIN1,NCS1
GO; cellular components	GO_NEURON_SPINE	143	12	2.76313	4.82178	2.12461e-05	0.00118152	DLG4,SHANK3,LZTS1,ITPKA,RGS14,HPCA,PPP1R9B,NEURL1,NRGN,CAMK2A,LAMA2,ARHGAP33
GO; cellular components	GO_JUXTAPARANODE_REGION_OF_AXON	10	4	0.193226	34.2916	2.61094e-05	0.00135154	KCNAB1,DLG4,DLG2,KCNAB2
GO; cellular components	GO_AXON_PART	334	19	6.45375	3.22128	2.70038e-05	0.00135154	PRKCB,KCNAB1,KCNQ3,CNR1,CALM1,DLG4,NGEF,CDK5R2,KCNQ2,DLG2,TMOD2,KCNAB2,ADRA2C,CPLX1,CPLX2,CBX6,UNC13C,PACSIN1,NCS1
GO; cellular components	GO_INTRINSIC_COMPONENT_OF_PLASMA_MEMBRANE	1112	42	21.4867	2.18055	3.07539e-05	0.00146594	PDPN,RGS7BP,KCNAB1,KCNQ3,RAMP3,CNR1,TNFRSF1A,ITGA6,ADCY5,IL1R1,OSMR,KCNN1,APLNR,TRPV6,DLG4,IL13RA1,SLC4A3,KCNQ2,TM4SF1,IFNGR1,GABRD,SLC24A4,SEMA6B,DLG2,HTR6,SHANK3,EPHB6,CACNA1H,KCNJ4,KCNK6,ICAM1,ICAM5,CACNG3,KCNAB2,KCNH3,ADRA2C,KCNH4,IL6R,EPHB1,ITGA10,GGT5,HCN2
GO; cellular components	GO_POSTSYNAPTIC_MEMBRANE	282	17	5.44898	3.41117	3.48494e-05	0.00158565	RGS7BP,DLG4,GABRD,DLG2,SHANK3,LZTS1,KCNJ4,RGS14,CACNG3,ADRA2C,CAMK2N1,NEURL1,NRGN,RGS9,CAMK2A,NCS1,PRR7
GO; cellular components	GO_CELL_JUNCTION	1059	40	20.4626	2.17007	3.72231e-05	0.00162001	ANXA2,PDPN,RASGRP2,PECAM1,ITGA6,CAMK2B,SVIL,C4B,TES,DLG4,GABRD,DLG2,SHANK3,LZTS1,ASAP3,KCNJ4,RGS14,ICAM1,ANXA5,CDH22,KCNAB2,S100A11,BSN,SYNM,PPP1R9B,CAMK2N1,NEURL1,NACC1,GJA3,SRPX2,SPTBN2,CAMK2A,OTOF,CCDC85C,DNMBP,UNC13C,PACSIN1,NCS1,STXBP6,PRR7
GO; cellular components	GO_CALYX_OF_HELD	23	5	0.44442	14.346	6.56038e-05	0.00270133	PRKCB,CPLX1,CPLX2,UNC13C,NCS1
GO; cellular components	GO_GLUTAMATERGIC_SYNAPSE	327	18	6.31849	3.09975	6.74657e-05	0.00270133	RGS7BP,CNR1,GABRD,DLG2,RGS14,DGKZ,CACNG3,ADRA2C,BSN,HPCA,EPHB1,NRGN,RGS9,CPLX1,SPTBN2,CPLX2,NCS1,PRR7
GO; cellular components	GO_NEURON_PROJECTION_TERMINUS	117	10	2.26074	4.88987	8.88218e-05	0.00341964	PRKCB,DLG4,KCNAB2,ADRA2C,BSN,CPLX1,CPLX2,UNC13C,PACSIN1,NCS1
GO; cellular components	GO_CYTOPLASMIC_SIDE_OF_MEMBRANE	142	11	2.74381	4.40294	9.7187e-05	0.00360312	KCNAB1,GNB1,DLG4,PTPN7,SHANK3,GFAP,KCNAB2,GNG7,CBX6,MATK,EEF1A2
GO; cellular components	GO_RECEPTOR_COMPLEX	288	16	5.56491	3.11359	0.000154079	0.0052147	RAMP3,RIPK1,TNFRSF1A,GPR63,ITGA6,OSMR,DLG4,IL13RA1,GABRD,DLG2,SHANK3,EPHB6,CACNG3,IL6R,EPHB1,ITGA10
GO; cellular components	GO_MEMBRANE_PROTEIN_COMPLEX	925	35	17.8734	2.14861	0.000156285	0.0052147	KCNAB1,KCNQ3,RAMP3,ANO6,RIPK1,ITGA6,GNB1,CALM1,OSMR,KCNN1,DLG4,IL13RA1,KCNQ2,GABRD,DLG2,SHANK3,CACNA1H,KCNJ4,KCNK6,CACNG3,CDH22,KCNAB2,KCNH4,CACNA1I,PIK3CD,GNG7,IL6R,HLA-DQB1,VAMP8,GJA3,ITGA10,CPLX1,CPLX2,STX1B,HCN2
GO; cellular components	GO_EXTRINSIC_COMPONENT_OF_CYTOPLASMIC_SIDE_OF_PLASMA_MEMBRANE	64	7	1.23665	6.3736	0.000225384	0.00727771	KCNAB1,GNB1,DLG4,SHANK3,KCNAB2,GNG7,MATK
GO; cellular components	GO_EXCITATORY_SYNAPSE	47	6	0.908163	7.57512	0.000271576	0.00823782	DLG4,CACNG3,BSN,SRPX2,SPTBN2,UNC13C
GO; cellular components	GO_DISTAL_AXON	246	14	4.75336	3.17814	0.000310302	0.00913565	PRKCB,CNR1,CALM1,NGEF,CDK5R2,TMOD2,KCNAB2,ADRA2C,CPLX1,CPLX2,CBX6,UNC13C,PACSIN1,NCS1
GO; cellular components	GO_PLASMA_MEMBRANE_RECEPTOR_COMPLEX	139	10	2.68584	4.04948	0.000366144	0.0104717	RAMP3,ITGA6,OSMR,DLG4,IL13RA1,DLG2,SHANK3,CACNG3,IL6R,ITGA10
GO; cellular components	GO_EXTRINSIC_COMPONENT_OF_PLASMA_MEMBRANE	120	9	2.31871	4.2245	0.000529243	0.0147159	ANXA2,KCNAB1,GNB1,DLG4,SHANK3,CDH22,KCNAB2,GNG7,MATK
GO; cellular components	GO_BASOLATERAL_PLASMA_MEMBRANE	156	10	3.01433	3.5732	0.000905108	0.0244868	ANXA2,PDPN,ABCC4,ITGA6,NAIP,DLG2,KCNJ4,CA11,IL6R,OTOF
GO; cellular components	GO_CELL_BODY	479	20	9.25553	2.31083	0.00110609	0.0291367	KCNAB1,PDE10A,GNB1,DDN,KCNN1,RNF157,PITPNM3,LZTS1,GFAP,ADRA2C,HPCA,CAMK2N1,NEURL1,NRGN,CPLX1,SPTBN2,CPLX2,RBFOX3,CBX6,EEF1A2
GO; cellular components	GO_EXTRINSIC_COMPONENT_OF_MEMBRANE	220	12	4.25097	3.01977	0.00119402	0.0306466	ANXA2,KCNAB1,EHD2,GNB1,DLG4,SHANK3,CDH22,KCNAB2,HPCA,PIK3CD,GNG7,MATK
GO; cellular components	GO_MAIN_AXON	63	6	1.21732	5.44251	0.00132869	0.0332504	KCNAB1,KCNQ3,DLG4,KCNQ2,DLG2,KCNAB2
GO; cellular components	GO_PRESYNAPSE	427	18	8.25075	2.32404	0.00185523	0.0452948	PRKCB,RGS7BP,CNR1,CALM1,CYP46A1,PDE2A,DLG4,KCNAB2,ADRA2C,BSN,CPLX1,SPTBN2,CPLX2,STX1B,OTOF,UNC13C,PACSIN1,NCS1
GO; molecular functions	GO_VOLTAGE_GATED_CATION_CHANNEL_ACTIVITY	110	15	2.12549	8.434	2.99556e-09	3.09804e-06	ANXA2,KCNAB1,KCNQ3,CNR1,KCNQ2,CACNA1H,KCNJ4,KCNK6,CACNG3,KCNAB2,KCNH3,KCNH4,CACNA1I,NCS1,HCN2
GO; molecular functions	GO_CATION_CHANNEL_ACTIVITY	230	21	4.4442	5.45431	3.76662e-09	3.09804e-06	ANXA2,KCNAB1,KCNQ3,ANO6,CNR1,KCNN1,PDE2A,TRPV6,KCNQ2,SLC24A4,CACNA1H,KCNJ4,KCNK6,CACNG3,KCNAB2,KCNH3,KCNH4,CACNA1I,JPH3,NCS1,HCN2
GO; molecular functions	GO_VOLTAGE_GATED_ION_CHANNEL_ACTIVITY	151	16	2.91771	6.33782	3.57018e-08	1.82346e-05	ANXA2,KCNAB1,KCNQ3,ANO6,CNR1,KCNQ2,CACNA1H,KCNJ4,KCNK6,CACNG3,KCNAB2,KCNH3,KCNH4,CACNA1I,NCS1,HCN2
GO; molecular functions	GO_PASSIVE_TRANSMEMBRANE_TRANSPORTER_ACTIVITY	314	23	6.0673	4.29902	4.43395e-08	1.82346e-05	ANXA2,KCNAB1,KCNQ3,ANO6,CNR1,KCNN1,PDE2A,TRPV6,KCNQ2,GABRD,SLC24A4,CACNA1H,KCNJ4,KCNK6,CACNG3,KCNAB2,KCNH3,KCNH4,CACNA1I,JPH3,GJA3,NCS1,HCN2
GO; molecular functions	GO_GATED_CHANNEL_ACTIVITY	243	19	4.69539	4.56128	2.52363e-07	7.29998e-05	ANXA2,KCNAB1,KCNQ3,ANO6,CNR1,KCNN1,KCNQ2,GABRD,CACNA1H,KCNJ4,KCNK6,CACNG3,KCNAB2,KCNH3,KCNH4,CACNA1I,JPH3,NCS1,HCN2
GO; molecular functions	GO_METAL_ION_TRANSMEMBRANE_TRANSPORTER_ACTIVITY	320	22	6.18323	3.99684	2.66261e-07	7.29998e-05	ANXA2,KCNAB1,KCNQ3,CNR1,KCNN1,PDE2A,TRPV6,KCNQ2,SLC24A4,CACNA1H,KCNJ4,KCNK6,ANXA5,CACNG3,KCNAB2,KCNH3,KCNH4,CACNA1I,JPH3,SLC9A9,NCS1,HCN2
GO; molecular functions	GO_POTASSIUM_ION_TRANSMEMBRANE_TRANSPORTER_ACTIVITY	119	12	2.29939	5.9143	3.1977e-06	0.000751459	KCNAB1,KCNQ3,KCNN1,KCNQ2,SLC24A4,KCNJ4,KCNK6,KCNAB2,KCNH3,KCNH4,SLC9A9,HCN2
GO; molecular functions	GO_VOLTAGE_GATED_POTASSIUM_CHANNEL_ACTIVITY	66	9	1.27529	8.2585	4.63237e-06	0.000952531	KCNAB1,KCNQ3,KCNQ2,KCNJ4,KCNK6,KCNAB2,KCNH3,KCNH4,HCN2
GO; molecular functions	GO_CATION_TRANSMEMBRANE_TRANSPORTER_ACTIVITY	459	24	8.86908	2.98051	9.6905e-06	0.00160711	ANXA2,KCNAB1,KCNQ3,ANO6,CNR1,KCNN1,PDE2A,TRPV6,KCNQ2,SLC24A4,CACNA1H,KCNJ4,KCNK6,ANXA5,CACNG3,KCNAB2,KCNH3,KCNH4,CACNA1I,JPH3,MFSD3,SLC9A9,NCS1,HCN2
GO; molecular functions	GO_CALCIUM_ION_TRANSMEMBRANE_TRANSPORTER_ACTIVITY	111	11	2.14481	5.78102	9.76966e-06	0.00160711	ANXA2,CNR1,PDE2A,TRPV6,SLC24A4,CACNA1H,ANXA5,CACNG3,CACNA1I,JPH3,NCS1
GO; molecular functions	GO_POTASSIUM_CHANNEL_ACTIVITY	94	10	1.81633	6.23912	1.32798e-05	0.00187115	KCNAB1,KCNQ3,KCNN1,KCNQ2,KCNJ4,KCNK6,KCNAB2,KCNH3,KCNH4,HCN2
GO; molecular functions	GO_ION_TRANSMEMBRANE_TRANSPORTER_ACTIVITY	619	29	11.9607	2.67958	1.36497e-05	0.00187115	ANXA2,KCNAB1,KCNQ3,ANO6,CNR1,ABCC4,KCNN1,PDE2A,TRPV6,SLC4A3,KCNQ2,GABRD,SLC24A4,CACNA1H,KCNJ4,KCNK6,ANXA5,CACNG3,KCNAB2,KCNH3,KCNH4,CACNA1I,SLC25A23,JPH3,MFSD3,SLC9A9,NCS1,SLC25A22,HCN2
GO; molecular functions	GO_GLUTAMATE_RECEPTOR_BINDING	47	7	0.908163	9.09152	3.01672e-05	0.00381731	CALM1,DLG4,DLG2,SHANK3,NECAB2,CACNG3,CAMK2A
GO; molecular functions	GO_MOLECULAR_FUNCTION_REGULATOR	1194	44	23.0712	2.13092	3.45136e-05	0.00405534	PXDN,VAV2,PPP2R2C,ANXA2,TIMP1,PRKCB,IGFBP3,KCNAB1,CMTM3,TBC1D1,RASGRP2,SERPING1,CALM1,NAIP,PPP1R16B,C4B,AGAP2,NGEF,CDK5R2,SEMA6B,CSF1,PLCE1,ASAP3,DENND1B,RUNDC3A,PPP1R1A,RGS14,ANXA5,CDKN2D,LGALS3,DENND3,CACNG3,KCNAB2,CTSC,PPP1R9B,CAMK2N1,IL6R,VAMP8,IQSEC1,RGS9,DNMBP,HSPBP1,PSD4,ARHGAP33
GO; molecular functions	GO_VOLTAGE_GATED_CALCIUM_CHANNEL_ACTIVITY	38	6	0.734259	9.70945	8.07445e-05	0.00885498	ANXA2,CNR1,CACNA1H,CACNG3,CACNA1I,NCS1
GO; molecular functions	GO_TRANSMEMBRANE_TRANSPORTER_ACTIVITY	738	30	14.2601	2.29848	0.000143409	0.0147325	ANXA2,KCNAB1,KCNQ3,ANO6,CNR1,ABCC4,KCNN1,PDE2A,TRPV6,SLC4A3,KCNQ2,GABRD,SLC24A4,CACNA1H,KCNJ4,KCNK6,ANXA5,CACNG3,KCNAB2,KCNH3,KCNH4,CACNA1I,SLC25A23,JPH3,GJA3,MFSD3,SLC9A9,NCS1,SLC25A22,HCN2
GO; molecular functions	GO_CYTOKINE_BINDING	80	8	1.54581	5.7829	0.00015225	0.0147325	PXDN,PDPN,TNFRSF1A,IL1R1,OSMR,IL13RA1,IFNGR1,IL6R
GO; molecular functions	GO_TRANSPORTER_ACTIVITY	910	34	17.5836	2.1137	0.000233456	0.0209454	ANXA2,KCNAB1,KCNQ3,RAMP3,ANO6,CNR1,ABCC4,KCNN1,ANO3,PDE2A,TRPV6,SLC4A3,KCNQ2,GABRD,SLC24A4,CACNA1H,KCNJ4,KCNK6,ANXA5,CACNG3,KCNAB2,KCNH3,KCNH4,CACNA1I,SLC25A23,JPH3,ATP10D,GJA3,CPLX1,MFSD3,SLC9A9,NCS1,SLC25A22,HCN2
GO; molecular functions	GO_GROWTH_FACTOR_BINDING	108	9	2.08684	4.7412	0.000241922	0.0209454	PXDN,IGFBP3,IGFBP2,ITGA6,IL1R1,OSMR,IGFBPL1,IL6R,SRPX2
GO; molecular functions	GO_VOLTAGE_GATED_CALCIUM_CHANNEL_ACTIVITY_INVOLVED_IN_REGULATION_OF_CYTOSOLIC_CALCIUM_LEVELS	8	3	0.154581	30.7635	0.00037173	0.0305748	ANXA2,CNR1,NCS1
GO; molecular functions	GO_CALMODULIN_BINDING	167	11	3.22688	3.69088	0.000402547	0.0315329	KCNQ3,CAMKK2,NDUFAF4,KCNN1,CAMK2B,TRPV6,KCNQ2,ITPKA,NRGN,CAMK2A,UNC13C
GO; molecular functions	GO_INSULIN_LIKE_GROWTH_FACTOR_BINDING	20	4	0.386452	12.8557	0.00051719	0.0386717	IGFBP3,IGFBP2,ITGA6,IGFBPL1
immunologic signatures	GSE7831_UNSTIM_VS_CPG_STIM_PDC_4H_DN	172	15	3.32349	5.08033	1.21839e-06	0.00593598	TIMP1,ST3GAL1,NAGA,SCPEP1,ETV1,SVIL,RELL1,UROS,RGS14,PON3,CDKN2D,ICAM5,IRF5,FMNL3,PACSIN1
hallmark gene sets	HALLMARK_IL6_JAK_STAT3_SIGNALING	55	7	1.06274	7.5743	8.53406e-05	0.00426703	TNFRSF1A,IL1R1,OSMR,IL13RA1,IFNGR1,CSF1,HMOX1

## Sheet: NAcc
database	GSterm	GSgenes	DEgenes	expected	OR	p	adjP	genes
curated; reactome	REACTOME_NEURONAL_SYSTEM	346	9	1.61706	6.45239	3.06006e-05	0.0458703	KCNH7,GABRB2,GAD2,PRKAA2,GABRG2,GAD1,GABRA1,SYT10,PRKAR2B
GO; biological processes	GO_CELLULAR_RESPONSE_TO_HISTAMINE	7	3	0.0327151	166.408	3.36257e-06	0.0247149	GABRB2,GABRG2,GABRA1
GO; biological processes	GO_RESPONSE_TO_HISTAMINE	9	3	0.0420622	111.019	8.01636e-06	0.0294601	GABRB2,GABRG2,GABRA1
GO; biological processes	GO_INHIBITORY_SYNAPSE_ASSEMBLY	11	3	0.0514094	83.2974	1.56415e-05	0.0383216	GABRB2,GABRG2,GABRA1
GO; cellular components	GO_NEURON_PART	1471	22	6.87484	4.40286	3.84733e-07	0.000314341	GABRB2,GAD2,RAB3C,SYT4,DCLK1,PRKAA2,GABRG2,GUCY1B3,PAK3,RGS17,GAD1,GABRA1,ZNF804A,MAP9,SYT10,ATP8A2,RELN,INPP5F,RAB27B,BCL11A,KLHL1,PRKAR2B
GO; cellular components	GO_SYNAPSE	1050	18	4.90726	4.7758	8.82412e-07	0.000314341	HAPLN1,GABRB2,GAD2,RAB3C,SYT4,DCLK1,GABRG2,GUCY1B3,PAK3,RGS17,GAD1,GABRA1,ZNF804A,ANXA1,SYT10,RAB27B,BCL11A,PRKAR2B
GO; cellular components	GO_SYNAPSE_PART	833	16	3.89309	5.2263	9.42082e-07	0.000314341	GABRB2,GAD2,RAB3C,SYT4,DCLK1,GABRG2,GUCY1B3,PAK3,GAD1,GABRA1,ZNF804A,ANXA1,SYT10,RAB27B,BCL11A,PRKAR2B
GO; cellular components	GO_NEURON_PROJECTION	1102	16	5.15028	3.84927	3.36146e-05	0.00683919	GABRB2,GAD2,SYT4,PRKAA2,GABRG2,RGS17,GAD1,GABRA1,ZNF804A,MAP9,ATP8A2,RELN,INPP5F,RAB27B,KLHL1,PRKAR2B
GO; cellular components	GO_GABA_RECEPTOR_COMPLEX	14	3	0.0654301	60.703	3.41618e-05	0.00683919	GABRB2,GABRG2,GABRA1
GO; molecular functions	GO_INHIBITORY_EXTRACELLULAR_LIGAND_GATED_ION_CHANNEL_ACTIVITY	11	3	0.0514094	83.2974	1.56415e-05	0.0128651	GABRB2,GABRG2,GABRA1
GO; molecular functions	GO_GABA_GATED_CHLORIDE_ION_CHANNEL_ACTIVITY	11	3	0.0514094	83.2974	1.56415e-05	0.0128651	GABRB2,GABRG2,GABRA1
GO; molecular functions	GO_LIGAND_GATED_ANION_CHANNEL_ACTIVITY	15	3	0.0701037	55.6117	4.25598e-05	0.02147	GABRB2,GABRG2,GABRA1
GO; molecular functions	GO_GABA_RECEPTOR_ACTIVITY	16	3	0.0747773	51.3499	5.22066e-05	0.02147	GABRB2,GABRG2,GABRA1
