# Supplementary material for: Transcriptome alterations are enriched for synapse-associated genes in the striatum of subjects with obsessive-compulsive disorder
Source: Transl Psychiatry. 2021 Mar 15;11:171. doi: 10.1038/s41398-021-01290-1 (PMC7961029; doi:10.1038/s41398-021-01290-1)
Supplement: Supplementary file 18 — Supplemental Table 11 [file 41398_2021_1290_MOESM18_ESM.xlsx]

## Sheet: correlation
	BA11	BA47	Caud	NAcc	Overall average	OFC average	Striatum average
CALB1	0.187	-0.068	0.899	0.546	0.391	0.0595	0.7225
DLGAP1	-0.08	0.072	-0.278	0.133	-0.03825	-0.004	-0.0725
DLGAP2	0.548	0.337	0.078	0.614	0.39425	0.4425	0.346
DLGAP3	0.267	0.34	0.439	0.742	0.447	0.3035	0.5905
DLGAP4	0.408	0.598	0.402	0.674	0.5205	0.503	0.538
GABARAP	-0.351	-0.12	0.148	-0.133	-0.114	-0.2355	0.0075
GAD1	-0.409	0.455	0.509	-0.06	0.12375	0.023	0.2245
GAD2	-0.222	0.371	0.345	-0.456	0.0095	0.0745	-0.0555
GRIA1	0.575	0.442	0.344	0.753	0.5285	0.5085	0.5485
GRIN2B	0.374	0.478	0.777	0.312	0.48525	0.426	0.5445
PVALB	0.294	0.644			0.469	0.469
SLC17A7	0.484	0.537			0.5105	0.5105
SLC1A1	0.631	0.596	0.536	0.488	0.56275	0.6135	0.512
SLC32A1	-0.352	0.404	0.964	0.073	0.27225	0.026	0.5185
SLITRK1	0.401	0.448	0.231	0.328	0.352	0.4245	0.2795
SLITRK3	0.356	0.367	0.782	0.442	0.48675	0.3615	0.612
